# Supplementary material for: Risk assessment of Ebola virus disease spreading in Uganda using a two-layer temporal network
Source: Sci Rep. 2019 Nov 5;9:16060. doi: 10.1038/s41598-019-52501-1 (PMC6831630; doi:10.1038/s41598-019-52501-1)
Supplement: Supplementary file 2 — Supporting code and data [file 41598_2019_52501_MOESM2_ESM.zip]

Archive with 33 entries (32 files):
- Supporting code data/
- Supporting code data/.RData
- Supporting code data/colorbar.R
- Supporting code data/GEMF_SIM.R
- Supporting code data/GEMF_SIM_Prob.R
- Supporting code data/GEMF_SIM_several.R
- Supporting code data/GEMF_SIM_several_switching_exact.R
- Supporting code data/GEMF_SIM_several_switching_exact_hetronod.R
- Supporting code data/Initial_Condition_Generator.R
- Supporting code data/Initial_Condition_Generator_syn.R
- Supporting code data/main.R
- Supporting code data/Main_Code.R
- Supporting code data/Map used for network creation.pdf
- Supporting code data/NeighborhoodDataWD.R
- Supporting code data/NetCmbn.R
- Supporting code data/NetGen_ER.R
- Supporting code data/NetGen_Geo.R
- Supporting code data/Net_Import.R
- Supporting code data/Para_SAIS_2layer.R
- Supporting code data/Para_SIS.R
- Supporting code data/Para_switching.R
- Supporting code data/Para_switching_exact.R
- Supporting code data/Para_switching_exact_hetronod.R
- Supporting code data/Permanent_Layer.txt
- Supporting code data/Post_NodesState.R
- Supporting code data/Post_Population.R
- Supporting code data/Rtutorial.pdf
- Supporting code data/samp.R
- Supporting code data/Temporal_Layer.txt
- Supporting code data/test5.RData
- Supporting code data/testfd.R
- Supporting code data/Uganda Ebola Network.xlsx
- Supporting code data/undirNet_to_edglis.R
