# Supplementary material for: Risk assessment of Ebola virus disease spreading in Uganda using a two-layer temporal network
Source: Sci Rep. 2019 Nov 5;9:16060. doi: 10.1038/s41598-019-52501-1 (PMC6831630; doi:10.1038/s41598-019-52501-1)
Supplement: Supplementary file 2 — Supporting code and data [file 41598_2019_52501_MOESM2_ESM.zip › Supporting code data/colorbar.R]

colorbar <- function(lut, min, max=-min, nticks=11, ticks=seq(min, max, len=nticks), title='') {
  scale = (length(lut)-1)/(max-min)
  
  
  plot(c(0,10), c(min,max), type='n', bty='n', xaxt='n', xlab='', yaxt='n', ylab='', main=title)
  axis(2, ticks, las=1)
  for (i in 1:(length(lut)-1)) {
    y = (i-1)/scale + min
    rect(0,y,10,y+1/scale, col=lut[i], border=NA)
  }
}
#color.bar(colbar, min(val),max=max(val),nticks=5)
#colorRampPalette(c("light green", "yellow", "orange", "red"))(100)
