# Supplementary material for: Risk assessment of Ebola virus disease spreading in Uganda using a two-layer temporal network
Source: Sci Rep. 2019 Nov 5;9:16060. doi: 10.1038/s41598-019-52501-1 (PMC6831630; doi:10.1038/s41598-019-52501-1)
Supplement: Supplementary file 2 — Supporting code and data [file 41598_2019_52501_MOESM2_ESM.zip › Supporting code data/Initial_Condition_Generator_syn.R]

Initial_Condition_Generator_syn<-function(N, method, seed_number, inducer){
  
  require(stringdist)
  
  x0=matrix(as.integer(1),1,N); 
  
  
  if (amatch(method, 'single')){
    
    if (seed_location==1)
      
    {samp<- sample(seq(0, cumsum(Population)[seed_location,]), seed_number);
    x0[samp]<-inducer;
    }
    
    
    if (seed_location != 1)
      
    {samp<- sample(seq(cumsum(Population)[seed_location-1,], cumsum(Population)[seed_location,]), seed_number);
    x0[samp]<-inducer;
    }
    
  }
  

  
  
  return(x0);
  
}
