# Supplementary material for: Risk assessment of Ebola virus disease spreading in Uganda using a two-layer temporal network
Source: Sci Rep. 2019 Nov 5;9:16060. doi: 10.1038/s41598-019-52501-1 (PMC6831630; doi:10.1038/s41598-019-52501-1)
Supplement: Supplementary file 2 — Supporting code and data [file 41598_2019_52501_MOESM2_ESM.zip › Supporting code data/NetCmbn.R]

NetCmbn<-function(NetSet,N){
  l=length(NetSet);
  I1=matrix(0,l,N);
  I2=matrix(0,l,N);
  Neigh=list();
  for(i in 1:l){
    Neigh[[i]]<-NetSet[[i]][[1]][[1]];
        I1[i,]<-NetSet[[i]][[2]][1,];
        I2[i,]<-NetSet[[i]][[3]][1,];
         };
list(Neigh,I1,I2);
  }

  
