# Supplementary material for: Risk assessment of Ebola virus disease spreading in Uganda using a two-layer temporal network
Source: Sci Rep. 2019 Nov 5;9:16060. doi: 10.1038/s41598-019-52501-1 (PMC6831630; doi:10.1038/s41598-019-52501-1)
Supplement: Supplementary file 2 — Supporting code and data [file 41598_2019_52501_MOESM2_ESM.zip › Supporting code data/NetGen_Geo.R]

NetGen_Geo<-function(N,r){
  x<-runif(N);
  y<-runif(N);
  r2=r^2;
  
  
  s=N*N;
  l=0;
   L1<-vector("integer",s);
   L2<-vector("integer",s);
  
  for (i in 1:(N-1)){
    for(j in (i+1):N){ 
      d2=(x[i]-x[j])^2+(y[i]-y[j])^2;
      if(d2<=r2){
        l=l+1;
        L1[l]=i; L2[l]=j;
        l=l+1;
        L1[l]=j; L2[l]=i;
      };
    };
  };
  L1<-L1[-(l+1):-s];
  L2<-L2[-(l+1):-s]; 
  L3<-rep(1,l);
  ft=NeighborhoodDataWD(N,L1,L2,L3);
  I1=matrix(ft[[2]],1,N);
  I2=matrix(ft[[3]],1,N);
  list(ft[1],I1,I2); 
}
