# Supplementary material for: Risk assessment of Ebola virus disease spreading in Uganda using a two-layer temporal network
Source: Sci Rep. 2019 Nov 5;9:16060. doi: 10.1038/s41598-019-52501-1 (PMC6831630; doi:10.1038/s41598-019-52501-1)
Supplement: Supplementary file 2 — Supporting code and data [file 41598_2019_52501_MOESM2_ESM.zip › Supporting code data/Net_Import.R]

Net_Import<-function(File,N){
  L=scan(File);
  lL=length(L);
  i=seq(3,lL,3)
  L1=L[i-2];
  L2=L[i-1];
  L3=L[i];
 ft=NeighborhoodDataWD(N,L1,L2,L3);
 I1=matrix(ft[[2]],1,N);
 I2=matrix(ft[[3]],1,N);
 list(ft[1],I1,I2); 
}
