# Supplementary material for: Risk assessment of Ebola virus disease spreading in Uganda using a two-layer temporal network
Source: Sci Rep. 2019 Nov 5;9:16060. doi: 10.1038/s41598-019-52501-1 (PMC6831630; doi:10.1038/s41598-019-52501-1)
Supplement: Supplementary file 2 — Supporting code and data [file 41598_2019_52501_MOESM2_ESM.zip › Supporting code data/Para_switching_exact.R]

Para_switching_exact<-function(delta,gamma_1,gamma_2,beta1,beta2,p0){
  M=5;#number of compartments
  

  
  
  A_d=matrix(0,M,M);# node base transition matrix
  A_d[1,2]<-gamma_1; A_d[3,4]<-gamma_1;
  A_d[2,1]<-gamma_2; A_d[4,3]<-gamma_2;
  A_d[3,5]<-delta; A_d[4,5]<-delta;
  

  
 
  list(A_d,beta1,beta2,p0);
}
