# Supplementary material for: Risk assessment of Ebola virus disease spreading in Uganda using a two-layer temporal network
Source: Sci Rep. 2019 Nov 5;9:16060. doi: 10.1038/s41598-019-52501-1 (PMC6831630; doi:10.1038/s41598-019-52501-1)
Supplement: Supplementary file 2 — Supporting code and data [file 41598_2019_52501_MOESM2_ESM.zip › Supporting code data/Permanent_Layer.txt]

1 2 1.000000
1 3 1.000000
1 4 1.000000
1 5 1.000000
1 6 1.000000
1 7 1.000000
1 8 1.000000
1 9 1.000000
2 3 1.000000
2 4 1.000000
2 5 1.000000
2 6 1.000000
2 7 1.000000
2 8 1.000000
2 9 1.000000
3 4 1.000000
3 5 1.000000
3 6 1.000000
3 7 1.000000
3 8 1.000000
3 9 1.000000
4 5 1.000000
4 6 1.000000
4 7 1.000000
4 8 1.000000
4 9 1.000000
5 6 1.000000
5 7 1.000000
5 8 1.000000
5 9 1.000000
6 7 1.000000
6 8 1.000000
6 9 1.000000
7 8 1.000000
7 9 1.000000
8 9 1.000000
10 11 1.000000
10 12 1.000000
10 13 1.000000
10 14 1.000000
10 15 1.000000
10 16 1.000000
10 17 1.000000
10 18 1.000000
11 12 1.000000
11 13 1.000000
11 14 1.000000
11 15 1.000000
11 16 1.000000
11 17 1.000000
11 18 1.000000
12 13 1.000000
12 14 1.000000
12 15 1.000000
12 16 1.000000
12 17 1.000000
12 18 1.000000
13 14 1.000000
13 15 1.000000
13 16 1.000000
13 17 1.000000
13 18 1.000000
14 15 1.000000
14 16 1.000000
14 17 1.000000
14 18 1.000000
15 16 1.000000
15 17 1.000000
15 18 1.000000
16 17 1.000000
16 18 1.000000
17 18 1.000000
19 20 1.000000
19 21 1.000000
19 22 1.000000
19 23 1.000000
19 24 1.000000
19 25 1.000000
20 21 1.000000
20 22 1.000000
20 23 1.000000
20 24 1.000000
20 25 1.000000
21 22 1.000000
21 23 1.000000
21 24 1.000000
21 25 1.000000
22 23 1.000000
22 24 1.000000
22 25 1.000000
23 24 1.000000
23 25 1.000000
24 25 1.000000
26 27 1.000000
26 28 1.000000
26 29 1.000000
26 30 1.000000
26 31 1.000000
26 32 1.000000
26 33 1.000000
26 34 1.000000
27 28 1.000000
27 29 1.000000
27 30 1.000000
27 31 1.000000
27 32 1.000000
27 33 1.000000
27 34 1.000000
28 29 1.000000
28 30 1.000000
28 31 1.000000
28 32 1.000000
28 33 1.000000
28 34 1.000000
29 30 1.000000
29 31 1.000000
29 32 1.000000
29 33 1.000000
29 34 1.000000
30 31 1.000000
30 32 1.000000
30 33 1.000000
30 34 1.000000
31 32 1.000000
31 33 1.000000
31 34 1.000000
32 33 1.000000
32 34 1.000000
33 34 1.000000
35 36 1.000000
35 37 1.000000
35 38 1.000000
35 39 1.000000
35 40 1.000000
35 41 1.000000
35 42 1.000000
35 43 1.000000
36 37 1.000000
36 38 1.000000
36 39 1.000000
36 40 1.000000
36 41 1.000000
36 42 1.000000
36 43 1.000000
37 38 1.000000
37 39 1.000000
37 40 1.000000
37 41 1.000000
37 42 1.000000
37 43 1.000000
38 39 1.000000
38 40 1.000000
38 41 1.000000
38 42 1.000000
38 43 1.000000
39 40 1.000000
39 41 1.000000
39 42 1.000000
39 43 1.000000
40 41 1.000000
40 42 1.000000
40 43 1.000000
41 42 1.000000
41 43 1.000000
42 43 1.000000
44 45 1.000000
44 46 1.000000
44 47 1.000000
44 48 1.000000
44 49 1.000000
44 50 1.000000
45 46 1.000000
45 47 1.000000
45 48 1.000000
45 49 1.000000
45 50 1.000000
46 47 1.000000
46 48 1.000000
46 49 1.000000
46 50 1.000000
47 48 1.000000
47 49 1.000000
47 50 1.000000
48 49 1.000000
48 50 1.000000
49 50 1.000000
51 52 1.000000
51 53 1.000000
51 54 1.000000
51 55 1.000000
51 56 1.000000
51 57 1.000000
51 58 1.000000
51 59 1.000000
52 53 1.000000
52 54 1.000000
52 55 1.000000
52 56 1.000000
52 57 1.000000
52 58 1.000000
52 59 1.000000
53 54 1.000000
53 55 1.000000
53 56 1.000000
53 57 1.000000
53 58 1.000000
53 59 1.000000
54 55 1.000000
54 56 1.000000
54 57 1.000000
54 58 1.000000
54 59 1.000000
55 56 1.000000
55 57 1.000000
55 58 1.000000
55 59 1.000000
56 57 1.000000
56 58 1.000000
56 59 1.000000
57 58 1.000000
57 59 1.000000
58 59 1.000000
60 61 1.000000
60 62 1.000000
60 63 1.000000
60 64 1.000000
60 65 1.000000
60 66 1.000000
61 62 1.000000
61 63 1.000000
61 64 1.000000
61 65 1.000000
61 66 1.000000
62 63 1.000000
62 64 1.000000
62 65 1.000000
62 66 1.000000
63 64 1.000000
63 65 1.000000
63 66 1.000000
64 65 1.000000
64 66 1.000000
65 66 1.000000
67 68 1.000000
67 69 1.000000
67 70 1.000000
67 71 1.000000
68 69 1.000000
68 70 1.000000
68 71 1.000000
69 70 1.000000
69 71 1.000000
70 71 1.000000
72 73 1.000000
72 74 1.000000
72 75 1.000000
72 76 1.000000
73 74 1.000000
73 75 1.000000
73 76 1.000000
74 75 1.000000
74 76 1.000000
75 76 1.000000
77 78 1.000000
77 79 1.000000
77 80 1.000000
77 81 1.000000
77 82 1.000000
77 83 1.000000
77 84 1.000000
77 85 1.000000
78 79 1.000000
78 80 1.000000
78 81 1.000000
78 82 1.000000
78 83 1.000000
78 84 1.000000
78 85 1.000000
79 80 1.000000
79 81 1.000000
79 82 1.000000
79 83 1.000000
79 84 1.000000
79 85 1.000000
80 81 1.000000
80 82 1.000000
80 83 1.000000
80 84 1.000000
80 85 1.000000
81 82 1.000000
81 83 1.000000
81 84 1.000000
81 85 1.000000
82 83 1.000000
82 84 1.000000
82 85 1.000000
83 84 1.000000
83 85 1.000000
84 85 1.000000
86 87 1.000000
86 88 1.000000
86 89 1.000000
86 90 1.000000
86 91 1.000000
86 92 1.000000
86 93 1.000000
86 94 1.000000
87 88 1.000000
87 89 1.000000
87 90 1.000000
87 91 1.000000
87 92 1.000000
87 93 1.000000
87 94 1.000000
88 89 1.000000
88 90 1.000000
88 91 1.000000
88 92 1.000000
88 93 1.000000
88 94 1.000000
89 90 1.000000
89 91 1.000000
89 92 1.000000
89 93 1.000000
89 94 1.000000
90 91 1.000000
90 92 1.000000
90 93 1.000000
90 94 1.000000
91 92 1.000000
91 93 1.000000
91 94 1.000000
92 93 1.000000
92 94 1.000000
93 94 1.000000
95 96 1.000000
95 97 1.000000
95 98 1.000000
95 99 1.000000
95 100 1.000000
96 97 1.000000
96 98 1.000000
96 99 1.000000
96 100 1.000000
97 98 1.000000
97 99 1.000000
97 100 1.000000
98 99 1.000000
98 100 1.000000
99 100 1.000000
101 102 1.000000
101 103 1.000000
101 104 1.000000
101 105 1.000000
101 106 1.000000
101 107 1.000000
101 108 1.000000
101 109 1.000000
102 103 1.000000
102 104 1.000000
102 105 1.000000
102 106 1.000000
102 107 1.000000
102 108 1.000000
102 109 1.000000
103 104 1.000000
103 105 1.000000
103 106 1.000000
103 107 1.000000
103 108 1.000000
103 109 1.000000
104 105 1.000000
104 106 1.000000
104 107 1.000000
104 108 1.000000
104 109 1.000000
105 106 1.000000
105 107 1.000000
105 108 1.000000
105 109 1.000000
106 107 1.000000
106 108 1.000000
106 109 1.000000
107 108 1.000000
107 109 1.000000
108 109 1.000000
110 111 1.000000
110 112 1.000000
110 113 1.000000
110 114 1.000000
110 115 1.000000
110 116 1.000000
111 112 1.000000
111 113 1.000000
111 114 1.000000
111 115 1.000000
111 116 1.000000
112 113 1.000000
112 114 1.000000
112 115 1.000000
112 116 1.000000
113 114 1.000000
113 115 1.000000
113 116 1.000000
114 115 1.000000
114 116 1.000000
115 116 1.000000
117 118 1.000000
117 119 1.000000
117 120 1.000000
117 121 1.000000
117 122 1.000000
117 123 1.000000
118 119 1.000000
118 120 1.000000
118 121 1.000000
118 122 1.000000
118 123 1.000000
119 120 1.000000
119 121 1.000000
119 122 1.000000
119 123 1.000000
120 121 1.000000
120 122 1.000000
120 123 1.000000
121 122 1.000000
121 123 1.000000
122 123 1.000000
124 125 1.000000
124 126 1.000000
124 127 1.000000
124 128 1.000000
124 129 1.000000
124 130 1.000000
124 131 1.000000
124 132 1.000000
125 126 1.000000
125 127 1.000000
125 128 1.000000
125 129 1.000000
125 130 1.000000
125 131 1.000000
125 132 1.000000
126 127 1.000000
126 128 1.000000
126 129 1.000000
126 130 1.000000
126 131 1.000000
126 132 1.000000
127 128 1.000000
127 129 1.000000
127 130 1.000000
127 131 1.000000
127 132 1.000000
128 129 1.000000
128 130 1.000000
128 131 1.000000
128 132 1.000000
129 130 1.000000
129 131 1.000000
129 132 1.000000
130 131 1.000000
130 132 1.000000
131 132 1.000000
133 134 1.000000
133 135 1.000000
133 136 1.000000
133 137 1.000000
133 138 1.000000
133 139 1.000000
133 140 1.000000
134 135 1.000000
134 136 1.000000
134 137 1.000000
134 138 1.000000
134 139 1.000000
134 140 1.000000
135 136 1.000000
135 137 1.000000
135 138 1.000000
135 139 1.000000
135 140 1.000000
136 137 1.000000
136 138 1.000000
136 139 1.000000
136 140 1.000000
137 138 1.000000
137 139 1.000000
137 140 1.000000
138 139 1.000000
138 140 1.000000
139 140 1.000000
141 142 1.000000
141 143 1.000000
141 144 1.000000
141 145 1.000000
142 143 1.000000
142 144 1.000000
142 145 1.000000
143 144 1.000000
143 145 1.000000
144 145 1.000000
146 147 1.000000
146 148 1.000000
146 149 1.000000
146 150 1.000000
146 151 1.000000
146 152 1.000000
147 148 1.000000
147 149 1.000000
147 150 1.000000
147 151 1.000000
147 152 1.000000
148 149 1.000000
148 150 1.000000
148 151 1.000000
148 152 1.000000
149 150 1.000000
149 151 1.000000
149 152 1.000000
150 151 1.000000
150 152 1.000000
151 152 1.000000
153 154 1.000000
153 155 1.000000
153 156 1.000000
153 157 1.000000
153 158 1.000000
153 159 1.000000
154 155 1.000000
154 156 1.000000
154 157 1.000000
154 158 1.000000
154 159 1.000000
155 156 1.000000
155 157 1.000000
155 158 1.000000
155 159 1.000000
156 157 1.000000
156 158 1.000000
156 159 1.000000
157 158 1.000000
157 159 1.000000
158 159 1.000000
160 161 1.000000
160 162 1.000000
160 163 1.000000
160 164 1.000000
160 165 1.000000
160 166 1.000000
160 167 1.000000
160 168 1.000000
160 169 1.000000
161 162 1.000000
161 163 1.000000
161 164 1.000000
161 165 1.000000
161 166 1.000000
161 167 1.000000
161 168 1.000000
161 169 1.000000
162 163 1.000000
162 164 1.000000
162 165 1.000000
162 166 1.000000
162 167 1.000000
162 168 1.000000
162 169 1.000000
163 164 1.000000
163 165 1.000000
163 166 1.000000
163 167 1.000000
163 168 1.000000
163 169 1.000000
164 165 1.000000
164 166 1.000000
164 167 1.000000
164 168 1.000000
164 169 1.000000
165 166 1.000000
165 167 1.000000
165 168 1.000000
165 169 1.000000
166 167 1.000000
166 168 1.000000
166 169 1.000000
167 168 1.000000
167 169 1.000000
168 169 1.000000
170 171 1.000000
170 172 1.000000
170 173 1.000000
170 174 1.000000
170 175 1.000000
170 176 1.000000
170 177 1.000000
170 178 1.000000
170 179 1.000000
171 172 1.000000
171 173 1.000000
171 174 1.000000
171 175 1.000000
171 176 1.000000
171 177 1.000000
171 178 1.000000
171 179 1.000000
172 173 1.000000
172 174 1.000000
172 175 1.000000
172 176 1.000000
172 177 1.000000
172 178 1.000000
172 179 1.000000
173 174 1.000000
173 175 1.000000
173 176 1.000000
173 177 1.000000
173 178 1.000000
173 179 1.000000
174 175 1.000000
174 176 1.000000
174 177 1.000000
174 178 1.000000
174 179 1.000000
175 176 1.000000
175 177 1.000000
175 178 1.000000
175 179 1.000000
176 177 1.000000
176 178 1.000000
176 179 1.000000
177 178 1.000000
177 179 1.000000
178 179 1.000000
180 181 1.000000
180 182 1.000000
180 183 1.000000
180 184 1.000000
180 185 1.000000
180 186 1.000000
180 187 1.000000
181 182 1.000000
181 183 1.000000
181 184 1.000000
181 185 1.000000
181 186 1.000000
181 187 1.000000
182 183 1.000000
182 184 1.000000
182 185 1.000000
182 186 1.000000
182 187 1.000000
183 184 1.000000
183 185 1.000000
183 186 1.000000
183 187 1.000000
184 185 1.000000
184 186 1.000000
184 187 1.000000
185 186 1.000000
185 187 1.000000
186 187 1.000000
188 189 1.000000
188 190 1.000000
188 191 1.000000
188 192 1.000000
188 193 1.000000
189 190 1.000000
189 191 1.000000
189 192 1.000000
189 193 1.000000
190 191 1.000000
190 192 1.000000
190 193 1.000000
191 192 1.000000
191 193 1.000000
192 193 1.000000
194 195 1.000000
194 196 1.000000
194 197 1.000000
194 198 1.000000
194 199 1.000000
194 200 1.000000
194 201 1.000000
194 202 1.000000
194 203 1.000000
195 196 1.000000
195 197 1.000000
195 198 1.000000
195 199 1.000000
195 200 1.000000
195 201 1.000000
195 202 1.000000
195 203 1.000000
196 197 1.000000
196 198 1.000000
196 199 1.000000
196 200 1.000000
196 201 1.000000
196 202 1.000000
196 203 1.000000
197 198 1.000000
197 199 1.000000
197 200 1.000000
197 201 1.000000
197 202 1.000000
197 203 1.000000
198 199 1.000000
198 200 1.000000
198 201 1.000000
198 202 1.000000
198 203 1.000000
199 200 1.000000
199 201 1.000000
199 202 1.000000
199 203 1.000000
200 201 1.000000
200 202 1.000000
200 203 1.000000
201 202 1.000000
201 203 1.000000
202 203 1.000000
204 205 1.000000
204 206 1.000000
204 207 1.000000
204 208 1.000000
204 209 1.000000
204 210 1.000000
204 211 1.000000
204 212 1.000000
205 206 1.000000
205 207 1.000000
205 208 1.000000
205 209 1.000000
205 210 1.000000
205 211 1.000000
205 212 1.000000
206 207 1.000000
206 208 1.000000
206 209 1.000000
206 210 1.000000
206 211 1.000000
206 212 1.000000
207 208 1.000000
207 209 1.000000
207 210 1.000000
207 211 1.000000
207 212 1.000000
208 209 1.000000
208 210 1.000000
208 211 1.000000
208 212 1.000000
209 210 1.000000
209 211 1.000000
209 212 1.000000
210 211 1.000000
210 212 1.000000
211 212 1.000000
213 214 1.000000
213 215 1.000000
213 216 1.000000
213 217 1.000000
213 218 1.000000
213 219 1.000000
214 215 1.000000
214 216 1.000000
214 217 1.000000
214 218 1.000000
214 219 1.000000
215 216 1.000000
215 217 1.000000
215 218 1.000000
215 219 1.000000
216 217 1.000000
216 218 1.000000
216 219 1.000000
217 218 1.000000
217 219 1.000000
218 219 1.000000
220 221 1.000000
220 222 1.000000
220 223 1.000000
220 224 1.000000
221 222 1.000000
221 223 1.000000
221 224 1.000000
222 223 1.000000
222 224 1.000000
223 224 1.000000
226 227 1.000000
226 228 1.000000
226 229 1.000000
226 230 1.000000
226 231 1.000000
227 228 1.000000
227 229 1.000000
227 230 1.000000
227 231 1.000000
228 229 1.000000
228 230 1.000000
228 231 1.000000
229 230 1.000000
229 231 1.000000
230 231 1.000000
232 233 1.000000
232 234 1.000000
232 235 1.000000
232 236 1.000000
232 237 1.000000
232 238 1.000000
232 239 1.000000
232 240 1.000000
233 234 1.000000
233 235 1.000000
233 236 1.000000
233 237 1.000000
233 238 1.000000
233 239 1.000000
233 240 1.000000
234 235 1.000000
234 236 1.000000
234 237 1.000000
234 238 1.000000
234 239 1.000000
234 240 1.000000
235 236 1.000000
235 237 1.000000
235 238 1.000000
235 239 1.000000
235 240 1.000000
236 237 1.000000
236 238 1.000000
236 239 1.000000
236 240 1.000000
237 238 1.000000
237 239 1.000000
237 240 1.000000
238 239 1.000000
238 240 1.000000
239 240 1.000000
241 242 1.000000
241 243 1.000000
241 244 1.000000
241 245 1.000000
241 246 1.000000
241 247 1.000000
242 243 1.000000
242 244 1.000000
242 245 1.000000
242 246 1.000000
242 247 1.000000
243 244 1.000000
243 245 1.000000
243 246 1.000000
243 247 1.000000
244 245 1.000000
244 246 1.000000
244 247 1.000000
245 246 1.000000
245 247 1.000000
246 247 1.000000
248 249 1.000000
248 250 1.000000
248 251 1.000000
248 252 1.000000
248 253 1.000000
248 254 1.000000
249 250 1.000000
249 251 1.000000
249 252 1.000000
249 253 1.000000
249 254 1.000000
250 251 1.000000
250 252 1.000000
250 253 1.000000
250 254 1.000000
251 252 1.000000
251 253 1.000000
251 254 1.000000
252 253 1.000000
252 254 1.000000
253 254 1.000000
255 256 1.000000
255 257 1.000000
255 258 1.000000
255 259 1.000000
255 260 1.000000
255 261 1.000000
255 262 1.000000
255 263 1.000000
256 257 1.000000
256 258 1.000000
256 259 1.000000
256 260 1.000000
256 261 1.000000
256 262 1.000000
256 263 1.000000
257 258 1.000000
257 259 1.000000
257 260 1.000000
257 261 1.000000
257 262 1.000000
257 263 1.000000
258 259 1.000000
258 260 1.000000
258 261 1.000000
258 262 1.000000
258 263 1.000000
259 260 1.000000
259 261 1.000000
259 262 1.000000
259 263 1.000000
260 261 1.000000
260 262 1.000000
260 263 1.000000
261 262 1.000000
261 263 1.000000
262 263 1.000000
264 265 1.000000
264 266 1.000000
264 267 1.000000
264 268 1.000000
264 269 1.000000
264 270 1.000000
264 271 1.000000
264 272 1.000000
264 273 1.000000
265 266 1.000000
265 267 1.000000
265 268 1.000000
265 269 1.000000
265 270 1.000000
265 271 1.000000
265 272 1.000000
265 273 1.000000
266 267 1.000000
266 268 1.000000
266 269 1.000000
266 270 1.000000
266 271 1.000000
266 272 1.000000
266 273 1.000000
267 268 1.000000
267 269 1.000000
267 270 1.000000
267 271 1.000000
267 272 1.000000
267 273 1.000000
268 269 1.000000
268 270 1.000000
268 271 1.000000
268 272 1.000000
268 273 1.000000
269 270 1.000000
269 271 1.000000
269 272 1.000000
269 273 1.000000
270 271 1.000000
270 272 1.000000
270 273 1.000000
271 272 1.000000
271 273 1.000000
272 273 1.000000
274 275 1.000000
274 276 1.000000
274 277 1.000000
274 278 1.000000
274 279 1.000000
274 280 1.000000
274 281 1.000000
274 282 1.000000
274 283 1.000000
275 276 1.000000
275 277 1.000000
275 278 1.000000
275 279 1.000000
275 280 1.000000
275 281 1.000000
275 282 1.000000
275 283 1.000000
276 277 1.000000
276 278 1.000000
276 279 1.000000
276 280 1.000000
276 281 1.000000
276 282 1.000000
276 283 1.000000
277 278 1.000000
277 279 1.000000
277 280 1.000000
277 281 1.000000
277 282 1.000000
277 283 1.000000
278 279 1.000000
278 280 1.000000
278 281 1.000000
278 282 1.000000
278 283 1.000000
279 280 1.000000
279 281 1.000000
279 282 1.000000
279 283 1.000000
280 281 1.000000
280 282 1.000000
280 283 1.000000
281 282 1.000000
281 283 1.000000
282 283 1.000000
284 285 1.000000
284 286 1.000000
284 287 1.000000
284 288 1.000000
284 289 1.000000
285 286 1.000000
285 287 1.000000
285 288 1.000000
285 289 1.000000
286 287 1.000000
286 288 1.000000
286 289 1.000000
287 288 1.000000
287 289 1.000000
288 289 1.000000
290 291 1.000000
290 292 1.000000
290 293 1.000000
290 294 1.000000
290 295 1.000000
290 296 1.000000
291 292 1.000000
291 293 1.000000
291 294 1.000000
291 295 1.000000
291 296 1.000000
292 293 1.000000
292 294 1.000000
292 295 1.000000
292 296 1.000000
293 294 1.000000
293 295 1.000000
293 296 1.000000
294 295 1.000000
294 296 1.000000
295 296 1.000000
297 298 1.000000
297 299 1.000000
297 300 1.000000
297 301 1.000000
297 302 1.000000
298 299 1.000000
298 300 1.000000
298 301 1.000000
298 302 1.000000
299 300 1.000000
299 301 1.000000
299 302 1.000000
300 301 1.000000
300 302 1.000000
301 302 1.000000
303 304 1.000000
303 305 1.000000
303 306 1.000000
303 307 1.000000
303 308 1.000000
303 309 1.000000
303 310 1.000000
303 311 1.000000
303 312 1.000000
304 305 1.000000
304 306 1.000000
304 307 1.000000
304 308 1.000000
304 309 1.000000
304 310 1.000000
304 311 1.000000
304 312 1.000000
305 306 1.000000
305 307 1.000000
305 308 1.000000
305 309 1.000000
305 310 1.000000
305 311 1.000000
305 312 1.000000
306 307 1.000000
306 308 1.000000
306 309 1.000000
306 310 1.000000
306 311 1.000000
306 312 1.000000
307 308 1.000000
307 309 1.000000
307 310 1.000000
307 311 1.000000
307 312 1.000000
308 309 1.000000
308 310 1.000000
308 311 1.000000
308 312 1.000000
309 310 1.000000
309 311 1.000000
309 312 1.000000
310 311 1.000000
310 312 1.000000
311 312 1.000000
313 314 1.000000
313 315 1.000000
313 316 1.000000
313 317 1.000000
313 318 1.000000
313 319 1.000000
313 320 1.000000
314 315 1.000000
314 316 1.000000
314 317 1.000000
314 318 1.000000
314 319 1.000000
314 320 1.000000
315 316 1.000000
315 317 1.000000
315 318 1.000000
315 319 1.000000
315 320 1.000000
316 317 1.000000
316 318 1.000000
316 319 1.000000
316 320 1.000000
317 318 1.000000
317 319 1.000000
317 320 1.000000
318 319 1.000000
318 320 1.000000
319 320 1.000000
321 322 1.000000
321 323 1.000000
321 324 1.000000
321 325 1.000000
321 326 1.000000
321 327 1.000000
322 323 1.000000
322 324 1.000000
322 325 1.000000
322 326 1.000000
322 327 1.000000
323 324 1.000000
323 325 1.000000
323 326 1.000000
323 327 1.000000
324 325 1.000000
324 326 1.000000
324 327 1.000000
325 326 1.000000
325 327 1.000000
326 327 1.000000
328 329 1.000000
328 330 1.000000
328 331 1.000000
328 332 1.000000
328 333 1.000000
328 334 1.000000
328 335 1.000000
328 336 1.000000
328 337 1.000000
329 330 1.000000
329 331 1.000000
329 332 1.000000
329 333 1.000000
329 334 1.000000
329 335 1.000000
329 336 1.000000
329 337 1.000000
330 331 1.000000
330 332 1.000000
330 333 1.000000
330 334 1.000000
330 335 1.000000
330 336 1.000000
330 337 1.000000
331 332 1.000000
331 333 1.000000
331 334 1.000000
331 335 1.000000
331 336 1.000000
331 337 1.000000
332 333 1.000000
332 334 1.000000
332 335 1.000000
332 336 1.000000
332 337 1.000000
333 334 1.000000
333 335 1.000000
333 336 1.000000
333 337 1.000000
334 335 1.000000
334 336 1.000000
334 337 1.000000
335 336 1.000000
335 337 1.000000
336 337 1.000000
338 339 1.000000
338 340 1.000000
338 341 1.000000
338 342 1.000000
339 340 1.000000
339 341 1.000000
339 342 1.000000
340 341 1.000000
340 342 1.000000
341 342 1.000000
343 344 1.000000
343 345 1.000000
343 346 1.000000
343 347 1.000000
343 348 1.000000
344 345 1.000000
344 346 1.000000
344 347 1.000000
344 348 1.000000
345 346 1.000000
345 347 1.000000
345 348 1.000000
346 347 1.000000
346 348 1.000000
347 348 1.000000
349 350 1.000000
349 351 1.000000
349 352 1.000000
349 353 1.000000
349 354 1.000000
349 355 1.000000
349 356 1.000000
349 357 1.000000
349 358 1.000000
350 351 1.000000
350 352 1.000000
350 353 1.000000
350 354 1.000000
350 355 1.000000
350 356 1.000000
350 357 1.000000
350 358 1.000000
351 352 1.000000
351 353 1.000000
351 354 1.000000
351 355 1.000000
351 356 1.000000
351 357 1.000000
351 358 1.000000
352 353 1.000000
352 354 1.000000
352 355 1.000000
352 356 1.000000
352 357 1.000000
352 358 1.000000
353 354 1.000000
353 355 1.000000
353 356 1.000000
353 357 1.000000
353 358 1.000000
354 355 1.000000
354 356 1.000000
354 357 1.000000
354 358 1.000000
355 356 1.000000
355 357 1.000000
355 358 1.000000
356 357 1.000000
356 358 1.000000
357 358 1.000000
359 360 1.000000
359 361 1.000000
359 362 1.000000
359 363 1.000000
359 364 1.000000
360 361 1.000000
360 362 1.000000
360 363 1.000000
360 364 1.000000
361 362 1.000000
361 363 1.000000
361 364 1.000000
362 363 1.000000
362 364 1.000000
363 364 1.000000
365 366 1.000000
365 367 1.000000
365 368 1.000000
365 369 1.000000
365 370 1.000000
365 371 1.000000
365 372 1.000000
365 373 1.000000
366 367 1.000000
366 368 1.000000
366 369 1.000000
366 370 1.000000
366 371 1.000000
366 372 1.000000
366 373 1.000000
367 368 1.000000
367 369 1.000000
367 370 1.000000
367 371 1.000000
367 372 1.000000
367 373 1.000000
368 369 1.000000
368 370 1.000000
368 371 1.000000
368 372 1.000000
368 373 1.000000
369 370 1.000000
369 371 1.000000
369 372 1.000000
369 373 1.000000
370 371 1.000000
370 372 1.000000
370 373 1.000000
371 372 1.000000
371 373 1.000000
372 373 1.000000
374 375 1.000000
374 376 1.000000
374 377 1.000000
374 378 1.000000
374 379 1.000000
374 380 1.000000
374 381 1.000000
374 382 1.000000
374 383 1.000000
375 376 1.000000
375 377 1.000000
375 378 1.000000
375 379 1.000000
375 380 1.000000
375 381 1.000000
375 382 1.000000
375 383 1.000000
376 377 1.000000
376 378 1.000000
376 379 1.000000
376 380 1.000000
376 381 1.000000
376 382 1.000000
376 383 1.000000
377 378 1.000000
377 379 1.000000
377 380 1.000000
377 381 1.000000
377 382 1.000000
377 383 1.000000
378 379 1.000000
378 380 1.000000
378 381 1.000000
378 382 1.000000
378 383 1.000000
379 380 1.000000
379 381 1.000000
379 382 1.000000
379 383 1.000000
380 381 1.000000
380 382 1.000000
380 383 1.000000
381 382 1.000000
381 383 1.000000
382 383 1.000000
384 385 1.000000
384 386 1.000000
384 387 1.000000
384 388 1.000000
384 389 1.000000
384 390 1.000000
384 391 1.000000
384 392 1.000000
384 393 1.000000
385 386 1.000000
385 387 1.000000
385 388 1.000000
385 389 1.000000
385 390 1.000000
385 391 1.000000
385 392 1.000000
385 393 1.000000
386 387 1.000000
386 388 1.000000
386 389 1.000000
386 390 1.000000
386 391 1.000000
386 392 1.000000
386 393 1.000000
387 388 1.000000
387 389 1.000000
387 390 1.000000
387 391 1.000000
387 392 1.000000
387 393 1.000000
388 389 1.000000
388 390 1.000000
388 391 1.000000
388 392 1.000000
388 393 1.000000
389 390 1.000000
389 391 1.000000
389 392 1.000000
389 393 1.000000
390 391 1.000000
390 392 1.000000
390 393 1.000000
391 392 1.000000
391 393 1.000000
392 393 1.000000
394 395 1.000000
394 396 1.000000
394 397 1.000000
394 398 1.000000
394 399 1.000000
394 400 1.000000
394 401 1.000000
395 396 1.000000
395 397 1.000000
395 398 1.000000
395 399 1.000000
395 400 1.000000
395 401 1.000000
396 397 1.000000
396 398 1.000000
396 399 1.000000
396 400 1.000000
396 401 1.000000
397 398 1.000000
397 399 1.000000
397 400 1.000000
397 401 1.000000
398 399 1.000000
398 400 1.000000
398 401 1.000000
399 400 1.000000
399 401 1.000000
400 401 1.000000
402 403 1.000000
402 404 1.000000
402 405 1.000000
402 406 1.000000
402 407 1.000000
403 404 1.000000
403 405 1.000000
403 406 1.000000
403 407 1.000000
404 405 1.000000
404 406 1.000000
404 407 1.000000
405 406 1.000000
405 407 1.000000
406 407 1.000000
408 409 1.000000
408 410 1.000000
409 410 1.000000
411 412 1.000000
411 413 1.000000
411 414 1.000000
411 415 1.000000
412 413 1.000000
412 414 1.000000
412 415 1.000000
413 414 1.000000
413 415 1.000000
414 415 1.000000
416 417 1.000000
416 418 1.000000
416 419 1.000000
416 420 1.000000
416 421 1.000000
416 422 1.000000
416 423 1.000000
416 424 1.000000
416 425 1.000000
417 418 1.000000
417 419 1.000000
417 420 1.000000
417 421 1.000000
417 422 1.000000
417 423 1.000000
417 424 1.000000
417 425 1.000000
418 419 1.000000
418 420 1.000000
418 421 1.000000
418 422 1.000000
418 423 1.000000
418 424 1.000000
418 425 1.000000
419 420 1.000000
419 421 1.000000
419 422 1.000000
419 423 1.000000
419 424 1.000000
419 425 1.000000
420 421 1.000000
420 422 1.000000
420 423 1.000000
420 424 1.000000
420 425 1.000000
421 422 1.000000
421 423 1.000000
421 424 1.000000
421 425 1.000000
422 423 1.000000
422 424 1.000000
422 425 1.000000
423 424 1.000000
423 425 1.000000
424 425 1.000000
426 427 1.000000
426 428 1.000000
426 429 1.000000
426 430 1.000000
427 428 1.000000
427 429 1.000000
427 430 1.000000
428 429 1.000000
428 430 1.000000
429 430 1.000000
431 432 1.000000
431 433 1.000000
431 434 1.000000
431 435 1.000000
431 436 1.000000
431 437 1.000000
431 438 1.000000
432 433 1.000000
432 434 1.000000
432 435 1.000000
432 436 1.000000
432 437 1.000000
432 438 1.000000
433 434 1.000000
433 435 1.000000
433 436 1.000000
433 437 1.000000
433 438 1.000000
434 435 1.000000
434 436 1.000000
434 437 1.000000
434 438 1.000000
435 436 1.000000
435 437 1.000000
435 438 1.000000
436 437 1.000000
436 438 1.000000
437 438 1.000000
439 440 1.000000
439 441 1.000000
439 442 1.000000
439 443 1.000000
439 444 1.000000
439 445 1.000000
440 441 1.000000
440 442 1.000000
440 443 1.000000
440 444 1.000000
440 445 1.000000
441 442 1.000000
441 443 1.000000
441 444 1.000000
441 445 1.000000
442 443 1.000000
442 444 1.000000
442 445 1.000000
443 444 1.000000
443 445 1.000000
444 445 1.000000
446 447 1.000000
446 448 1.000000
446 449 1.000000
446 450 1.000000
447 448 1.000000
447 449 1.000000
447 450 1.000000
448 449 1.000000
448 450 1.000000
449 450 1.000000
451 452 1.000000
451 453 1.000000
451 454 1.000000
451 455 1.000000
451 456 1.000000
451 457 1.000000
451 458 1.000000
451 459 1.000000
452 453 1.000000
452 454 1.000000
452 455 1.000000
452 456 1.000000
452 457 1.000000
452 458 1.000000
452 459 1.000000
453 454 1.000000
453 455 1.000000
453 456 1.000000
453 457 1.000000
453 458 1.000000
453 459 1.000000
454 455 1.000000
454 456 1.000000
454 457 1.000000
454 458 1.000000
454 459 1.000000
455 456 1.000000
455 457 1.000000
455 458 1.000000
455 459 1.000000
456 457 1.000000
456 458 1.000000
456 459 1.000000
457 458 1.000000
457 459 1.000000
458 459 1.000000
460 461 1.000000
460 462 1.000000
460 463 1.000000
460 464 1.000000
460 465 1.000000
460 466 1.000000
460 467 1.000000
461 462 1.000000
461 463 1.000000
461 464 1.000000
461 465 1.000000
461 466 1.000000
461 467 1.000000
462 463 1.000000
462 464 1.000000
462 465 1.000000
462 466 1.000000
462 467 1.000000
463 464 1.000000
463 465 1.000000
463 466 1.000000
463 467 1.000000
464 465 1.000000
464 466 1.000000
464 467 1.000000
465 466 1.000000
465 467 1.000000
466 467 1.000000
468 469 1.000000
468 470 1.000000
468 471 1.000000
468 472 1.000000
469 470 1.000000
469 471 1.000000
469 472 1.000000
470 471 1.000000
470 472 1.000000
471 472 1.000000
473 474 1.000000
473 475 1.000000
473 476 1.000000
473 477 1.000000
473 478 1.000000
473 479 1.000000
473 480 1.000000
473 481 1.000000
474 475 1.000000
474 476 1.000000
474 477 1.000000
474 478 1.000000
474 479 1.000000
474 480 1.000000
474 481 1.000000
475 476 1.000000
475 477 1.000000
475 478 1.000000
475 479 1.000000
475 480 1.000000
475 481 1.000000
476 477 1.000000
476 478 1.000000
476 479 1.000000
476 480 1.000000
476 481 1.000000
477 478 1.000000
477 479 1.000000
477 480 1.000000
477 481 1.000000
478 479 1.000000
478 480 1.000000
478 481 1.000000
479 480 1.000000
479 481 1.000000
480 481 1.000000
482 483 1.000000
482 484 1.000000
482 485 1.000000
482 486 1.000000
482 487 1.000000
483 484 1.000000
483 485 1.000000
483 486 1.000000
483 487 1.000000
484 485 1.000000
484 486 1.000000
484 487 1.000000
485 486 1.000000
485 487 1.000000
486 487 1.000000
488 489 1.000000
488 490 1.000000
488 491 1.000000
488 492 1.000000
488 493 1.000000
488 494 1.000000
489 490 1.000000
489 491 1.000000
489 492 1.000000
489 493 1.000000
489 494 1.000000
490 491 1.000000
490 492 1.000000
490 493 1.000000
490 494 1.000000
491 492 1.000000
491 493 1.000000
491 494 1.000000
492 493 1.000000
492 494 1.000000
493 494 1.000000
495 496 1.000000
495 497 1.000000
495 498 1.000000
495 499 1.000000
496 497 1.000000
496 498 1.000000
496 499 1.000000
497 498 1.000000
497 499 1.000000
498 499 1.000000
500 501 1.000000
500 502 1.000000
500 503 1.000000
500 504 1.000000
501 502 1.000000
501 503 1.000000
501 504 1.000000
502 503 1.000000
502 504 1.000000
503 504 1.000000
505 506 1.000000
505 507 1.000000
505 508 1.000000
505 509 1.000000
505 510 1.000000
505 511 1.000000
505 512 1.000000
505 513 1.000000
505 514 1.000000
506 507 1.000000
506 508 1.000000
506 509 1.000000
506 510 1.000000
506 511 1.000000
506 512 1.000000
506 513 1.000000
506 514 1.000000
507 508 1.000000
507 509 1.000000
507 510 1.000000
507 511 1.000000
507 512 1.000000
507 513 1.000000
507 514 1.000000
508 509 1.000000
508 510 1.000000
508 511 1.000000
508 512 1.000000
508 513 1.000000
508 514 1.000000
509 510 1.000000
509 511 1.000000
509 512 1.000000
509 513 1.000000
509 514 1.000000
510 511 1.000000
510 512 1.000000
510 513 1.000000
510 514 1.000000
511 512 1.000000
511 513 1.000000
511 514 1.000000
512 513 1.000000
512 514 1.000000
513 514 1.000000
515 516 1.000000
515 517 1.000000
515 518 1.000000
515 519 1.000000
515 520 1.000000
516 517 1.000000
516 518 1.000000
516 519 1.000000
516 520 1.000000
517 518 1.000000
517 519 1.000000
517 520 1.000000
518 519 1.000000
518 520 1.000000
519 520 1.000000
521 522 1.000000
521 523 1.000000
521 524 1.000000
521 525 1.000000
521 526 1.000000
521 527 1.000000
522 523 1.000000
522 524 1.000000
522 525 1.000000
522 526 1.000000
522 527 1.000000
523 524 1.000000
523 525 1.000000
523 526 1.000000
523 527 1.000000
524 525 1.000000
524 526 1.000000
524 527 1.000000
525 526 1.000000
525 527 1.000000
526 527 1.000000
528 529 1.000000
528 530 1.000000
528 531 1.000000
528 532 1.000000
528 533 1.000000
528 534 1.000000
528 535 1.000000
529 530 1.000000
529 531 1.000000
529 532 1.000000
529 533 1.000000
529 534 1.000000
529 535 1.000000
530 531 1.000000
530 532 1.000000
530 533 1.000000
530 534 1.000000
530 535 1.000000
531 532 1.000000
531 533 1.000000
531 534 1.000000
531 535 1.000000
532 533 1.000000
532 534 1.000000
532 535 1.000000
533 534 1.000000
533 535 1.000000
534 535 1.000000
536 537 1.000000
536 538 1.000000
536 539 1.000000
536 540 1.000000
536 541 1.000000
536 542 1.000000
536 543 1.000000
537 538 1.000000
537 539 1.000000
537 540 1.000000
537 541 1.000000
537 542 1.000000
537 543 1.000000
538 539 1.000000
538 540 1.000000
538 541 1.000000
538 542 1.000000
538 543 1.000000
539 540 1.000000
539 541 1.000000
539 542 1.000000
539 543 1.000000
540 541 1.000000
540 542 1.000000
540 543 1.000000
541 542 1.000000
541 543 1.000000
542 543 1.000000
544 545 1.000000
544 546 1.000000
544 547 1.000000
544 548 1.000000
544 549 1.000000
544 550 1.000000
545 546 1.000000
545 547 1.000000
545 548 1.000000
545 549 1.000000
545 550 1.000000
546 547 1.000000
546 548 1.000000
546 549 1.000000
546 550 1.000000
547 548 1.000000
547 549 1.000000
547 550 1.000000
548 549 1.000000
548 550 1.000000
549 550 1.000000
551 552 1.000000
551 553 1.000000
551 554 1.000000
551 555 1.000000
551 556 1.000000
551 557 1.000000
551 558 1.000000
551 559 1.000000
551 560 1.000000
552 553 1.000000
552 554 1.000000
552 555 1.000000
552 556 1.000000
552 557 1.000000
552 558 1.000000
552 559 1.000000
552 560 1.000000
553 554 1.000000
553 555 1.000000
553 556 1.000000
553 557 1.000000
553 558 1.000000
553 559 1.000000
553 560 1.000000
554 555 1.000000
554 556 1.000000
554 557 1.000000
554 558 1.000000
554 559 1.000000
554 560 1.000000
555 556 1.000000
555 557 1.000000
555 558 1.000000
555 559 1.000000
555 560 1.000000
556 557 1.000000
556 558 1.000000
556 559 1.000000
556 560 1.000000
557 558 1.000000
557 559 1.000000
557 560 1.000000
558 559 1.000000
558 560 1.000000
559 560 1.000000
561 562 1.000000
561 563 1.000000
561 564 1.000000
561 565 1.000000
562 563 1.000000
562 564 1.000000
562 565 1.000000
563 564 1.000000
563 565 1.000000
564 565 1.000000
566 567 1.000000
566 568 1.000000
566 569 1.000000
566 570 1.000000
566 571 1.000000
566 572 1.000000
566 573 1.000000
566 574 1.000000
566 575 1.000000
567 568 1.000000
567 569 1.000000
567 570 1.000000
567 571 1.000000
567 572 1.000000
567 573 1.000000
567 574 1.000000
567 575 1.000000
568 569 1.000000
568 570 1.000000
568 571 1.000000
568 572 1.000000
568 573 1.000000
568 574 1.000000
568 575 1.000000
569 570 1.000000
569 571 1.000000
569 572 1.000000
569 573 1.000000
569 574 1.000000
569 575 1.000000
570 571 1.000000
570 572 1.000000
570 573 1.000000
570 574 1.000000
570 575 1.000000
571 572 1.000000
571 573 1.000000
571 574 1.000000
571 575 1.000000
572 573 1.000000
572 574 1.000000
572 575 1.000000
573 574 1.000000
573 575 1.000000
574 575 1.000000
576 577 1.000000
576 578 1.000000
576 579 1.000000
576 580 1.000000
576 581 1.000000
577 578 1.000000
577 579 1.000000
577 580 1.000000
577 581 1.000000
578 579 1.000000
578 580 1.000000
578 581 1.000000
579 580 1.000000
579 581 1.000000
580 581 1.000000
582 583 1.000000
582 584 1.000000
582 585 1.000000
582 586 1.000000
582 587 1.000000
583 584 1.000000
583 585 1.000000
583 586 1.000000
583 587 1.000000
584 585 1.000000
584 586 1.000000
584 587 1.000000
585 586 1.000000
585 587 1.000000
586 587 1.000000
588 589 1.000000
588 590 1.000000
588 591 1.000000
588 592 1.000000
588 593 1.000000
588 594 1.000000
588 595 1.000000
589 590 1.000000
589 591 1.000000
589 592 1.000000
589 593 1.000000
589 594 1.000000
589 595 1.000000
590 591 1.000000
590 592 1.000000
590 593 1.000000
590 594 1.000000
590 595 1.000000
591 592 1.000000
591 593 1.000000
591 594 1.000000
591 595 1.000000
592 593 1.000000
592 594 1.000000
592 595 1.000000
593 594 1.000000
593 595 1.000000
594 595 1.000000
596 597 1.000000
596 598 1.000000
596 599 1.000000
596 600 1.000000
596 601 1.000000
596 602 1.000000
597 598 1.000000
597 599 1.000000
597 600 1.000000
597 601 1.000000
597 602 1.000000
598 599 1.000000
598 600 1.000000
598 601 1.000000
598 602 1.000000
599 600 1.000000
599 601 1.000000
599 602 1.000000
600 601 1.000000
600 602 1.000000
601 602 1.000000
603 604 1.000000
603 605 1.000000
603 606 1.000000
603 607 1.000000
603 608 1.000000
604 605 1.000000
604 606 1.000000
604 607 1.000000
604 608 1.000000
605 606 1.000000
605 607 1.000000
605 608 1.000000
606 607 1.000000
606 608 1.000000
607 608 1.000000
609 610 1.000000
609 611 1.000000
609 612 1.000000
609 613 1.000000
609 614 1.000000
609 615 1.000000
609 616 1.000000
609 617 1.000000
610 611 1.000000
610 612 1.000000
610 613 1.000000
610 614 1.000000
610 615 1.000000
610 616 1.000000
610 617 1.000000
611 612 1.000000
611 613 1.000000
611 614 1.000000
611 615 1.000000
611 616 1.000000
611 617 1.000000
612 613 1.000000
612 614 1.000000
612 615 1.000000
612 616 1.000000
612 617 1.000000
613 614 1.000000
613 615 1.000000
613 616 1.000000
613 617 1.000000
614 615 1.000000
614 616 1.000000
614 617 1.000000
615 616 1.000000
615 617 1.000000
616 617 1.000000
618 619 1.000000
618 620 1.000000
618 621 1.000000
618 622 1.000000
619 620 1.000000
619 621 1.000000
619 622 1.000000
620 621 1.000000
620 622 1.000000
621 622 1.000000
623 624 1.000000
623 625 1.000000
623 626 1.000000
623 627 1.000000
623 628 1.000000
624 625 1.000000
624 626 1.000000
624 627 1.000000
624 628 1.000000
625 626 1.000000
625 627 1.000000
625 628 1.000000
626 627 1.000000
626 628 1.000000
627 628 1.000000
629 630 1.000000
629 631 1.000000
629 632 1.000000
629 633 1.000000
629 634 1.000000
629 635 1.000000
630 631 1.000000
630 632 1.000000
630 633 1.000000
630 634 1.000000
630 635 1.000000
631 632 1.000000
631 633 1.000000
631 634 1.000000
631 635 1.000000
632 633 1.000000
632 634 1.000000
632 635 1.000000
633 634 1.000000
633 635 1.000000
634 635 1.000000
636 637 1.000000
636 638 1.000000
636 639 1.000000
636 640 1.000000
636 641 1.000000
636 642 1.000000
637 638 1.000000
637 639 1.000000
637 640 1.000000
637 641 1.000000
637 642 1.000000
638 639 1.000000
638 640 1.000000
638 641 1.000000
638 642 1.000000
639 640 1.000000
639 641 1.000000
639 642 1.000000
640 641 1.000000
640 642 1.000000
641 642 1.000000
644 645 1.000000
644 646 1.000000
644 647 1.000000
644 648 1.000000
644 649 1.000000
644 650 1.000000
644 651 1.000000
644 652 1.000000
645 646 1.000000
645 647 1.000000
645 648 1.000000
645 649 1.000000
645 650 1.000000
645 651 1.000000
645 652 1.000000
646 647 1.000000
646 648 1.000000
646 649 1.000000
646 650 1.000000
646 651 1.000000
646 652 1.000000
647 648 1.000000
647 649 1.000000
647 650 1.000000
647 651 1.000000
647 652 1.000000
648 649 1.000000
648 650 1.000000
648 651 1.000000
648 652 1.000000
649 650 1.000000
649 651 1.000000
649 652 1.000000
650 651 1.000000
650 652 1.000000
651 652 1.000000
653 654 1.000000
653 655 1.000000
653 656 1.000000
653 657 1.000000
653 658 1.000000
653 659 1.000000
653 660 1.000000
654 655 1.000000
654 656 1.000000
654 657 1.000000
654 658 1.000000
654 659 1.000000
654 660 1.000000
655 656 1.000000
655 657 1.000000
655 658 1.000000
655 659 1.000000
655 660 1.000000
656 657 1.000000
656 658 1.000000
656 659 1.000000
656 660 1.000000
657 658 1.000000
657 659 1.000000
657 660 1.000000
658 659 1.000000
658 660 1.000000
659 660 1.000000
661 662 1.000000
661 663 1.000000
661 664 1.000000
661 665 1.000000
661 666 1.000000
661 667 1.000000
662 663 1.000000
662 664 1.000000
662 665 1.000000
662 666 1.000000
662 667 1.000000
663 664 1.000000
663 665 1.000000
663 666 1.000000
663 667 1.000000
664 665 1.000000
664 666 1.000000
664 667 1.000000
665 666 1.000000
665 667 1.000000
666 667 1.000000
668 669 1.000000
668 670 1.000000
668 671 1.000000
668 672 1.000000
669 670 1.000000
669 671 1.000000
669 672 1.000000
670 671 1.000000
670 672 1.000000
671 672 1.000000
673 674 1.000000
673 675 1.000000
673 676 1.000000
673 677 1.000000
673 678 1.000000
674 675 1.000000
674 676 1.000000
674 677 1.000000
674 678 1.000000
675 676 1.000000
675 677 1.000000
675 678 1.000000
676 677 1.000000
676 678 1.000000
677 678 1.000000
679 680 1.000000
679 681 1.000000
679 682 1.000000
679 683 1.000000
679 684 1.000000
679 685 1.000000
679 686 1.000000
679 687 1.000000
680 681 1.000000
680 682 1.000000
680 683 1.000000
680 684 1.000000
680 685 1.000000
680 686 1.000000
680 687 1.000000
681 682 1.000000
681 683 1.000000
681 684 1.000000
681 685 1.000000
681 686 1.000000
681 687 1.000000
682 683 1.000000
682 684 1.000000
682 685 1.000000
682 686 1.000000
682 687 1.000000
683 684 1.000000
683 685 1.000000
683 686 1.000000
683 687 1.000000
684 685 1.000000
684 686 1.000000
684 687 1.000000
685 686 1.000000
685 687 1.000000
686 687 1.000000
688 689 1.000000
688 690 1.000000
688 691 1.000000
688 692 1.000000
688 693 1.000000
688 694 1.000000
688 695 1.000000
689 690 1.000000
689 691 1.000000
689 692 1.000000
689 693 1.000000
689 694 1.000000
689 695 1.000000
690 691 1.000000
690 692 1.000000
690 693 1.000000
690 694 1.000000
690 695 1.000000
691 692 1.000000
691 693 1.000000
691 694 1.000000
691 695 1.000000
692 693 1.000000
692 694 1.000000
692 695 1.000000
693 694 1.000000
693 695 1.000000
694 695 1.000000
696 697 1.000000
696 698 1.000000
696 699 1.000000
696 700 1.000000
696 701 1.000000
697 698 1.000000
697 699 1.000000
697 700 1.000000
697 701 1.000000
698 699 1.000000
698 700 1.000000
698 701 1.000000
699 700 1.000000
699 701 1.000000
700 701 1.000000
702 703 1.000000
702 704 1.000000
702 705 1.000000
702 706 1.000000
702 707 1.000000
702 708 1.000000
702 709 1.000000
702 710 1.000000
703 704 1.000000
703 705 1.000000
703 706 1.000000
703 707 1.000000
703 708 1.000000
703 709 1.000000
703 710 1.000000
704 705 1.000000
704 706 1.000000
704 707 1.000000
704 708 1.000000
704 709 1.000000
704 710 1.000000
705 706 1.000000
705 707 1.000000
705 708 1.000000
705 709 1.000000
705 710 1.000000
706 707 1.000000
706 708 1.000000
706 709 1.000000
706 710 1.000000
707 708 1.000000
707 709 1.000000
707 710 1.000000
708 709 1.000000
708 710 1.000000
709 710 1.000000
711 712 1.000000
711 713 1.000000
711 714 1.000000
711 715 1.000000
711 716 1.000000
712 713 1.000000
712 714 1.000000
712 715 1.000000
712 716 1.000000
713 714 1.000000
713 715 1.000000
713 716 1.000000
714 715 1.000000
714 716 1.000000
715 716 1.000000
717 718 1.000000
717 719 1.000000
717 720 1.000000
717 721 1.000000
717 722 1.000000
717 723 1.000000
718 719 1.000000
718 720 1.000000
718 721 1.000000
718 722 1.000000
718 723 1.000000
719 720 1.000000
719 721 1.000000
719 722 1.000000
719 723 1.000000
720 721 1.000000
720 722 1.000000
720 723 1.000000
721 722 1.000000
721 723 1.000000
722 723 1.000000
724 725 1.000000
724 726 1.000000
724 727 1.000000
724 728 1.000000
724 729 1.000000
724 730 1.000000
724 731 1.000000
724 732 1.000000
724 733 1.000000
725 726 1.000000
725 727 1.000000
725 728 1.000000
725 729 1.000000
725 730 1.000000
725 731 1.000000
725 732 1.000000
725 733 1.000000
726 727 1.000000
726 728 1.000000
726 729 1.000000
726 730 1.000000
726 731 1.000000
726 732 1.000000
726 733 1.000000
727 728 1.000000
727 729 1.000000
727 730 1.000000
727 731 1.000000
727 732 1.000000
727 733 1.000000
728 729 1.000000
728 730 1.000000
728 731 1.000000
728 732 1.000000
728 733 1.000000
729 730 1.000000
729 731 1.000000
729 732 1.000000
729 733 1.000000
730 731 1.000000
730 732 1.000000
730 733 1.000000
731 732 1.000000
731 733 1.000000
732 733 1.000000
734 735 1.000000
734 736 1.000000
734 737 1.000000
734 738 1.000000
734 739 1.000000
734 740 1.000000
734 741 1.000000
734 742 1.000000
734 743 1.000000
735 736 1.000000
735 737 1.000000
735 738 1.000000
735 739 1.000000
735 740 1.000000
735 741 1.000000
735 742 1.000000
735 743 1.000000
736 737 1.000000
736 738 1.000000
736 739 1.000000
736 740 1.000000
736 741 1.000000
736 742 1.000000
736 743 1.000000
737 738 1.000000
737 739 1.000000
737 740 1.000000
737 741 1.000000
737 742 1.000000
737 743 1.000000
738 739 1.000000
738 740 1.000000
738 741 1.000000
738 742 1.000000
738 743 1.000000
739 740 1.000000
739 741 1.000000
739 742 1.000000
739 743 1.000000
740 741 1.000000
740 742 1.000000
740 743 1.000000
741 742 1.000000
741 743 1.000000
742 743 1.000000
744 745 1.000000
744 746 1.000000
744 747 1.000000
744 748 1.000000
744 749 1.000000
744 750 1.000000
744 751 1.000000
744 752 1.000000
745 746 1.000000
745 747 1.000000
745 748 1.000000
745 749 1.000000
745 750 1.000000
745 751 1.000000
745 752 1.000000
746 747 1.000000
746 748 1.000000
746 749 1.000000
746 750 1.000000
746 751 1.000000
746 752 1.000000
747 748 1.000000
747 749 1.000000
747 750 1.000000
747 751 1.000000
747 752 1.000000
748 749 1.000000
748 750 1.000000
748 751 1.000000
748 752 1.000000
749 750 1.000000
749 751 1.000000
749 752 1.000000
750 751 1.000000
750 752 1.000000
751 752 1.000000
753 754 1.000000
753 755 1.000000
753 756 1.000000
753 757 1.000000
753 758 1.000000
753 759 1.000000
754 755 1.000000
754 756 1.000000
754 757 1.000000
754 758 1.000000
754 759 1.000000
755 756 1.000000
755 757 1.000000
755 758 1.000000
755 759 1.000000
756 757 1.000000
756 758 1.000000
756 759 1.000000
757 758 1.000000
757 759 1.000000
758 759 1.000000
760 761 1.000000
760 762 1.000000
760 763 1.000000
760 764 1.000000
760 765 1.000000
760 766 1.000000
761 762 1.000000
761 763 1.000000
761 764 1.000000
761 765 1.000000
761 766 1.000000
762 763 1.000000
762 764 1.000000
762 765 1.000000
762 766 1.000000
763 764 1.000000
763 765 1.000000
763 766 1.000000
764 765 1.000000
764 766 1.000000
765 766 1.000000
767 768 1.000000
767 769 1.000000
767 770 1.000000
767 771 1.000000
767 772 1.000000
767 773 1.000000
767 774 1.000000
768 769 1.000000
768 770 1.000000
768 771 1.000000
768 772 1.000000
768 773 1.000000
768 774 1.000000
769 770 1.000000
769 771 1.000000
769 772 1.000000
769 773 1.000000
769 774 1.000000
770 771 1.000000
770 772 1.000000
770 773 1.000000
770 774 1.000000
771 772 1.000000
771 773 1.000000
771 774 1.000000
772 773 1.000000
772 774 1.000000
773 774 1.000000
775 776 1.000000
775 777 1.000000
775 778 1.000000
775 779 1.000000
775 780 1.000000
775 781 1.000000
775 782 1.000000
775 783 1.000000
775 784 1.000000
776 777 1.000000
776 778 1.000000
776 779 1.000000
776 780 1.000000
776 781 1.000000
776 782 1.000000
776 783 1.000000
776 784 1.000000
777 778 1.000000
777 779 1.000000
777 780 1.000000
777 781 1.000000
777 782 1.000000
777 783 1.000000
777 784 1.000000
778 779 1.000000
778 780 1.000000
778 781 1.000000
778 782 1.000000
778 783 1.000000
778 784 1.000000
779 780 1.000000
779 781 1.000000
779 782 1.000000
779 783 1.000000
779 784 1.000000
780 781 1.000000
780 782 1.000000
780 783 1.000000
780 784 1.000000
781 782 1.000000
781 783 1.000000
781 784 1.000000
782 783 1.000000
782 784 1.000000
783 784 1.000000
785 786 1.000000
785 787 1.000000
785 788 1.000000
785 789 1.000000
785 790 1.000000
786 787 1.000000
786 788 1.000000
786 789 1.000000
786 790 1.000000
787 788 1.000000
787 789 1.000000
787 790 1.000000
788 789 1.000000
788 790 1.000000
789 790 1.000000
791 792 1.000000
791 793 1.000000
791 794 1.000000
791 795 1.000000
791 796 1.000000
791 797 1.000000
792 793 1.000000
792 794 1.000000
792 795 1.000000
792 796 1.000000
792 797 1.000000
793 794 1.000000
793 795 1.000000
793 796 1.000000
793 797 1.000000
794 795 1.000000
794 796 1.000000
794 797 1.000000
795 796 1.000000
795 797 1.000000
796 797 1.000000
798 799 1.000000
798 800 1.000000
798 801 1.000000
798 802 1.000000
798 803 1.000000
798 804 1.000000
798 805 1.000000
799 800 1.000000
799 801 1.000000
799 802 1.000000
799 803 1.000000
799 804 1.000000
799 805 1.000000
800 801 1.000000
800 802 1.000000
800 803 1.000000
800 804 1.000000
800 805 1.000000
801 802 1.000000
801 803 1.000000
801 804 1.000000
801 805 1.000000
802 803 1.000000
802 804 1.000000
802 805 1.000000
803 804 1.000000
803 805 1.000000
804 805 1.000000
806 807 1.000000
806 808 1.000000
806 809 1.000000
806 810 1.000000
806 811 1.000000
806 812 1.000000
806 813 1.000000
807 808 1.000000
807 809 1.000000
807 810 1.000000
807 811 1.000000
807 812 1.000000
807 813 1.000000
808 809 1.000000
808 810 1.000000
808 811 1.000000
808 812 1.000000
808 813 1.000000
809 810 1.000000
809 811 1.000000
809 812 1.000000
809 813 1.000000
810 811 1.000000
810 812 1.000000
810 813 1.000000
811 812 1.000000
811 813 1.000000
812 813 1.000000
814 815 1.000000
814 816 1.000000
814 817 1.000000
814 818 1.000000
814 819 1.000000
815 816 1.000000
815 817 1.000000
815 818 1.000000
815 819 1.000000
816 817 1.000000
816 818 1.000000
816 819 1.000000
817 818 1.000000
817 819 1.000000
818 819 1.000000
820 821 1.000000
820 822 1.000000
820 823 1.000000
820 824 1.000000
820 825 1.000000
820 826 1.000000
821 822 1.000000
821 823 1.000000
821 824 1.000000
821 825 1.000000
821 826 1.000000
822 823 1.000000
822 824 1.000000
822 825 1.000000
822 826 1.000000
823 824 1.000000
823 825 1.000000
823 826 1.000000
824 825 1.000000
824 826 1.000000
825 826 1.000000
827 828 1.000000
827 829 1.000000
827 830 1.000000
827 831 1.000000
827 832 1.000000
827 833 1.000000
827 834 1.000000
828 829 1.000000
828 830 1.000000
828 831 1.000000
828 832 1.000000
828 833 1.000000
828 834 1.000000
829 830 1.000000
829 831 1.000000
829 832 1.000000
829 833 1.000000
829 834 1.000000
830 831 1.000000
830 832 1.000000
830 833 1.000000
830 834 1.000000
831 832 1.000000
831 833 1.000000
831 834 1.000000
832 833 1.000000
832 834 1.000000
833 834 1.000000
835 836 1.000000
835 837 1.000000
835 838 1.000000
835 839 1.000000
835 840 1.000000
835 841 1.000000
835 842 1.000000
836 837 1.000000
836 838 1.000000
836 839 1.000000
836 840 1.000000
836 841 1.000000
836 842 1.000000
837 838 1.000000
837 839 1.000000
837 840 1.000000
837 841 1.000000
837 842 1.000000
838 839 1.000000
838 840 1.000000
838 841 1.000000
838 842 1.000000
839 840 1.000000
839 841 1.000000
839 842 1.000000
840 841 1.000000
840 842 1.000000
841 842 1.000000
843 844 1.000000
843 845 1.000000
843 846 1.000000
843 847 1.000000
843 848 1.000000
843 849 1.000000
843 850 1.000000
843 851 1.000000
844 845 1.000000
844 846 1.000000
844 847 1.000000
844 848 1.000000
844 849 1.000000
844 850 1.000000
844 851 1.000000
845 846 1.000000
845 847 1.000000
845 848 1.000000
845 849 1.000000
845 850 1.000000
845 851 1.000000
846 847 1.000000
846 848 1.000000
846 849 1.000000
846 850 1.000000
846 851 1.000000
847 848 1.000000
847 849 1.000000
847 850 1.000000
847 851 1.000000
848 849 1.000000
848 850 1.000000
848 851 1.000000
849 850 1.000000
849 851 1.000000
850 851 1.000000
852 853 1.000000
852 854 1.000000
852 855 1.000000
852 856 1.000000
852 857 1.000000
853 854 1.000000
853 855 1.000000
853 856 1.000000
853 857 1.000000
854 855 1.000000
854 856 1.000000
854 857 1.000000
855 856 1.000000
855 857 1.000000
856 857 1.000000
858 859 1.000000
858 860 1.000000
858 861 1.000000
858 862 1.000000
858 863 1.000000
858 864 1.000000
858 865 1.000000
858 866 1.000000
859 860 1.000000
859 861 1.000000
859 862 1.000000
859 863 1.000000
859 864 1.000000
859 865 1.000000
859 866 1.000000
860 861 1.000000
860 862 1.000000
860 863 1.000000
860 864 1.000000
860 865 1.000000
860 866 1.000000
861 862 1.000000
861 863 1.000000
861 864 1.000000
861 865 1.000000
861 866 1.000000
862 863 1.000000
862 864 1.000000
862 865 1.000000
862 866 1.000000
863 864 1.000000
863 865 1.000000
863 866 1.000000
864 865 1.000000
864 866 1.000000
865 866 1.000000
867 868 1.000000
867 869 1.000000
867 870 1.000000
867 871 1.000000
867 872 1.000000
867 873 1.000000
867 874 1.000000
867 875 1.000000
868 869 1.000000
868 870 1.000000
868 871 1.000000
868 872 1.000000
868 873 1.000000
868 874 1.000000
868 875 1.000000
869 870 1.000000
869 871 1.000000
869 872 1.000000
869 873 1.000000
869 874 1.000000
869 875 1.000000
870 871 1.000000
870 872 1.000000
870 873 1.000000
870 874 1.000000
870 875 1.000000
871 872 1.000000
871 873 1.000000
871 874 1.000000
871 875 1.000000
872 873 1.000000
872 874 1.000000
872 875 1.000000
873 874 1.000000
873 875 1.000000
874 875 1.000000
876 877 1.000000
876 878 1.000000
876 879 1.000000
876 880 1.000000
876 881 1.000000
876 882 1.000000
876 883 1.000000
877 878 1.000000
877 879 1.000000
877 880 1.000000
877 881 1.000000
877 882 1.000000
877 883 1.000000
878 879 1.000000
878 880 1.000000
878 881 1.000000
878 882 1.000000
878 883 1.000000
879 880 1.000000
879 881 1.000000
879 882 1.000000
879 883 1.000000
880 881 1.000000
880 882 1.000000
880 883 1.000000
881 882 1.000000
881 883 1.000000
882 883 1.000000
884 885 1.000000
884 886 1.000000
884 887 1.000000
884 888 1.000000
884 889 1.000000
884 890 1.000000
885 886 1.000000
885 887 1.000000
885 888 1.000000
885 889 1.000000
885 890 1.000000
886 887 1.000000
886 888 1.000000
886 889 1.000000
886 890 1.000000
887 888 1.000000
887 889 1.000000
887 890 1.000000
888 889 1.000000
888 890 1.000000
889 890 1.000000
891 892 1.000000
891 893 1.000000
891 894 1.000000
891 895 1.000000
891 896 1.000000
891 897 1.000000
891 898 1.000000
891 899 1.000000
891 900 1.000000
892 893 1.000000
892 894 1.000000
892 895 1.000000
892 896 1.000000
892 897 1.000000
892 898 1.000000
892 899 1.000000
892 900 1.000000
893 894 1.000000
893 895 1.000000
893 896 1.000000
893 897 1.000000
893 898 1.000000
893 899 1.000000
893 900 1.000000
894 895 1.000000
894 896 1.000000
894 897 1.000000
894 898 1.000000
894 899 1.000000
894 900 1.000000
895 896 1.000000
895 897 1.000000
895 898 1.000000
895 899 1.000000
895 900 1.000000
896 897 1.000000
896 898 1.000000
896 899 1.000000
896 900 1.000000
897 898 1.000000
897 899 1.000000
897 900 1.000000
898 899 1.000000
898 900 1.000000
899 900 1.000000
901 902 1.000000
901 903 1.000000
901 904 1.000000
901 905 1.000000
901 906 1.000000
901 907 1.000000
901 908 1.000000
901 909 1.000000
901 910 1.000000
902 903 1.000000
902 904 1.000000
902 905 1.000000
902 906 1.000000
902 907 1.000000
902 908 1.000000
902 909 1.000000
902 910 1.000000
903 904 1.000000
903 905 1.000000
903 906 1.000000
903 907 1.000000
903 908 1.000000
903 909 1.000000
903 910 1.000000
904 905 1.000000
904 906 1.000000
904 907 1.000000
904 908 1.000000
904 909 1.000000
904 910 1.000000
905 906 1.000000
905 907 1.000000
905 908 1.000000
905 909 1.000000
905 910 1.000000
906 907 1.000000
906 908 1.000000
906 909 1.000000
906 910 1.000000
907 908 1.000000
907 909 1.000000
907 910 1.000000
908 909 1.000000
908 910 1.000000
909 910 1.000000
911 912 1.000000
911 913 1.000000
911 914 1.000000
911 915 1.000000
912 913 1.000000
912 914 1.000000
912 915 1.000000
913 914 1.000000
913 915 1.000000
914 915 1.000000
916 917 1.000000
916 918 1.000000
916 919 1.000000
916 920 1.000000
916 921 1.000000
917 918 1.000000
917 919 1.000000
917 920 1.000000
917 921 1.000000
918 919 1.000000
918 920 1.000000
918 921 1.000000
919 920 1.000000
919 921 1.000000
920 921 1.000000
922 923 1.000000
922 924 1.000000
922 925 1.000000
922 926 1.000000
922 927 1.000000
922 928 1.000000
922 929 1.000000
922 930 1.000000
923 924 1.000000
923 925 1.000000
923 926 1.000000
923 927 1.000000
923 928 1.000000
923 929 1.000000
923 930 1.000000
924 925 1.000000
924 926 1.000000
924 927 1.000000
924 928 1.000000
924 929 1.000000
924 930 1.000000
925 926 1.000000
925 927 1.000000
925 928 1.000000
925 929 1.000000
925 930 1.000000
926 927 1.000000
926 928 1.000000
926 929 1.000000
926 930 1.000000
927 928 1.000000
927 929 1.000000
927 930 1.000000
928 929 1.000000
928 930 1.000000
929 930 1.000000
931 932 1.000000
931 933 1.000000
931 934 1.000000
931 935 1.000000
931 936 1.000000
932 933 1.000000
932 934 1.000000
932 935 1.000000
932 936 1.000000
933 934 1.000000
933 935 1.000000
933 936 1.000000
934 935 1.000000
934 936 1.000000
935 936 1.000000
937 938 1.000000
937 939 1.000000
937 940 1.000000
937 941 1.000000
937 942 1.000000
937 943 1.000000
938 939 1.000000
938 940 1.000000
938 941 1.000000
938 942 1.000000
938 943 1.000000
939 940 1.000000
939 941 1.000000
939 942 1.000000
939 943 1.000000
940 941 1.000000
940 942 1.000000
940 943 1.000000
941 942 1.000000
941 943 1.000000
942 943 1.000000
944 945 1.000000
944 946 1.000000
944 947 1.000000
944 948 1.000000
944 949 1.000000
944 950 1.000000
944 951 1.000000
944 952 1.000000
944 953 1.000000
945 946 1.000000
945 947 1.000000
945 948 1.000000
945 949 1.000000
945 950 1.000000
945 951 1.000000
945 952 1.000000
945 953 1.000000
946 947 1.000000
946 948 1.000000
946 949 1.000000
946 950 1.000000
946 951 1.000000
946 952 1.000000
946 953 1.000000
947 948 1.000000
947 949 1.000000
947 950 1.000000
947 951 1.000000
947 952 1.000000
947 953 1.000000
948 949 1.000000
948 950 1.000000
948 951 1.000000
948 952 1.000000
948 953 1.000000
949 950 1.000000
949 951 1.000000
949 952 1.000000
949 953 1.000000
950 951 1.000000
950 952 1.000000
950 953 1.000000
951 952 1.000000
951 953 1.000000
952 953 1.000000
954 955 1.000000
954 956 1.000000
954 957 1.000000
954 958 1.000000
954 959 1.000000
954 960 1.000000
954 961 1.000000
954 962 1.000000
954 963 1.000000
955 956 1.000000
955 957 1.000000
955 958 1.000000
955 959 1.000000
955 960 1.000000
955 961 1.000000
955 962 1.000000
955 963 1.000000
956 957 1.000000
956 958 1.000000
956 959 1.000000
956 960 1.000000
956 961 1.000000
956 962 1.000000
956 963 1.000000
957 958 1.000000
957 959 1.000000
957 960 1.000000
957 961 1.000000
957 962 1.000000
957 963 1.000000
958 959 1.000000
958 960 1.000000
958 961 1.000000
958 962 1.000000
958 963 1.000000
959 960 1.000000
959 961 1.000000
959 962 1.000000
959 963 1.000000
960 961 1.000000
960 962 1.000000
960 963 1.000000
961 962 1.000000
961 963 1.000000
962 963 1.000000
964 965 1.000000
964 966 1.000000
964 967 1.000000
964 968 1.000000
964 969 1.000000
964 970 1.000000
964 971 1.000000
965 966 1.000000
965 967 1.000000
965 968 1.000000
965 969 1.000000
965 970 1.000000
965 971 1.000000
966 967 1.000000
966 968 1.000000
966 969 1.000000
966 970 1.000000
966 971 1.000000
967 968 1.000000
967 969 1.000000
967 970 1.000000
967 971 1.000000
968 969 1.000000
968 970 1.000000
968 971 1.000000
969 970 1.000000
969 971 1.000000
970 971 1.000000
972 973 1.000000
972 974 1.000000
972 975 1.000000
972 976 1.000000
972 977 1.000000
972 978 1.000000
972 979 1.000000
972 980 1.000000
972 981 1.000000
973 974 1.000000
973 975 1.000000
973 976 1.000000
973 977 1.000000
973 978 1.000000
973 979 1.000000
973 980 1.000000
973 981 1.000000
974 975 1.000000
974 976 1.000000
974 977 1.000000
974 978 1.000000
974 979 1.000000
974 980 1.000000
974 981 1.000000
975 976 1.000000
975 977 1.000000
975 978 1.000000
975 979 1.000000
975 980 1.000000
975 981 1.000000
976 977 1.000000
976 978 1.000000
976 979 1.000000
976 980 1.000000
976 981 1.000000
977 978 1.000000
977 979 1.000000
977 980 1.000000
977 981 1.000000
978 979 1.000000
978 980 1.000000
978 981 1.000000
979 980 1.000000
979 981 1.000000
980 981 1.000000
982 983 1.000000
982 984 1.000000
982 985 1.000000
982 986 1.000000
982 987 1.000000
982 988 1.000000
983 984 1.000000
983 985 1.000000
983 986 1.000000
983 987 1.000000
983 988 1.000000
984 985 1.000000
984 986 1.000000
984 987 1.000000
984 988 1.000000
985 986 1.000000
985 987 1.000000
985 988 1.000000
986 987 1.000000
986 988 1.000000
987 988 1.000000
989 990 1.000000
989 991 1.000000
989 992 1.000000
989 993 1.000000
989 994 1.000000
989 995 1.000000
989 996 1.000000
989 997 1.000000
990 991 1.000000
990 992 1.000000
990 993 1.000000
990 994 1.000000
990 995 1.000000
990 996 1.000000
990 997 1.000000
991 992 1.000000
991 993 1.000000
991 994 1.000000
991 995 1.000000
991 996 1.000000
991 997 1.000000
992 993 1.000000
992 994 1.000000
992 995 1.000000
992 996 1.000000
992 997 1.000000
993 994 1.000000
993 995 1.000000
993 996 1.000000
993 997 1.000000
994 995 1.000000
994 996 1.000000
994 997 1.000000
995 996 1.000000
995 997 1.000000
996 997 1.000000
998 999 1.000000
998 1000 1.000000
998 1001 1.000000
998 1002 1.000000
998 1003 1.000000
999 1000 1.000000
999 1001 1.000000
999 1002 1.000000
999 1003 1.000000
1000 1001 1.000000
1000 1002 1.000000
1000 1003 1.000000
1001 1002 1.000000
1001 1003 1.000000
1002 1003 1.000000
1004 1005 1.000000
1004 1006 1.000000
1004 1007 1.000000
1004 1008 1.000000
1004 1009 1.000000
1004 1010 1.000000
1004 1011 1.000000
1004 1012 1.000000
1005 1006 1.000000
1005 1007 1.000000
1005 1008 1.000000
1005 1009 1.000000
1005 1010 1.000000
1005 1011 1.000000
1005 1012 1.000000
1006 1007 1.000000
1006 1008 1.000000
1006 1009 1.000000
1006 1010 1.000000
1006 1011 1.000000
1006 1012 1.000000
1007 1008 1.000000
1007 1009 1.000000
1007 1010 1.000000
1007 1011 1.000000
1007 1012 1.000000
1008 1009 1.000000
1008 1010 1.000000
1008 1011 1.000000
1008 1012 1.000000
1009 1010 1.000000
1009 1011 1.000000
1009 1012 1.000000
1010 1011 1.000000
1010 1012 1.000000
1011 1012 1.000000
1013 1014 1.000000
1013 1015 1.000000
1013 1016 1.000000
1013 1017 1.000000
1013 1018 1.000000
1014 1015 1.000000
1014 1016 1.000000
1014 1017 1.000000
1014 1018 1.000000
1015 1016 1.000000
1015 1017 1.000000
1015 1018 1.000000
1016 1017 1.000000
1016 1018 1.000000
1017 1018 1.000000
1019 1020 1.000000
1019 1021 1.000000
1019 1022 1.000000
1019 1023 1.000000
1020 1021 1.000000
1020 1022 1.000000
1020 1023 1.000000
1021 1022 1.000000
1021 1023 1.000000
1022 1023 1.000000
1024 1025 1.000000
1024 1026 1.000000
1024 1027 1.000000
1024 1028 1.000000
1024 1029 1.000000
1024 1030 1.000000
1024 1031 1.000000
1024 1032 1.000000
1025 1026 1.000000
1025 1027 1.000000
1025 1028 1.000000
1025 1029 1.000000
1025 1030 1.000000
1025 1031 1.000000
1025 1032 1.000000
1026 1027 1.000000
1026 1028 1.000000
1026 1029 1.000000
1026 1030 1.000000
1026 1031 1.000000
1026 1032 1.000000
1027 1028 1.000000
1027 1029 1.000000
1027 1030 1.000000
1027 1031 1.000000
1027 1032 1.000000
1028 1029 1.000000
1028 1030 1.000000
1028 1031 1.000000
1028 1032 1.000000
1029 1030 1.000000
1029 1031 1.000000
1029 1032 1.000000
1030 1031 1.000000
1030 1032 1.000000
1031 1032 1.000000
1033 1034 1.000000
1033 1035 1.000000
1033 1036 1.000000
1033 1037 1.000000
1033 1038 1.000000
1034 1035 1.000000
1034 1036 1.000000
1034 1037 1.000000
1034 1038 1.000000
1035 1036 1.000000
1035 1037 1.000000
1035 1038 1.000000
1036 1037 1.000000
1036 1038 1.000000
1037 1038 1.000000
1039 1040 1.000000
1039 1041 1.000000
1039 1042 1.000000
1039 1043 1.000000
1039 1044 1.000000
1039 1045 1.000000
1039 1046 1.000000
1039 1047 1.000000
1039 1048 1.000000
1040 1041 1.000000
1040 1042 1.000000
1040 1043 1.000000
1040 1044 1.000000
1040 1045 1.000000
1040 1046 1.000000
1040 1047 1.000000
1040 1048 1.000000
1041 1042 1.000000
1041 1043 1.000000
1041 1044 1.000000
1041 1045 1.000000
1041 1046 1.000000
1041 1047 1.000000
1041 1048 1.000000
1042 1043 1.000000
1042 1044 1.000000
1042 1045 1.000000
1042 1046 1.000000
1042 1047 1.000000
1042 1048 1.000000
1043 1044 1.000000
1043 1045 1.000000
1043 1046 1.000000
1043 1047 1.000000
1043 1048 1.000000
1044 1045 1.000000
1044 1046 1.000000
1044 1047 1.000000
1044 1048 1.000000
1045 1046 1.000000
1045 1047 1.000000
1045 1048 1.000000
1046 1047 1.000000
1046 1048 1.000000
1047 1048 1.000000
1049 1050 1.000000
1049 1051 1.000000
1049 1052 1.000000
1049 1053 1.000000
1049 1054 1.000000
1049 1055 1.000000
1049 1056 1.000000
1050 1051 1.000000
1050 1052 1.000000
1050 1053 1.000000
1050 1054 1.000000
1050 1055 1.000000
1050 1056 1.000000
1051 1052 1.000000
1051 1053 1.000000
1051 1054 1.000000
1051 1055 1.000000
1051 1056 1.000000
1052 1053 1.000000
1052 1054 1.000000
1052 1055 1.000000
1052 1056 1.000000
1053 1054 1.000000
1053 1055 1.000000
1053 1056 1.000000
1054 1055 1.000000
1054 1056 1.000000
1055 1056 1.000000
1057 1058 1.000000
1057 1059 1.000000
1057 1060 1.000000
1057 1061 1.000000
1057 1062 1.000000
1057 1063 1.000000
1057 1064 1.000000
1057 1065 1.000000
1058 1059 1.000000
1058 1060 1.000000
1058 1061 1.000000
1058 1062 1.000000
1058 1063 1.000000
1058 1064 1.000000
1058 1065 1.000000
1059 1060 1.000000
1059 1061 1.000000
1059 1062 1.000000
1059 1063 1.000000
1059 1064 1.000000
1059 1065 1.000000
1060 1061 1.000000
1060 1062 1.000000
1060 1063 1.000000
1060 1064 1.000000
1060 1065 1.000000
1061 1062 1.000000
1061 1063 1.000000
1061 1064 1.000000
1061 1065 1.000000
1062 1063 1.000000
1062 1064 1.000000
1062 1065 1.000000
1063 1064 1.000000
1063 1065 1.000000
1064 1065 1.000000
1066 1067 1.000000
1066 1068 1.000000
1066 1069 1.000000
1066 1070 1.000000
1066 1071 1.000000
1066 1072 1.000000
1066 1073 1.000000
1067 1068 1.000000
1067 1069 1.000000
1067 1070 1.000000
1067 1071 1.000000
1067 1072 1.000000
1067 1073 1.000000
1068 1069 1.000000
1068 1070 1.000000
1068 1071 1.000000
1068 1072 1.000000
1068 1073 1.000000
1069 1070 1.000000
1069 1071 1.000000
1069 1072 1.000000
1069 1073 1.000000
1070 1071 1.000000
1070 1072 1.000000
1070 1073 1.000000
1071 1072 1.000000
1071 1073 1.000000
1072 1073 1.000000
1074 1075 1.000000
1074 1076 1.000000
1074 1077 1.000000
1074 1078 1.000000
1074 1079 1.000000
1075 1076 1.000000
1075 1077 1.000000
1075 1078 1.000000
1075 1079 1.000000
1076 1077 1.000000
1076 1078 1.000000
1076 1079 1.000000
1077 1078 1.000000
1077 1079 1.000000
1078 1079 1.000000
1080 1081 1.000000
1080 1082 1.000000
1080 1083 1.000000
1080 1084 1.000000
1081 1082 1.000000
1081 1083 1.000000
1081 1084 1.000000
1082 1083 1.000000
1082 1084 1.000000
1083 1084 1.000000
1085 1086 1.000000
1085 1087 1.000000
1085 1088 1.000000
1085 1089 1.000000
1085 1090 1.000000
1085 1091 1.000000
1085 1092 1.000000
1085 1093 1.000000
1086 1087 1.000000
1086 1088 1.000000
1086 1089 1.000000
1086 1090 1.000000
1086 1091 1.000000
1086 1092 1.000000
1086 1093 1.000000
1087 1088 1.000000
1087 1089 1.000000
1087 1090 1.000000
1087 1091 1.000000
1087 1092 1.000000
1087 1093 1.000000
1088 1089 1.000000
1088 1090 1.000000
1088 1091 1.000000
1088 1092 1.000000
1088 1093 1.000000
1089 1090 1.000000
1089 1091 1.000000
1089 1092 1.000000
1089 1093 1.000000
1090 1091 1.000000
1090 1092 1.000000
1090 1093 1.000000
1091 1092 1.000000
1091 1093 1.000000
1092 1093 1.000000
1094 1095 1.000000
1094 1096 1.000000
1094 1097 1.000000
1094 1098 1.000000
1094 1099 1.000000
1094 1100 1.000000
1094 1101 1.000000
1094 1102 1.000000
1095 1096 1.000000
1095 1097 1.000000
1095 1098 1.000000
1095 1099 1.000000
1095 1100 1.000000
1095 1101 1.000000
1095 1102 1.000000
1096 1097 1.000000
1096 1098 1.000000
1096 1099 1.000000
1096 1100 1.000000
1096 1101 1.000000
1096 1102 1.000000
1097 1098 1.000000
1097 1099 1.000000
1097 1100 1.000000
1097 1101 1.000000
1097 1102 1.000000
1098 1099 1.000000
1098 1100 1.000000
1098 1101 1.000000
1098 1102 1.000000
1099 1100 1.000000
1099 1101 1.000000
1099 1102 1.000000
1100 1101 1.000000
1100 1102 1.000000
1101 1102 1.000000
1103 1104 1.000000
1103 1105 1.000000
1103 1106 1.000000
1103 1107 1.000000
1103 1108 1.000000
1103 1109 1.000000
1103 1110 1.000000
1103 1111 1.000000
1103 1112 1.000000
1104 1105 1.000000
1104 1106 1.000000
1104 1107 1.000000
1104 1108 1.000000
1104 1109 1.000000
1104 1110 1.000000
1104 1111 1.000000
1104 1112 1.000000
1105 1106 1.000000
1105 1107 1.000000
1105 1108 1.000000
1105 1109 1.000000
1105 1110 1.000000
1105 1111 1.000000
1105 1112 1.000000
1106 1107 1.000000
1106 1108 1.000000
1106 1109 1.000000
1106 1110 1.000000
1106 1111 1.000000
1106 1112 1.000000
1107 1108 1.000000
1107 1109 1.000000
1107 1110 1.000000
1107 1111 1.000000
1107 1112 1.000000
1108 1109 1.000000
1108 1110 1.000000
1108 1111 1.000000
1108 1112 1.000000
1109 1110 1.000000
1109 1111 1.000000
1109 1112 1.000000
1110 1111 1.000000
1110 1112 1.000000
1111 1112 1.000000
1113 1114 1.000000
1113 1115 1.000000
1113 1116 1.000000
1113 1117 1.000000
1113 1118 1.000000
1113 1119 1.000000
1113 1120 1.000000
1113 1121 1.000000
1114 1115 1.000000
1114 1116 1.000000
1114 1117 1.000000
1114 1118 1.000000
1114 1119 1.000000
1114 1120 1.000000
1114 1121 1.000000
1115 1116 1.000000
1115 1117 1.000000
1115 1118 1.000000
1115 1119 1.000000
1115 1120 1.000000
1115 1121 1.000000
1116 1117 1.000000
1116 1118 1.000000
1116 1119 1.000000
1116 1120 1.000000
1116 1121 1.000000
1117 1118 1.000000
1117 1119 1.000000
1117 1120 1.000000
1117 1121 1.000000
1118 1119 1.000000
1118 1120 1.000000
1118 1121 1.000000
1119 1120 1.000000
1119 1121 1.000000
1120 1121 1.000000
1122 1123 1.000000
1122 1124 1.000000
1122 1125 1.000000
1122 1126 1.000000
1122 1127 1.000000
1122 1128 1.000000
1122 1129 1.000000
1123 1124 1.000000
1123 1125 1.000000
1123 1126 1.000000
1123 1127 1.000000
1123 1128 1.000000
1123 1129 1.000000
1124 1125 1.000000
1124 1126 1.000000
1124 1127 1.000000
1124 1128 1.000000
1124 1129 1.000000
1125 1126 1.000000
1125 1127 1.000000
1125 1128 1.000000
1125 1129 1.000000
1126 1127 1.000000
1126 1128 1.000000
1126 1129 1.000000
1127 1128 1.000000
1127 1129 1.000000
1128 1129 1.000000
1130 1131 1.000000
1130 1132 1.000000
1130 1133 1.000000
1130 1134 1.000000
1130 1135 1.000000
1130 1136 1.000000
1130 1137 1.000000
1130 1138 1.000000
1130 1139 1.000000
1131 1132 1.000000
1131 1133 1.000000
1131 1134 1.000000
1131 1135 1.000000
1131 1136 1.000000
1131 1137 1.000000
1131 1138 1.000000
1131 1139 1.000000
1132 1133 1.000000
1132 1134 1.000000
1132 1135 1.000000
1132 1136 1.000000
1132 1137 1.000000
1132 1138 1.000000
1132 1139 1.000000
1133 1134 1.000000
1133 1135 1.000000
1133 1136 1.000000
1133 1137 1.000000
1133 1138 1.000000
1133 1139 1.000000
1134 1135 1.000000
1134 1136 1.000000
1134 1137 1.000000
1134 1138 1.000000
1134 1139 1.000000
1135 1136 1.000000
1135 1137 1.000000
1135 1138 1.000000
1135 1139 1.000000
1136 1137 1.000000
1136 1138 1.000000
1136 1139 1.000000
1137 1138 1.000000
1137 1139 1.000000
1138 1139 1.000000
1140 1141 1.000000
1140 1142 1.000000
1140 1143 1.000000
1140 1144 1.000000
1141 1142 1.000000
1141 1143 1.000000
1141 1144 1.000000
1142 1143 1.000000
1142 1144 1.000000
1143 1144 1.000000
1145 1146 1.000000
1145 1147 1.000000
1145 1148 1.000000
1145 1149 1.000000
1145 1150 1.000000
1145 1151 1.000000
1145 1152 1.000000
1145 1153 1.000000
1145 1154 1.000000
1146 1147 1.000000
1146 1148 1.000000
1146 1149 1.000000
1146 1150 1.000000
1146 1151 1.000000
1146 1152 1.000000
1146 1153 1.000000
1146 1154 1.000000
1147 1148 1.000000
1147 1149 1.000000
1147 1150 1.000000
1147 1151 1.000000
1147 1152 1.000000
1147 1153 1.000000
1147 1154 1.000000
1148 1149 1.000000
1148 1150 1.000000
1148 1151 1.000000
1148 1152 1.000000
1148 1153 1.000000
1148 1154 1.000000
1149 1150 1.000000
1149 1151 1.000000
1149 1152 1.000000
1149 1153 1.000000
1149 1154 1.000000
1150 1151 1.000000
1150 1152 1.000000
1150 1153 1.000000
1150 1154 1.000000
1151 1152 1.000000
1151 1153 1.000000
1151 1154 1.000000
1152 1153 1.000000
1152 1154 1.000000
1153 1154 1.000000
1155 1156 1.000000
1155 1157 1.000000
1155 1158 1.000000
1155 1159 1.000000
1156 1157 1.000000
1156 1158 1.000000
1156 1159 1.000000
1157 1158 1.000000
1157 1159 1.000000
1158 1159 1.000000
1160 1161 1.000000
1160 1162 1.000000
1160 1163 1.000000
1160 1164 1.000000
1160 1165 1.000000
1160 1166 1.000000
1161 1162 1.000000
1161 1163 1.000000
1161 1164 1.000000
1161 1165 1.000000
1161 1166 1.000000
1162 1163 1.000000
1162 1164 1.000000
1162 1165 1.000000
1162 1166 1.000000
1163 1164 1.000000
1163 1165 1.000000
1163 1166 1.000000
1164 1165 1.000000
1164 1166 1.000000
1165 1166 1.000000
1167 1168 1.000000
1167 1169 1.000000
1167 1170 1.000000
1167 1171 1.000000
1168 1169 1.000000
1168 1170 1.000000
1168 1171 1.000000
1169 1170 1.000000
1169 1171 1.000000
1170 1171 1.000000
1172 1173 1.000000
1172 1174 1.000000
1172 1175 1.000000
1172 1176 1.000000
1172 1177 1.000000
1172 1178 1.000000
1172 1179 1.000000
1172 1180 1.000000
1173 1174 1.000000
1173 1175 1.000000
1173 1176 1.000000
1173 1177 1.000000
1173 1178 1.000000
1173 1179 1.000000
1173 1180 1.000000
1174 1175 1.000000
1174 1176 1.000000
1174 1177 1.000000
1174 1178 1.000000
1174 1179 1.000000
1174 1180 1.000000
1175 1176 1.000000
1175 1177 1.000000
1175 1178 1.000000
1175 1179 1.000000
1175 1180 1.000000
1176 1177 1.000000
1176 1178 1.000000
1176 1179 1.000000
1176 1180 1.000000
1177 1178 1.000000
1177 1179 1.000000
1177 1180 1.000000
1178 1179 1.000000
1178 1180 1.000000
1179 1180 1.000000
1181 1182 1.000000
1181 1183 1.000000
1181 1184 1.000000
1181 1185 1.000000
1182 1183 1.000000
1182 1184 1.000000
1182 1185 1.000000
1183 1184 1.000000
1183 1185 1.000000
1184 1185 1.000000
1186 1187 1.000000
1186 1188 1.000000
1186 1189 1.000000
1186 1190 1.000000
1187 1188 1.000000
1187 1189 1.000000
1187 1190 1.000000
1188 1189 1.000000
1188 1190 1.000000
1189 1190 1.000000
1191 1192 1.000000
1191 1193 1.000000
1191 1194 1.000000
1191 1195 1.000000
1191 1196 1.000000
1191 1197 1.000000
1191 1198 1.000000
1191 1199 1.000000
1191 1200 1.000000
1192 1193 1.000000
1192 1194 1.000000
1192 1195 1.000000
1192 1196 1.000000
1192 1197 1.000000
1192 1198 1.000000
1192 1199 1.000000
1192 1200 1.000000
1193 1194 1.000000
1193 1195 1.000000
1193 1196 1.000000
1193 1197 1.000000
1193 1198 1.000000
1193 1199 1.000000
1193 1200 1.000000
1194 1195 1.000000
1194 1196 1.000000
1194 1197 1.000000
1194 1198 1.000000
1194 1199 1.000000
1194 1200 1.000000
1195 1196 1.000000
1195 1197 1.000000
1195 1198 1.000000
1195 1199 1.000000
1195 1200 1.000000
1196 1197 1.000000
1196 1198 1.000000
1196 1199 1.000000
1196 1200 1.000000
1197 1198 1.000000
1197 1199 1.000000
1197 1200 1.000000
1198 1199 1.000000
1198 1200 1.000000
1199 1200 1.000000
1201 1202 1.000000
1201 1203 1.000000
1201 1204 1.000000
1201 1205 1.000000
1201 1206 1.000000
1201 1207 1.000000
1201 1208 1.000000
1202 1203 1.000000
1202 1204 1.000000
1202 1205 1.000000
1202 1206 1.000000
1202 1207 1.000000
1202 1208 1.000000
1203 1204 1.000000
1203 1205 1.000000
1203 1206 1.000000
1203 1207 1.000000
1203 1208 1.000000
1204 1205 1.000000
1204 1206 1.000000
1204 1207 1.000000
1204 1208 1.000000
1205 1206 1.000000
1205 1207 1.000000
1205 1208 1.000000
1206 1207 1.000000
1206 1208 1.000000
1207 1208 1.000000
1209 1210 1.000000
1209 1211 1.000000
1209 1212 1.000000
1209 1213 1.000000
1209 1214 1.000000
1209 1215 1.000000
1210 1211 1.000000
1210 1212 1.000000
1210 1213 1.000000
1210 1214 1.000000
1210 1215 1.000000
1211 1212 1.000000
1211 1213 1.000000
1211 1214 1.000000
1211 1215 1.000000
1212 1213 1.000000
1212 1214 1.000000
1212 1215 1.000000
1213 1214 1.000000
1213 1215 1.000000
1214 1215 1.000000
1216 1217 1.000000
1216 1218 1.000000
1217 1218 1.000000
1219 1220 1.000000
1219 1221 1.000000
1219 1222 1.000000
1219 1223 1.000000
1219 1224 1.000000
1219 1225 1.000000
1220 1221 1.000000
1220 1222 1.000000
1220 1223 1.000000
1220 1224 1.000000
1220 1225 1.000000
1221 1222 1.000000
1221 1223 1.000000
1221 1224 1.000000
1221 1225 1.000000
1222 1223 1.000000
1222 1224 1.000000
1222 1225 1.000000
1223 1224 1.000000
1223 1225 1.000000
1224 1225 1.000000
1226 1227 1.000000
1226 1228 1.000000
1226 1229 1.000000
1226 1230 1.000000
1226 1231 1.000000
1226 1232 1.000000
1227 1228 1.000000
1227 1229 1.000000
1227 1230 1.000000
1227 1231 1.000000
1227 1232 1.000000
1228 1229 1.000000
1228 1230 1.000000
1228 1231 1.000000
1228 1232 1.000000
1229 1230 1.000000
1229 1231 1.000000
1229 1232 1.000000
1230 1231 1.000000
1230 1232 1.000000
1231 1232 1.000000
1233 1234 1.000000
1233 1235 1.000000
1233 1236 1.000000
1233 1237 1.000000
1233 1238 1.000000
1233 1239 1.000000
1233 1240 1.000000
1233 1241 1.000000
1234 1235 1.000000
1234 1236 1.000000
1234 1237 1.000000
1234 1238 1.000000
1234 1239 1.000000
1234 1240 1.000000
1234 1241 1.000000
1235 1236 1.000000
1235 1237 1.000000
1235 1238 1.000000
1235 1239 1.000000
1235 1240 1.000000
1235 1241 1.000000
1236 1237 1.000000
1236 1238 1.000000
1236 1239 1.000000
1236 1240 1.000000
1236 1241 1.000000
1237 1238 1.000000
1237 1239 1.000000
1237 1240 1.000000
1237 1241 1.000000
1238 1239 1.000000
1238 1240 1.000000
1238 1241 1.000000
1239 1240 1.000000
1239 1241 1.000000
1240 1241 1.000000
1242 1243 1.000000
1242 1244 1.000000
1242 1245 1.000000
1242 1246 1.000000
1242 1247 1.000000
1243 1244 1.000000
1243 1245 1.000000
1243 1246 1.000000
1243 1247 1.000000
1244 1245 1.000000
1244 1246 1.000000
1244 1247 1.000000
1245 1246 1.000000
1245 1247 1.000000
1246 1247 1.000000
1248 1249 1.000000
1248 1250 1.000000
1248 1251 1.000000
1248 1252 1.000000
1248 1253 1.000000
1248 1254 1.000000
1248 1255 1.000000
1249 1250 1.000000
1249 1251 1.000000
1249 1252 1.000000
1249 1253 1.000000
1249 1254 1.000000
1249 1255 1.000000
1250 1251 1.000000
1250 1252 1.000000
1250 1253 1.000000
1250 1254 1.000000
1250 1255 1.000000
1251 1252 1.000000
1251 1253 1.000000
1251 1254 1.000000
1251 1255 1.000000
1252 1253 1.000000
1252 1254 1.000000
1252 1255 1.000000
1253 1254 1.000000
1253 1255 1.000000
1254 1255 1.000000
1256 1257 1.000000
1256 1258 1.000000
1256 1259 1.000000
1256 1260 1.000000
1257 1258 1.000000
1257 1259 1.000000
1257 1260 1.000000
1258 1259 1.000000
1258 1260 1.000000
1259 1260 1.000000
1261 1262 1.000000
1261 1263 1.000000
1261 1264 1.000000
1261 1265 1.000000
1262 1263 1.000000
1262 1264 1.000000
1262 1265 1.000000
1263 1264 1.000000
1263 1265 1.000000
1264 1265 1.000000
1266 1267 1.000000
1266 1268 1.000000
1266 1269 1.000000
1266 1270 1.000000
1266 1271 1.000000
1266 1272 1.000000
1266 1273 1.000000
1266 1274 1.000000
1267 1268 1.000000
1267 1269 1.000000
1267 1270 1.000000
1267 1271 1.000000
1267 1272 1.000000
1267 1273 1.000000
1267 1274 1.000000
1268 1269 1.000000
1268 1270 1.000000
1268 1271 1.000000
1268 1272 1.000000
1268 1273 1.000000
1268 1274 1.000000
1269 1270 1.000000
1269 1271 1.000000
1269 1272 1.000000
1269 1273 1.000000
1269 1274 1.000000
1270 1271 1.000000
1270 1272 1.000000
1270 1273 1.000000
1270 1274 1.000000
1271 1272 1.000000
1271 1273 1.000000
1271 1274 1.000000
1272 1273 1.000000
1272 1274 1.000000
1273 1274 1.000000
1275 1276 1.000000
1275 1277 1.000000
1275 1278 1.000000
1275 1279 1.000000
1275 1280 1.000000
1275 1281 1.000000
1275 1282 1.000000
1275 1283 1.000000
1276 1277 1.000000
1276 1278 1.000000
1276 1279 1.000000
1276 1280 1.000000
1276 1281 1.000000
1276 1282 1.000000
1276 1283 1.000000
1277 1278 1.000000
1277 1279 1.000000
1277 1280 1.000000
1277 1281 1.000000
1277 1282 1.000000
1277 1283 1.000000
1278 1279 1.000000
1278 1280 1.000000
1278 1281 1.000000
1278 1282 1.000000
1278 1283 1.000000
1279 1280 1.000000
1279 1281 1.000000
1279 1282 1.000000
1279 1283 1.000000
1280 1281 1.000000
1280 1282 1.000000
1280 1283 1.000000
1281 1282 1.000000
1281 1283 1.000000
1282 1283 1.000000
1284 1285 1.000000
1284 1286 1.000000
1284 1287 1.000000
1284 1288 1.000000
1284 1289 1.000000
1284 1290 1.000000
1284 1291 1.000000
1284 1292 1.000000
1285 1286 1.000000
1285 1287 1.000000
1285 1288 1.000000
1285 1289 1.000000
1285 1290 1.000000
1285 1291 1.000000
1285 1292 1.000000
1286 1287 1.000000
1286 1288 1.000000
1286 1289 1.000000
1286 1290 1.000000
1286 1291 1.000000
1286 1292 1.000000
1287 1288 1.000000
1287 1289 1.000000
1287 1290 1.000000
1287 1291 1.000000
1287 1292 1.000000
1288 1289 1.000000
1288 1290 1.000000
1288 1291 1.000000
1288 1292 1.000000
1289 1290 1.000000
1289 1291 1.000000
1289 1292 1.000000
1290 1291 1.000000
1290 1292 1.000000
1291 1292 1.000000
1293 1294 1.000000
1293 1295 1.000000
1293 1296 1.000000
1293 1297 1.000000
1293 1298 1.000000
1294 1295 1.000000
1294 1296 1.000000
1294 1297 1.000000
1294 1298 1.000000
1295 1296 1.000000
1295 1297 1.000000
1295 1298 1.000000
1296 1297 1.000000
1296 1298 1.000000
1297 1298 1.000000
1299 1300 1.000000
1299 1301 1.000000
1299 1302 1.000000
1299 1303 1.000000
1299 1304 1.000000
1299 1305 1.000000
1299 1306 1.000000
1300 1301 1.000000
1300 1302 1.000000
1300 1303 1.000000
1300 1304 1.000000
1300 1305 1.000000
1300 1306 1.000000
1301 1302 1.000000
1301 1303 1.000000
1301 1304 1.000000
1301 1305 1.000000
1301 1306 1.000000
1302 1303 1.000000
1302 1304 1.000000
1302 1305 1.000000
1302 1306 1.000000
1303 1304 1.000000
1303 1305 1.000000
1303 1306 1.000000
1304 1305 1.000000
1304 1306 1.000000
1305 1306 1.000000
1307 1308 1.000000
1307 1309 1.000000
1307 1310 1.000000
1307 1311 1.000000
1307 1312 1.000000
1307 1313 1.000000
1307 1314 1.000000
1308 1309 1.000000
1308 1310 1.000000
1308 1311 1.000000
1308 1312 1.000000
1308 1313 1.000000
1308 1314 1.000000
1309 1310 1.000000
1309 1311 1.000000
1309 1312 1.000000
1309 1313 1.000000
1309 1314 1.000000
1310 1311 1.000000
1310 1312 1.000000
1310 1313 1.000000
1310 1314 1.000000
1311 1312 1.000000
1311 1313 1.000000
1311 1314 1.000000
1312 1313 1.000000
1312 1314 1.000000
1313 1314 1.000000
1315 1316 1.000000
1315 1317 1.000000
1315 1318 1.000000
1315 1319 1.000000
1316 1317 1.000000
1316 1318 1.000000
1316 1319 1.000000
1317 1318 1.000000
1317 1319 1.000000
1318 1319 1.000000
1320 1321 1.000000
1320 1322 1.000000
1320 1323 1.000000
1320 1324 1.000000
1320 1325 1.000000
1320 1326 1.000000
1321 1322 1.000000
1321 1323 1.000000
1321 1324 1.000000
1321 1325 1.000000
1321 1326 1.000000
1322 1323 1.000000
1322 1324 1.000000
1322 1325 1.000000
1322 1326 1.000000
1323 1324 1.000000
1323 1325 1.000000
1323 1326 1.000000
1324 1325 1.000000
1324 1326 1.000000
1325 1326 1.000000
1327 1328 1.000000
1327 1329 1.000000
1327 1330 1.000000
1327 1331 1.000000
1327 1332 1.000000
1327 1333 1.000000
1327 1334 1.000000
1327 1335 1.000000
1328 1329 1.000000
1328 1330 1.000000
1328 1331 1.000000
1328 1332 1.000000
1328 1333 1.000000
1328 1334 1.000000
1328 1335 1.000000
1329 1330 1.000000
1329 1331 1.000000
1329 1332 1.000000
1329 1333 1.000000
1329 1334 1.000000
1329 1335 1.000000
1330 1331 1.000000
1330 1332 1.000000
1330 1333 1.000000
1330 1334 1.000000
1330 1335 1.000000
1331 1332 1.000000
1331 1333 1.000000
1331 1334 1.000000
1331 1335 1.000000
1332 1333 1.000000
1332 1334 1.000000
1332 1335 1.000000
1333 1334 1.000000
1333 1335 1.000000
1334 1335 1.000000
1336 1337 1.000000
1336 1338 1.000000
1336 1339 1.000000
1336 1340 1.000000
1336 1341 1.000000
1337 1338 1.000000
1337 1339 1.000000
1337 1340 1.000000
1337 1341 1.000000
1338 1339 1.000000
1338 1340 1.000000
1338 1341 1.000000
1339 1340 1.000000
1339 1341 1.000000
1340 1341 1.000000
1342 1343 1.000000
1342 1344 1.000000
1342 1345 1.000000
1342 1346 1.000000
1342 1347 1.000000
1342 1348 1.000000
1342 1349 1.000000
1342 1350 1.000000
1342 1351 1.000000
1343 1344 1.000000
1343 1345 1.000000
1343 1346 1.000000
1343 1347 1.000000
1343 1348 1.000000
1343 1349 1.000000
1343 1350 1.000000
1343 1351 1.000000
1344 1345 1.000000
1344 1346 1.000000
1344 1347 1.000000
1344 1348 1.000000
1344 1349 1.000000
1344 1350 1.000000
1344 1351 1.000000
1345 1346 1.000000
1345 1347 1.000000
1345 1348 1.000000
1345 1349 1.000000
1345 1350 1.000000
1345 1351 1.000000
1346 1347 1.000000
1346 1348 1.000000
1346 1349 1.000000
1346 1350 1.000000
1346 1351 1.000000
1347 1348 1.000000
1347 1349 1.000000
1347 1350 1.000000
1347 1351 1.000000
1348 1349 1.000000
1348 1350 1.000000
1348 1351 1.000000
1349 1350 1.000000
1349 1351 1.000000
1350 1351 1.000000
1352 1353 1.000000
1352 1354 1.000000
1352 1355 1.000000
1352 1356 1.000000
1353 1354 1.000000
1353 1355 1.000000
1353 1356 1.000000
1354 1355 1.000000
1354 1356 1.000000
1355 1356 1.000000
1357 1358 1.000000
1357 1359 1.000000
1357 1360 1.000000
1357 1361 1.000000
1357 1362 1.000000
1357 1363 1.000000
1358 1359 1.000000
1358 1360 1.000000
1358 1361 1.000000
1358 1362 1.000000
1358 1363 1.000000
1359 1360 1.000000
1359 1361 1.000000
1359 1362 1.000000
1359 1363 1.000000
1360 1361 1.000000
1360 1362 1.000000
1360 1363 1.000000
1361 1362 1.000000
1361 1363 1.000000
1362 1363 1.000000
1364 1365 1.000000
1364 1366 1.000000
1364 1367 1.000000
1364 1368 1.000000
1364 1369 1.000000
1364 1370 1.000000
1364 1371 1.000000
1365 1366 1.000000
1365 1367 1.000000
1365 1368 1.000000
1365 1369 1.000000
1365 1370 1.000000
1365 1371 1.000000
1366 1367 1.000000
1366 1368 1.000000
1366 1369 1.000000
1366 1370 1.000000
1366 1371 1.000000
1367 1368 1.000000
1367 1369 1.000000
1367 1370 1.000000
1367 1371 1.000000
1368 1369 1.000000
1368 1370 1.000000
1368 1371 1.000000
1369 1370 1.000000
1369 1371 1.000000
1370 1371 1.000000
1372 1373 1.000000
1372 1374 1.000000
1372 1375 1.000000
1372 1376 1.000000
1373 1374 1.000000
1373 1375 1.000000
1373 1376 1.000000
1374 1375 1.000000
1374 1376 1.000000
1375 1376 1.000000
1377 1378 1.000000
1377 1379 1.000000
1377 1380 1.000000
1377 1381 1.000000
1377 1382 1.000000
1377 1383 1.000000
1377 1384 1.000000
1377 1385 1.000000
1378 1379 1.000000
1378 1380 1.000000
1378 1381 1.000000
1378 1382 1.000000
1378 1383 1.000000
1378 1384 1.000000
1378 1385 1.000000
1379 1380 1.000000
1379 1381 1.000000
1379 1382 1.000000
1379 1383 1.000000
1379 1384 1.000000
1379 1385 1.000000
1380 1381 1.000000
1380 1382 1.000000
1380 1383 1.000000
1380 1384 1.000000
1380 1385 1.000000
1381 1382 1.000000
1381 1383 1.000000
1381 1384 1.000000
1381 1385 1.000000
1382 1383 1.000000
1382 1384 1.000000
1382 1385 1.000000
1383 1384 1.000000
1383 1385 1.000000
1384 1385 1.000000
1386 1387 1.000000
1386 1388 1.000000
1386 1389 1.000000
1386 1390 1.000000
1386 1391 1.000000
1386 1392 1.000000
1387 1388 1.000000
1387 1389 1.000000
1387 1390 1.000000
1387 1391 1.000000
1387 1392 1.000000
1388 1389 1.000000
1388 1390 1.000000
1388 1391 1.000000
1388 1392 1.000000
1389 1390 1.000000
1389 1391 1.000000
1389 1392 1.000000
1390 1391 1.000000
1390 1392 1.000000
1391 1392 1.000000
1393 1394 1.000000
1393 1395 1.000000
1393 1396 1.000000
1393 1397 1.000000
1393 1398 1.000000
1394 1395 1.000000
1394 1396 1.000000
1394 1397 1.000000
1394 1398 1.000000
1395 1396 1.000000
1395 1397 1.000000
1395 1398 1.000000
1396 1397 1.000000
1396 1398 1.000000
1397 1398 1.000000
1399 1400 1.000000
1399 1401 1.000000
1399 1402 1.000000
1399 1403 1.000000
1399 1404 1.000000
1400 1401 1.000000
1400 1402 1.000000
1400 1403 1.000000
1400 1404 1.000000
1401 1402 1.000000
1401 1403 1.000000
1401 1404 1.000000
1402 1403 1.000000
1402 1404 1.000000
1403 1404 1.000000
1405 1406 1.000000
1405 1407 1.000000
1405 1408 1.000000
1405 1409 1.000000
1405 1410 1.000000
1405 1411 1.000000
1405 1412 1.000000
1405 1413 1.000000
1406 1407 1.000000
1406 1408 1.000000
1406 1409 1.000000
1406 1410 1.000000
1406 1411 1.000000
1406 1412 1.000000
1406 1413 1.000000
1407 1408 1.000000
1407 1409 1.000000
1407 1410 1.000000
1407 1411 1.000000
1407 1412 1.000000
1407 1413 1.000000
1408 1409 1.000000
1408 1410 1.000000
1408 1411 1.000000
1408 1412 1.000000
1408 1413 1.000000
1409 1410 1.000000
1409 1411 1.000000
1409 1412 1.000000
1409 1413 1.000000
1410 1411 1.000000
1410 1412 1.000000
1410 1413 1.000000
1411 1412 1.000000
1411 1413 1.000000
1412 1413 1.000000
1414 1415 1.000000
1414 1416 1.000000
1414 1417 1.000000
1414 1418 1.000000
1414 1419 1.000000
1414 1420 1.000000
1414 1421 1.000000
1414 1422 1.000000
1415 1416 1.000000
1415 1417 1.000000
1415 1418 1.000000
1415 1419 1.000000
1415 1420 1.000000
1415 1421 1.000000
1415 1422 1.000000
1416 1417 1.000000
1416 1418 1.000000
1416 1419 1.000000
1416 1420 1.000000
1416 1421 1.000000
1416 1422 1.000000
1417 1418 1.000000
1417 1419 1.000000
1417 1420 1.000000
1417 1421 1.000000
1417 1422 1.000000
1418 1419 1.000000
1418 1420 1.000000
1418 1421 1.000000
1418 1422 1.000000
1419 1420 1.000000
1419 1421 1.000000
1419 1422 1.000000
1420 1421 1.000000
1420 1422 1.000000
1421 1422 1.000000
1423 1424 1.000000
1423 1425 1.000000
1423 1426 1.000000
1423 1427 1.000000
1423 1428 1.000000
1423 1429 1.000000
1423 1430 1.000000
1423 1431 1.000000
1424 1425 1.000000
1424 1426 1.000000
1424 1427 1.000000
1424 1428 1.000000
1424 1429 1.000000
1424 1430 1.000000
1424 1431 1.000000
1425 1426 1.000000
1425 1427 1.000000
1425 1428 1.000000
1425 1429 1.000000
1425 1430 1.000000
1425 1431 1.000000
1426 1427 1.000000
1426 1428 1.000000
1426 1429 1.000000
1426 1430 1.000000
1426 1431 1.000000
1427 1428 1.000000
1427 1429 1.000000
1427 1430 1.000000
1427 1431 1.000000
1428 1429 1.000000
1428 1430 1.000000
1428 1431 1.000000
1429 1430 1.000000
1429 1431 1.000000
1430 1431 1.000000
1432 1433 1.000000
1432 1434 1.000000
1432 1435 1.000000
1432 1436 1.000000
1432 1437 1.000000
1432 1438 1.000000
1432 1439 1.000000
1433 1434 1.000000
1433 1435 1.000000
1433 1436 1.000000
1433 1437 1.000000
1433 1438 1.000000
1433 1439 1.000000
1434 1435 1.000000
1434 1436 1.000000
1434 1437 1.000000
1434 1438 1.000000
1434 1439 1.000000
1435 1436 1.000000
1435 1437 1.000000
1435 1438 1.000000
1435 1439 1.000000
1436 1437 1.000000
1436 1438 1.000000
1436 1439 1.000000
1437 1438 1.000000
1437 1439 1.000000
1438 1439 1.000000
1440 1441 1.000000
1440 1442 1.000000
1440 1443 1.000000
1440 1444 1.000000
1441 1442 1.000000
1441 1443 1.000000
1441 1444 1.000000
1442 1443 1.000000
1442 1444 1.000000
1443 1444 1.000000
1445 1446 1.000000
1445 1447 1.000000
1445 1448 1.000000
1445 1449 1.000000
1445 1450 1.000000
1445 1451 1.000000
1445 1452 1.000000
1446 1447 1.000000
1446 1448 1.000000
1446 1449 1.000000
1446 1450 1.000000
1446 1451 1.000000
1446 1452 1.000000
1447 1448 1.000000
1447 1449 1.000000
1447 1450 1.000000
1447 1451 1.000000
1447 1452 1.000000
1448 1449 1.000000
1448 1450 1.000000
1448 1451 1.000000
1448 1452 1.000000
1449 1450 1.000000
1449 1451 1.000000
1449 1452 1.000000
1450 1451 1.000000
1450 1452 1.000000
1451 1452 1.000000
1453 1454 1.000000
1453 1455 1.000000
1453 1456 1.000000
1453 1457 1.000000
1453 1458 1.000000
1453 1459 1.000000
1453 1460 1.000000
1453 1461 1.000000
1453 1462 1.000000
1454 1455 1.000000
1454 1456 1.000000
1454 1457 1.000000
1454 1458 1.000000
1454 1459 1.000000
1454 1460 1.000000
1454 1461 1.000000
1454 1462 1.000000
1455 1456 1.000000
1455 1457 1.000000
1455 1458 1.000000
1455 1459 1.000000
1455 1460 1.000000
1455 1461 1.000000
1455 1462 1.000000
1456 1457 1.000000
1456 1458 1.000000
1456 1459 1.000000
1456 1460 1.000000
1456 1461 1.000000
1456 1462 1.000000
1457 1458 1.000000
1457 1459 1.000000
1457 1460 1.000000
1457 1461 1.000000
1457 1462 1.000000
1458 1459 1.000000
1458 1460 1.000000
1458 1461 1.000000
1458 1462 1.000000
1459 1460 1.000000
1459 1461 1.000000
1459 1462 1.000000
1460 1461 1.000000
1460 1462 1.000000
1461 1462 1.000000
1463 1464 1.000000
1463 1465 1.000000
1463 1466 1.000000
1463 1467 1.000000
1463 1468 1.000000
1464 1465 1.000000
1464 1466 1.000000
1464 1467 1.000000
1464 1468 1.000000
1465 1466 1.000000
1465 1467 1.000000
1465 1468 1.000000
1466 1467 1.000000
1466 1468 1.000000
1467 1468 1.000000
1469 1470 1.000000
1469 1471 1.000000
1469 1472 1.000000
1469 1473 1.000000
1469 1474 1.000000
1469 1475 1.000000
1469 1476 1.000000
1470 1471 1.000000
1470 1472 1.000000
1470 1473 1.000000
1470 1474 1.000000
1470 1475 1.000000
1470 1476 1.000000
1471 1472 1.000000
1471 1473 1.000000
1471 1474 1.000000
1471 1475 1.000000
1471 1476 1.000000
1472 1473 1.000000
1472 1474 1.000000
1472 1475 1.000000
1472 1476 1.000000
1473 1474 1.000000
1473 1475 1.000000
1473 1476 1.000000
1474 1475 1.000000
1474 1476 1.000000
1475 1476 1.000000
1477 1478 1.000000
1477 1479 1.000000
1477 1480 1.000000
1477 1481 1.000000
1478 1479 1.000000
1478 1480 1.000000
1478 1481 1.000000
1479 1480 1.000000
1479 1481 1.000000
1480 1481 1.000000
1482 1483 1.000000
1482 1484 1.000000
1482 1485 1.000000
1482 1486 1.000000
1482 1487 1.000000
1482 1488 1.000000
1482 1489 1.000000
1483 1484 1.000000
1483 1485 1.000000
1483 1486 1.000000
1483 1487 1.000000
1483 1488 1.000000
1483 1489 1.000000
1484 1485 1.000000
1484 1486 1.000000
1484 1487 1.000000
1484 1488 1.000000
1484 1489 1.000000
1485 1486 1.000000
1485 1487 1.000000
1485 1488 1.000000
1485 1489 1.000000
1486 1487 1.000000
1486 1488 1.000000
1486 1489 1.000000
1487 1488 1.000000
1487 1489 1.000000
1488 1489 1.000000
1490 1491 1.000000
1490 1492 1.000000
1490 1493 1.000000
1490 1494 1.000000
1490 1495 1.000000
1490 1496 1.000000
1490 1497 1.000000
1490 1498 1.000000
1491 1492 1.000000
1491 1493 1.000000
1491 1494 1.000000
1491 1495 1.000000
1491 1496 1.000000
1491 1497 1.000000
1491 1498 1.000000
1492 1493 1.000000
1492 1494 1.000000
1492 1495 1.000000
1492 1496 1.000000
1492 1497 1.000000
1492 1498 1.000000
1493 1494 1.000000
1493 1495 1.000000
1493 1496 1.000000
1493 1497 1.000000
1493 1498 1.000000
1494 1495 1.000000
1494 1496 1.000000
1494 1497 1.000000
1494 1498 1.000000
1495 1496 1.000000
1495 1497 1.000000
1495 1498 1.000000
1496 1497 1.000000
1496 1498 1.000000
1497 1498 1.000000
1499 1500 1.000000
1499 1501 1.000000
1499 1502 1.000000
1499 1503 1.000000
1499 1504 1.000000
1499 1505 1.000000
1499 1506 1.000000
1500 1501 1.000000
1500 1502 1.000000
1500 1503 1.000000
1500 1504 1.000000
1500 1505 1.000000
1500 1506 1.000000
1501 1502 1.000000
1501 1503 1.000000
1501 1504 1.000000
1501 1505 1.000000
1501 1506 1.000000
1502 1503 1.000000
1502 1504 1.000000
1502 1505 1.000000
1502 1506 1.000000
1503 1504 1.000000
1503 1505 1.000000
1503 1506 1.000000
1504 1505 1.000000
1504 1506 1.000000
1505 1506 1.000000
1507 1508 1.000000
1507 1509 1.000000
1507 1510 1.000000
1507 1511 1.000000
1507 1512 1.000000
1507 1513 1.000000
1507 1514 1.000000
1507 1515 1.000000
1508 1509 1.000000
1508 1510 1.000000
1508 1511 1.000000
1508 1512 1.000000
1508 1513 1.000000
1508 1514 1.000000
1508 1515 1.000000
1509 1510 1.000000
1509 1511 1.000000
1509 1512 1.000000
1509 1513 1.000000
1509 1514 1.000000
1509 1515 1.000000
1510 1511 1.000000
1510 1512 1.000000
1510 1513 1.000000
1510 1514 1.000000
1510 1515 1.000000
1511 1512 1.000000
1511 1513 1.000000
1511 1514 1.000000
1511 1515 1.000000
1512 1513 1.000000
1512 1514 1.000000
1512 1515 1.000000
1513 1514 1.000000
1513 1515 1.000000
1514 1515 1.000000
1516 1517 1.000000
1516 1518 1.000000
1516 1519 1.000000
1516 1520 1.000000
1516 1521 1.000000
1516 1522 1.000000
1516 1523 1.000000
1516 1524 1.000000
1516 1525 1.000000
1517 1518 1.000000
1517 1519 1.000000
1517 1520 1.000000
1517 1521 1.000000
1517 1522 1.000000
1517 1523 1.000000
1517 1524 1.000000
1517 1525 1.000000
1518 1519 1.000000
1518 1520 1.000000
1518 1521 1.000000
1518 1522 1.000000
1518 1523 1.000000
1518 1524 1.000000
1518 1525 1.000000
1519 1520 1.000000
1519 1521 1.000000
1519 1522 1.000000
1519 1523 1.000000
1519 1524 1.000000
1519 1525 1.000000
1520 1521 1.000000
1520 1522 1.000000
1520 1523 1.000000
1520 1524 1.000000
1520 1525 1.000000
1521 1522 1.000000
1521 1523 1.000000
1521 1524 1.000000
1521 1525 1.000000
1522 1523 1.000000
1522 1524 1.000000
1522 1525 1.000000
1523 1524 1.000000
1523 1525 1.000000
1524 1525 1.000000
1526 1527 1.000000
1526 1528 1.000000
1526 1529 1.000000
1526 1530 1.000000
1526 1531 1.000000
1526 1532 1.000000
1526 1533 1.000000
1526 1534 1.000000
1527 1528 1.000000
1527 1529 1.000000
1527 1530 1.000000
1527 1531 1.000000
1527 1532 1.000000
1527 1533 1.000000
1527 1534 1.000000
1528 1529 1.000000
1528 1530 1.000000
1528 1531 1.000000
1528 1532 1.000000
1528 1533 1.000000
1528 1534 1.000000
1529 1530 1.000000
1529 1531 1.000000
1529 1532 1.000000
1529 1533 1.000000
1529 1534 1.000000
1530 1531 1.000000
1530 1532 1.000000
1530 1533 1.000000
1530 1534 1.000000
1531 1532 1.000000
1531 1533 1.000000
1531 1534 1.000000
1532 1533 1.000000
1532 1534 1.000000
1533 1534 1.000000
1535 1536 1.000000
1535 1537 1.000000
1535 1538 1.000000
1535 1539 1.000000
1535 1540 1.000000
1535 1541 1.000000
1535 1542 1.000000
1535 1543 1.000000
1535 1544 1.000000
1536 1537 1.000000
1536 1538 1.000000
1536 1539 1.000000
1536 1540 1.000000
1536 1541 1.000000
1536 1542 1.000000
1536 1543 1.000000
1536 1544 1.000000
1537 1538 1.000000
1537 1539 1.000000
1537 1540 1.000000
1537 1541 1.000000
1537 1542 1.000000
1537 1543 1.000000
1537 1544 1.000000
1538 1539 1.000000
1538 1540 1.000000
1538 1541 1.000000
1538 1542 1.000000
1538 1543 1.000000
1538 1544 1.000000
1539 1540 1.000000
1539 1541 1.000000
1539 1542 1.000000
1539 1543 1.000000
1539 1544 1.000000
1540 1541 1.000000
1540 1542 1.000000
1540 1543 1.000000
1540 1544 1.000000
1541 1542 1.000000
1541 1543 1.000000
1541 1544 1.000000
1542 1543 1.000000
1542 1544 1.000000
1543 1544 1.000000
1545 1546 1.000000
1545 1547 1.000000
1545 1548 1.000000
1545 1549 1.000000
1546 1547 1.000000
1546 1548 1.000000
1546 1549 1.000000
1547 1548 1.000000
1547 1549 1.000000
1548 1549 1.000000
1550 1551 1.000000
1550 1552 1.000000
1550 1553 1.000000
1550 1554 1.000000
1550 1555 1.000000
1550 1556 1.000000
1550 1557 1.000000
1550 1558 1.000000
1551 1552 1.000000
1551 1553 1.000000
1551 1554 1.000000
1551 1555 1.000000
1551 1556 1.000000
1551 1557 1.000000
1551 1558 1.000000
1552 1553 1.000000
1552 1554 1.000000
1552 1555 1.000000
1552 1556 1.000000
1552 1557 1.000000
1552 1558 1.000000
1553 1554 1.000000
1553 1555 1.000000
1553 1556 1.000000
1553 1557 1.000000
1553 1558 1.000000
1554 1555 1.000000
1554 1556 1.000000
1554 1557 1.000000
1554 1558 1.000000
1555 1556 1.000000
1555 1557 1.000000
1555 1558 1.000000
1556 1557 1.000000
1556 1558 1.000000
1557 1558 1.000000
1559 1560 1.000000
1559 1561 1.000000
1559 1562 1.000000
1559 1563 1.000000
1559 1564 1.000000
1559 1565 1.000000
1559 1566 1.000000
1559 1567 1.000000
1559 1568 1.000000
1560 1561 1.000000
1560 1562 1.000000
1560 1563 1.000000
1560 1564 1.000000
1560 1565 1.000000
1560 1566 1.000000
1560 1567 1.000000
1560 1568 1.000000
1561 1562 1.000000
1561 1563 1.000000
1561 1564 1.000000
1561 1565 1.000000
1561 1566 1.000000
1561 1567 1.000000
1561 1568 1.000000
1562 1563 1.000000
1562 1564 1.000000
1562 1565 1.000000
1562 1566 1.000000
1562 1567 1.000000
1562 1568 1.000000
1563 1564 1.000000
1563 1565 1.000000
1563 1566 1.000000
1563 1567 1.000000
1563 1568 1.000000
1564 1565 1.000000
1564 1566 1.000000
1564 1567 1.000000
1564 1568 1.000000
1565 1566 1.000000
1565 1567 1.000000
1565 1568 1.000000
1566 1567 1.000000
1566 1568 1.000000
1567 1568 1.000000
1569 1570 1.000000
1569 1571 1.000000
1569 1572 1.000000
1569 1573 1.000000
1569 1574 1.000000
1570 1571 1.000000
1570 1572 1.000000
1570 1573 1.000000
1570 1574 1.000000
1571 1572 1.000000
1571 1573 1.000000
1571 1574 1.000000
1572 1573 1.000000
1572 1574 1.000000
1573 1574 1.000000
1575 1576 1.000000
1575 1577 1.000000
1575 1578 1.000000
1575 1579 1.000000
1575 1580 1.000000
1575 1581 1.000000
1576 1577 1.000000
1576 1578 1.000000
1576 1579 1.000000
1576 1580 1.000000
1576 1581 1.000000
1577 1578 1.000000
1577 1579 1.000000
1577 1580 1.000000
1577 1581 1.000000
1578 1579 1.000000
1578 1580 1.000000
1578 1581 1.000000
1579 1580 1.000000
1579 1581 1.000000
1580 1581 1.000000
1582 1583 1.000000
1582 1584 1.000000
1582 1585 1.000000
1582 1586 1.000000
1582 1587 1.000000
1582 1588 1.000000
1582 1589 1.000000
1582 1590 1.000000
1583 1584 1.000000
1583 1585 1.000000
1583 1586 1.000000
1583 1587 1.000000
1583 1588 1.000000
1583 1589 1.000000
1583 1590 1.000000
1584 1585 1.000000
1584 1586 1.000000
1584 1587 1.000000
1584 1588 1.000000
1584 1589 1.000000
1584 1590 1.000000
1585 1586 1.000000
1585 1587 1.000000
1585 1588 1.000000
1585 1589 1.000000
1585 1590 1.000000
1586 1587 1.000000
1586 1588 1.000000
1586 1589 1.000000
1586 1590 1.000000
1587 1588 1.000000
1587 1589 1.000000
1587 1590 1.000000
1588 1589 1.000000
1588 1590 1.000000
1589 1590 1.000000
1591 1592 1.000000
1591 1593 1.000000
1591 1594 1.000000
1591 1595 1.000000
1591 1596 1.000000
1591 1597 1.000000
1592 1593 1.000000
1592 1594 1.000000
1592 1595 1.000000
1592 1596 1.000000
1592 1597 1.000000
1593 1594 1.000000
1593 1595 1.000000
1593 1596 1.000000
1593 1597 1.000000
1594 1595 1.000000
1594 1596 1.000000
1594 1597 1.000000
1595 1596 1.000000
1595 1597 1.000000
1596 1597 1.000000
1598 1599 1.000000
1598 1600 1.000000
1598 1601 1.000000
1598 1602 1.000000
1599 1600 1.000000
1599 1601 1.000000
1599 1602 1.000000
1600 1601 1.000000
1600 1602 1.000000
1601 1602 1.000000
1603 1604 1.000000
1603 1605 1.000000
1603 1606 1.000000
1603 1607 1.000000
1603 1608 1.000000
1603 1609 1.000000
1603 1610 1.000000
1603 1611 1.000000
1604 1605 1.000000
1604 1606 1.000000
1604 1607 1.000000
1604 1608 1.000000
1604 1609 1.000000
1604 1610 1.000000
1604 1611 1.000000
1605 1606 1.000000
1605 1607 1.000000
1605 1608 1.000000
1605 1609 1.000000
1605 1610 1.000000
1605 1611 1.000000
1606 1607 1.000000
1606 1608 1.000000
1606 1609 1.000000
1606 1610 1.000000
1606 1611 1.000000
1607 1608 1.000000
1607 1609 1.000000
1607 1610 1.000000
1607 1611 1.000000
1608 1609 1.000000
1608 1610 1.000000
1608 1611 1.000000
1609 1610 1.000000
1609 1611 1.000000
1610 1611 1.000000
1612 1613 1.000000
1612 1614 1.000000
1612 1615 1.000000
1612 1616 1.000000
1612 1617 1.000000
1613 1614 1.000000
1613 1615 1.000000
1613 1616 1.000000
1613 1617 1.000000
1614 1615 1.000000
1614 1616 1.000000
1614 1617 1.000000
1615 1616 1.000000
1615 1617 1.000000
1616 1617 1.000000
1618 1619 1.000000
1618 1620 1.000000
1618 1621 1.000000
1618 1622 1.000000
1618 1623 1.000000
1618 1624 1.000000
1618 1625 1.000000
1618 1626 1.000000
1619 1620 1.000000
1619 1621 1.000000
1619 1622 1.000000
1619 1623 1.000000
1619 1624 1.000000
1619 1625 1.000000
1619 1626 1.000000
1620 1621 1.000000
1620 1622 1.000000
1620 1623 1.000000
1620 1624 1.000000
1620 1625 1.000000
1620 1626 1.000000
1621 1622 1.000000
1621 1623 1.000000
1621 1624 1.000000
1621 1625 1.000000
1621 1626 1.000000
1622 1623 1.000000
1622 1624 1.000000
1622 1625 1.000000
1622 1626 1.000000
1623 1624 1.000000
1623 1625 1.000000
1623 1626 1.000000
1624 1625 1.000000
1624 1626 1.000000
1625 1626 1.000000
1627 1628 1.000000
1627 1629 1.000000
1627 1630 1.000000
1627 1631 1.000000
1627 1632 1.000000
1627 1633 1.000000
1628 1629 1.000000
1628 1630 1.000000
1628 1631 1.000000
1628 1632 1.000000
1628 1633 1.000000
1629 1630 1.000000
1629 1631 1.000000
1629 1632 1.000000
1629 1633 1.000000
1630 1631 1.000000
1630 1632 1.000000
1630 1633 1.000000
1631 1632 1.000000
1631 1633 1.000000
1632 1633 1.000000
1634 1635 1.000000
1634 1636 1.000000
1634 1637 1.000000
1634 1638 1.000000
1634 1639 1.000000
1634 1640 1.000000
1635 1636 1.000000
1635 1637 1.000000
1635 1638 1.000000
1635 1639 1.000000
1635 1640 1.000000
1636 1637 1.000000
1636 1638 1.000000
1636 1639 1.000000
1636 1640 1.000000
1637 1638 1.000000
1637 1639 1.000000
1637 1640 1.000000
1638 1639 1.000000
1638 1640 1.000000
1639 1640 1.000000
1641 1642 1.000000
1641 1643 1.000000
1641 1644 1.000000
1641 1645 1.000000
1641 1646 1.000000
1642 1643 1.000000
1642 1644 1.000000
1642 1645 1.000000
1642 1646 1.000000
1643 1644 1.000000
1643 1645 1.000000
1643 1646 1.000000
1644 1645 1.000000
1644 1646 1.000000
1645 1646 1.000000
1647 1648 1.000000
1647 1649 1.000000
1647 1650 1.000000
1647 1651 1.000000
1648 1649 1.000000
1648 1650 1.000000
1648 1651 1.000000
1649 1650 1.000000
1649 1651 1.000000
1650 1651 1.000000
1652 1653 1.000000
1652 1654 1.000000
1652 1655 1.000000
1652 1656 1.000000
1652 1657 1.000000
1652 1658 1.000000
1652 1659 1.000000
1652 1660 1.000000
1653 1654 1.000000
1653 1655 1.000000
1653 1656 1.000000
1653 1657 1.000000
1653 1658 1.000000
1653 1659 1.000000
1653 1660 1.000000
1654 1655 1.000000
1654 1656 1.000000
1654 1657 1.000000
1654 1658 1.000000
1654 1659 1.000000
1654 1660 1.000000
1655 1656 1.000000
1655 1657 1.000000
1655 1658 1.000000
1655 1659 1.000000
1655 1660 1.000000
1656 1657 1.000000
1656 1658 1.000000
1656 1659 1.000000
1656 1660 1.000000
1657 1658 1.000000
1657 1659 1.000000
1657 1660 1.000000
1658 1659 1.000000
1658 1660 1.000000
1659 1660 1.000000
1661 1662 1.000000
1661 1663 1.000000
1661 1664 1.000000
1661 1665 1.000000
1662 1663 1.000000
1662 1664 1.000000
1662 1665 1.000000
1663 1664 1.000000
1663 1665 1.000000
1664 1665 1.000000
1666 1667 1.000000
1666 1668 1.000000
1666 1669 1.000000
1666 1670 1.000000
1666 1671 1.000000
1666 1672 1.000000
1666 1673 1.000000
1667 1668 1.000000
1667 1669 1.000000
1667 1670 1.000000
1667 1671 1.000000
1667 1672 1.000000
1667 1673 1.000000
1668 1669 1.000000
1668 1670 1.000000
1668 1671 1.000000
1668 1672 1.000000
1668 1673 1.000000
1669 1670 1.000000
1669 1671 1.000000
1669 1672 1.000000
1669 1673 1.000000
1670 1671 1.000000
1670 1672 1.000000
1670 1673 1.000000
1671 1672 1.000000
1671 1673 1.000000
1672 1673 1.000000
1674 1675 1.000000
1674 1676 1.000000
1674 1677 1.000000
1674 1678 1.000000
1674 1679 1.000000
1674 1680 1.000000
1674 1681 1.000000
1674 1682 1.000000
1675 1676 1.000000
1675 1677 1.000000
1675 1678 1.000000
1675 1679 1.000000
1675 1680 1.000000
1675 1681 1.000000
1675 1682 1.000000
1676 1677 1.000000
1676 1678 1.000000
1676 1679 1.000000
1676 1680 1.000000
1676 1681 1.000000
1676 1682 1.000000
1677 1678 1.000000
1677 1679 1.000000
1677 1680 1.000000
1677 1681 1.000000
1677 1682 1.000000
1678 1679 1.000000
1678 1680 1.000000
1678 1681 1.000000
1678 1682 1.000000
1679 1680 1.000000
1679 1681 1.000000
1679 1682 1.000000
1680 1681 1.000000
1680 1682 1.000000
1681 1682 1.000000
1683 1684 1.000000
1683 1685 1.000000
1684 1685 1.000000
1686 1687 1.000000
1686 1688 1.000000
1686 1689 1.000000
1687 1688 1.000000
1687 1689 1.000000
1688 1689 1.000000
1690 1691 1.000000
1690 1692 1.000000
1690 1693 1.000000
1690 1694 1.000000
1691 1692 1.000000
1691 1693 1.000000
1691 1694 1.000000
1692 1693 1.000000
1692 1694 1.000000
1693 1694 1.000000
1695 1696 1.000000
1695 1697 1.000000
1695 1698 1.000000
1695 1699 1.000000
1696 1697 1.000000
1696 1698 1.000000
1696 1699 1.000000
1697 1698 1.000000
1697 1699 1.000000
1698 1699 1.000000
1700 1701 1.000000
1700 1702 1.000000
1700 1703 1.000000
1700 1704 1.000000
1700 1705 1.000000
1700 1706 1.000000
1700 1707 1.000000
1700 1708 1.000000
1700 1709 1.000000
1701 1702 1.000000
1701 1703 1.000000
1701 1704 1.000000
1701 1705 1.000000
1701 1706 1.000000
1701 1707 1.000000
1701 1708 1.000000
1701 1709 1.000000
1702 1703 1.000000
1702 1704 1.000000
1702 1705 1.000000
1702 1706 1.000000
1702 1707 1.000000
1702 1708 1.000000
1702 1709 1.000000
1703 1704 1.000000
1703 1705 1.000000
1703 1706 1.000000
1703 1707 1.000000
1703 1708 1.000000
1703 1709 1.000000
1704 1705 1.000000
1704 1706 1.000000
1704 1707 1.000000
1704 1708 1.000000
1704 1709 1.000000
1705 1706 1.000000
1705 1707 1.000000
1705 1708 1.000000
1705 1709 1.000000
1706 1707 1.000000
1706 1708 1.000000
1706 1709 1.000000
1707 1708 1.000000
1707 1709 1.000000
1708 1709 1.000000
1710 1711 1.000000
1710 1712 1.000000
1710 1713 1.000000
1710 1714 1.000000
1711 1712 1.000000
1711 1713 1.000000
1711 1714 1.000000
1712 1713 1.000000
1712 1714 1.000000
1713 1714 1.000000
1715 1716 1.000000
1715 1717 1.000000
1715 1718 1.000000
1715 1719 1.000000
1715 1720 1.000000
1716 1717 1.000000
1716 1718 1.000000
1716 1719 1.000000
1716 1720 1.000000
1717 1718 1.000000
1717 1719 1.000000
1717 1720 1.000000
1718 1719 1.000000
1718 1720 1.000000
1719 1720 1.000000
1721 1722 1.000000
1721 1723 1.000000
1721 1724 1.000000
1721 1725 1.000000
1721 1726 1.000000
1722 1723 1.000000
1722 1724 1.000000
1722 1725 1.000000
1722 1726 1.000000
1723 1724 1.000000
1723 1725 1.000000
1723 1726 1.000000
1724 1725 1.000000
1724 1726 1.000000
1725 1726 1.000000
1727 1728 1.000000
1727 1729 1.000000
1727 1730 1.000000
1727 1731 1.000000
1727 1732 1.000000
1727 1733 1.000000
1728 1729 1.000000
1728 1730 1.000000
1728 1731 1.000000
1728 1732 1.000000
1728 1733 1.000000
1729 1730 1.000000
1729 1731 1.000000
1729 1732 1.000000
1729 1733 1.000000
1730 1731 1.000000
1730 1732 1.000000
1730 1733 1.000000
1731 1732 1.000000
1731 1733 1.000000
1732 1733 1.000000
1734 1735 1.000000
1734 1736 1.000000
1734 1737 1.000000
1734 1738 1.000000
1734 1739 1.000000
1734 1740 1.000000
1734 1741 1.000000
1734 1742 1.000000
1734 1743 1.000000
1735 1736 1.000000
1735 1737 1.000000
1735 1738 1.000000
1735 1739 1.000000
1735 1740 1.000000
1735 1741 1.000000
1735 1742 1.000000
1735 1743 1.000000
1736 1737 1.000000
1736 1738 1.000000
1736 1739 1.000000
1736 1740 1.000000
1736 1741 1.000000
1736 1742 1.000000
1736 1743 1.000000
1737 1738 1.000000
1737 1739 1.000000
1737 1740 1.000000
1737 1741 1.000000
1737 1742 1.000000
1737 1743 1.000000
1738 1739 1.000000
1738 1740 1.000000
1738 1741 1.000000
1738 1742 1.000000
1738 1743 1.000000
1739 1740 1.000000
1739 1741 1.000000
1739 1742 1.000000
1739 1743 1.000000
1740 1741 1.000000
1740 1742 1.000000
1740 1743 1.000000
1741 1742 1.000000
1741 1743 1.000000
1742 1743 1.000000
1744 1745 1.000000
1744 1746 1.000000
1744 1747 1.000000
1744 1748 1.000000
1744 1749 1.000000
1745 1746 1.000000
1745 1747 1.000000
1745 1748 1.000000
1745 1749 1.000000
1746 1747 1.000000
1746 1748 1.000000
1746 1749 1.000000
1747 1748 1.000000
1747 1749 1.000000
1748 1749 1.000000
1750 1751 1.000000
1750 1752 1.000000
1750 1753 1.000000
1750 1754 1.000000
1750 1755 1.000000
1750 1756 1.000000
1750 1757 1.000000
1750 1758 1.000000
1750 1759 1.000000
1751 1752 1.000000
1751 1753 1.000000
1751 1754 1.000000
1751 1755 1.000000
1751 1756 1.000000
1751 1757 1.000000
1751 1758 1.000000
1751 1759 1.000000
1752 1753 1.000000
1752 1754 1.000000
1752 1755 1.000000
1752 1756 1.000000
1752 1757 1.000000
1752 1758 1.000000
1752 1759 1.000000
1753 1754 1.000000
1753 1755 1.000000
1753 1756 1.000000
1753 1757 1.000000
1753 1758 1.000000
1753 1759 1.000000
1754 1755 1.000000
1754 1756 1.000000
1754 1757 1.000000
1754 1758 1.000000
1754 1759 1.000000
1755 1756 1.000000
1755 1757 1.000000
1755 1758 1.000000
1755 1759 1.000000
1756 1757 1.000000
1756 1758 1.000000
1756 1759 1.000000
1757 1758 1.000000
1757 1759 1.000000
1758 1759 1.000000
1760 1761 1.000000
1760 1762 1.000000
1760 1763 1.000000
1760 1764 1.000000
1760 1765 1.000000
1760 1766 1.000000
1760 1767 1.000000
1760 1768 1.000000
1761 1762 1.000000
1761 1763 1.000000
1761 1764 1.000000
1761 1765 1.000000
1761 1766 1.000000
1761 1767 1.000000
1761 1768 1.000000
1762 1763 1.000000
1762 1764 1.000000
1762 1765 1.000000
1762 1766 1.000000
1762 1767 1.000000
1762 1768 1.000000
1763 1764 1.000000
1763 1765 1.000000
1763 1766 1.000000
1763 1767 1.000000
1763 1768 1.000000
1764 1765 1.000000
1764 1766 1.000000
1764 1767 1.000000
1764 1768 1.000000
1765 1766 1.000000
1765 1767 1.000000
1765 1768 1.000000
1766 1767 1.000000
1766 1768 1.000000
1767 1768 1.000000
1769 1770 1.000000
1769 1771 1.000000
1769 1772 1.000000
1769 1773 1.000000
1769 1774 1.000000
1769 1775 1.000000
1769 1776 1.000000
1769 1777 1.000000
1769 1778 1.000000
1770 1771 1.000000
1770 1772 1.000000
1770 1773 1.000000
1770 1774 1.000000
1770 1775 1.000000
1770 1776 1.000000
1770 1777 1.000000
1770 1778 1.000000
1771 1772 1.000000
1771 1773 1.000000
1771 1774 1.000000
1771 1775 1.000000
1771 1776 1.000000
1771 1777 1.000000
1771 1778 1.000000
1772 1773 1.000000
1772 1774 1.000000
1772 1775 1.000000
1772 1776 1.000000
1772 1777 1.000000
1772 1778 1.000000
1773 1774 1.000000
1773 1775 1.000000
1773 1776 1.000000
1773 1777 1.000000
1773 1778 1.000000
1774 1775 1.000000
1774 1776 1.000000
1774 1777 1.000000
1774 1778 1.000000
1775 1776 1.000000
1775 1777 1.000000
1775 1778 1.000000
1776 1777 1.000000
1776 1778 1.000000
1777 1778 1.000000
1779 1780 1.000000
1779 1781 1.000000
1779 1782 1.000000
1779 1783 1.000000
1779 1784 1.000000
1779 1785 1.000000
1779 1786 1.000000
1779 1787 1.000000
1780 1781 1.000000
1780 1782 1.000000
1780 1783 1.000000
1780 1784 1.000000
1780 1785 1.000000
1780 1786 1.000000
1780 1787 1.000000
1781 1782 1.000000
1781 1783 1.000000
1781 1784 1.000000
1781 1785 1.000000
1781 1786 1.000000
1781 1787 1.000000
1782 1783 1.000000
1782 1784 1.000000
1782 1785 1.000000
1782 1786 1.000000
1782 1787 1.000000
1783 1784 1.000000
1783 1785 1.000000
1783 1786 1.000000
1783 1787 1.000000
1784 1785 1.000000
1784 1786 1.000000
1784 1787 1.000000
1785 1786 1.000000
1785 1787 1.000000
1786 1787 1.000000
1788 1789 1.000000
1788 1790 1.000000
1788 1791 1.000000
1788 1792 1.000000
1788 1793 1.000000
1788 1794 1.000000
1788 1795 1.000000
1788 1796 1.000000
1789 1790 1.000000
1789 1791 1.000000
1789 1792 1.000000
1789 1793 1.000000
1789 1794 1.000000
1789 1795 1.000000
1789 1796 1.000000
1790 1791 1.000000
1790 1792 1.000000
1790 1793 1.000000
1790 1794 1.000000
1790 1795 1.000000
1790 1796 1.000000
1791 1792 1.000000
1791 1793 1.000000
1791 1794 1.000000
1791 1795 1.000000
1791 1796 1.000000
1792 1793 1.000000
1792 1794 1.000000
1792 1795 1.000000
1792 1796 1.000000
1793 1794 1.000000
1793 1795 1.000000
1793 1796 1.000000
1794 1795 1.000000
1794 1796 1.000000
1795 1796 1.000000
1797 1798 1.000000
1797 1799 1.000000
1797 1800 1.000000
1797 1801 1.000000
1797 1802 1.000000
1797 1803 1.000000
1798 1799 1.000000
1798 1800 1.000000
1798 1801 1.000000
1798 1802 1.000000
1798 1803 1.000000
1799 1800 1.000000
1799 1801 1.000000
1799 1802 1.000000
1799 1803 1.000000
1800 1801 1.000000
1800 1802 1.000000
1800 1803 1.000000
1801 1802 1.000000
1801 1803 1.000000
1802 1803 1.000000
1804 1805 1.000000
1804 1806 1.000000
1804 1807 1.000000
1804 1808 1.000000
1804 1809 1.000000
1804 1810 1.000000
1805 1806 1.000000
1805 1807 1.000000
1805 1808 1.000000
1805 1809 1.000000
1805 1810 1.000000
1806 1807 1.000000
1806 1808 1.000000
1806 1809 1.000000
1806 1810 1.000000
1807 1808 1.000000
1807 1809 1.000000
1807 1810 1.000000
1808 1809 1.000000
1808 1810 1.000000
1809 1810 1.000000
1811 1812 1.000000
1811 1813 1.000000
1811 1814 1.000000
1811 1815 1.000000
1811 1816 1.000000
1811 1817 1.000000
1811 1818 1.000000
1812 1813 1.000000
1812 1814 1.000000
1812 1815 1.000000
1812 1816 1.000000
1812 1817 1.000000
1812 1818 1.000000
1813 1814 1.000000
1813 1815 1.000000
1813 1816 1.000000
1813 1817 1.000000
1813 1818 1.000000
1814 1815 1.000000
1814 1816 1.000000
1814 1817 1.000000
1814 1818 1.000000
1815 1816 1.000000
1815 1817 1.000000
1815 1818 1.000000
1816 1817 1.000000
1816 1818 1.000000
1817 1818 1.000000
1819 1820 1.000000
1819 1821 1.000000
1819 1822 1.000000
1819 1823 1.000000
1819 1824 1.000000
1819 1825 1.000000
1819 1826 1.000000
1819 1827 1.000000
1820 1821 1.000000
1820 1822 1.000000
1820 1823 1.000000
1820 1824 1.000000
1820 1825 1.000000
1820 1826 1.000000
1820 1827 1.000000
1821 1822 1.000000
1821 1823 1.000000
1821 1824 1.000000
1821 1825 1.000000
1821 1826 1.000000
1821 1827 1.000000
1822 1823 1.000000
1822 1824 1.000000
1822 1825 1.000000
1822 1826 1.000000
1822 1827 1.000000
1823 1824 1.000000
1823 1825 1.000000
1823 1826 1.000000
1823 1827 1.000000
1824 1825 1.000000
1824 1826 1.000000
1824 1827 1.000000
1825 1826 1.000000
1825 1827 1.000000
1826 1827 1.000000
1828 1829 1.000000
1828 1830 1.000000
1828 1831 1.000000
1828 1832 1.000000
1828 1833 1.000000
1828 1834 1.000000
1828 1835 1.000000
1828 1836 1.000000
1828 1837 1.000000
1829 1830 1.000000
1829 1831 1.000000
1829 1832 1.000000
1829 1833 1.000000
1829 1834 1.000000
1829 1835 1.000000
1829 1836 1.000000
1829 1837 1.000000
1830 1831 1.000000
1830 1832 1.000000
1830 1833 1.000000
1830 1834 1.000000
1830 1835 1.000000
1830 1836 1.000000
1830 1837 1.000000
1831 1832 1.000000
1831 1833 1.000000
1831 1834 1.000000
1831 1835 1.000000
1831 1836 1.000000
1831 1837 1.000000
1832 1833 1.000000
1832 1834 1.000000
1832 1835 1.000000
1832 1836 1.000000
1832 1837 1.000000
1833 1834 1.000000
1833 1835 1.000000
1833 1836 1.000000
1833 1837 1.000000
1834 1835 1.000000
1834 1836 1.000000
1834 1837 1.000000
1835 1836 1.000000
1835 1837 1.000000
1836 1837 1.000000
1838 1839 1.000000
1838 1840 1.000000
1838 1841 1.000000
1838 1842 1.000000
1838 1843 1.000000
1838 1844 1.000000
1839 1840 1.000000
1839 1841 1.000000
1839 1842 1.000000
1839 1843 1.000000
1839 1844 1.000000
1840 1841 1.000000
1840 1842 1.000000
1840 1843 1.000000
1840 1844 1.000000
1841 1842 1.000000
1841 1843 1.000000
1841 1844 1.000000
1842 1843 1.000000
1842 1844 1.000000
1843 1844 1.000000
1845 1846 1.000000
1845 1847 1.000000
1845 1848 1.000000
1845 1849 1.000000
1845 1850 1.000000
1845 1851 1.000000
1845 1852 1.000000
1846 1847 1.000000
1846 1848 1.000000
1846 1849 1.000000
1846 1850 1.000000
1846 1851 1.000000
1846 1852 1.000000
1847 1848 1.000000
1847 1849 1.000000
1847 1850 1.000000
1847 1851 1.000000
1847 1852 1.000000
1848 1849 1.000000
1848 1850 1.000000
1848 1851 1.000000
1848 1852 1.000000
1849 1850 1.000000
1849 1851 1.000000
1849 1852 1.000000
1850 1851 1.000000
1850 1852 1.000000
1851 1852 1.000000
1853 1854 1.000000
1853 1855 1.000000
1853 1856 1.000000
1853 1857 1.000000
1853 1858 1.000000
1853 1859 1.000000
1853 1860 1.000000
1854 1855 1.000000
1854 1856 1.000000
1854 1857 1.000000
1854 1858 1.000000
1854 1859 1.000000
1854 1860 1.000000
1855 1856 1.000000
1855 1857 1.000000
1855 1858 1.000000
1855 1859 1.000000
1855 1860 1.000000
1856 1857 1.000000
1856 1858 1.000000
1856 1859 1.000000
1856 1860 1.000000
1857 1858 1.000000
1857 1859 1.000000
1857 1860 1.000000
1858 1859 1.000000
1858 1860 1.000000
1859 1860 1.000000
1861 1862 1.000000
1861 1863 1.000000
1861 1864 1.000000
1861 1865 1.000000
1861 1866 1.000000
1861 1867 1.000000
1861 1868 1.000000
1861 1869 1.000000
1861 1870 1.000000
1862 1863 1.000000
1862 1864 1.000000
1862 1865 1.000000
1862 1866 1.000000
1862 1867 1.000000
1862 1868 1.000000
1862 1869 1.000000
1862 1870 1.000000
1863 1864 1.000000
1863 1865 1.000000
1863 1866 1.000000
1863 1867 1.000000
1863 1868 1.000000
1863 1869 1.000000
1863 1870 1.000000
1864 1865 1.000000
1864 1866 1.000000
1864 1867 1.000000
1864 1868 1.000000
1864 1869 1.000000
1864 1870 1.000000
1865 1866 1.000000
1865 1867 1.000000
1865 1868 1.000000
1865 1869 1.000000
1865 1870 1.000000
1866 1867 1.000000
1866 1868 1.000000
1866 1869 1.000000
1866 1870 1.000000
1867 1868 1.000000
1867 1869 1.000000
1867 1870 1.000000
1868 1869 1.000000
1868 1870 1.000000
1869 1870 1.000000
1871 1872 1.000000
1871 1873 1.000000
1871 1874 1.000000
1871 1875 1.000000
1871 1876 1.000000
1871 1877 1.000000
1871 1878 1.000000
1871 1879 1.000000
1871 1880 1.000000
1872 1873 1.000000
1872 1874 1.000000
1872 1875 1.000000
1872 1876 1.000000
1872 1877 1.000000
1872 1878 1.000000
1872 1879 1.000000
1872 1880 1.000000
1873 1874 1.000000
1873 1875 1.000000
1873 1876 1.000000
1873 1877 1.000000
1873 1878 1.000000
1873 1879 1.000000
1873 1880 1.000000
1874 1875 1.000000
1874 1876 1.000000
1874 1877 1.000000
1874 1878 1.000000
1874 1879 1.000000
1874 1880 1.000000
1875 1876 1.000000
1875 1877 1.000000
1875 1878 1.000000
1875 1879 1.000000
1875 1880 1.000000
1876 1877 1.000000
1876 1878 1.000000
1876 1879 1.000000
1876 1880 1.000000
1877 1878 1.000000
1877 1879 1.000000
1877 1880 1.000000
1878 1879 1.000000
1878 1880 1.000000
1879 1880 1.000000
1881 1882 1.000000
1881 1883 1.000000
1881 1884 1.000000
1881 1885 1.000000
1881 1886 1.000000
1882 1883 1.000000
1882 1884 1.000000
1882 1885 1.000000
1882 1886 1.000000
1883 1884 1.000000
1883 1885 1.000000
1883 1886 1.000000
1884 1885 1.000000
1884 1886 1.000000
1885 1886 1.000000
1887 1888 1.000000
1887 1889 1.000000
1887 1890 1.000000
1887 1891 1.000000
1887 1892 1.000000
1887 1893 1.000000
1888 1889 1.000000
1888 1890 1.000000
1888 1891 1.000000
1888 1892 1.000000
1888 1893 1.000000
1889 1890 1.000000
1889 1891 1.000000
1889 1892 1.000000
1889 1893 1.000000
1890 1891 1.000000
1890 1892 1.000000
1890 1893 1.000000
1891 1892 1.000000
1891 1893 1.000000
1892 1893 1.000000
1894 1895 1.000000
1894 1896 1.000000
1894 1897 1.000000
1894 1898 1.000000
1894 1899 1.000000
1894 1900 1.000000
1894 1901 1.000000
1894 1902 1.000000
1894 1903 1.000000
1895 1896 1.000000
1895 1897 1.000000
1895 1898 1.000000
1895 1899 1.000000
1895 1900 1.000000
1895 1901 1.000000
1895 1902 1.000000
1895 1903 1.000000
1896 1897 1.000000
1896 1898 1.000000
1896 1899 1.000000
1896 1900 1.000000
1896 1901 1.000000
1896 1902 1.000000
1896 1903 1.000000
1897 1898 1.000000
1897 1899 1.000000
1897 1900 1.000000
1897 1901 1.000000
1897 1902 1.000000
1897 1903 1.000000
1898 1899 1.000000
1898 1900 1.000000
1898 1901 1.000000
1898 1902 1.000000
1898 1903 1.000000
1899 1900 1.000000
1899 1901 1.000000
1899 1902 1.000000
1899 1903 1.000000
1900 1901 1.000000
1900 1902 1.000000
1900 1903 1.000000
1901 1902 1.000000
1901 1903 1.000000
1902 1903 1.000000
1904 1905 1.000000
1904 1906 1.000000
1904 1907 1.000000
1904 1908 1.000000
1904 1909 1.000000
1905 1906 1.000000
1905 1907 1.000000
1905 1908 1.000000
1905 1909 1.000000
1906 1907 1.000000
1906 1908 1.000000
1906 1909 1.000000
1907 1908 1.000000
1907 1909 1.000000
1908 1909 1.000000
1910 1911 1.000000
1910 1912 1.000000
1910 1913 1.000000
1910 1914 1.000000
1910 1915 1.000000
1911 1912 1.000000
1911 1913 1.000000
1911 1914 1.000000
1911 1915 1.000000
1912 1913 1.000000
1912 1914 1.000000
1912 1915 1.000000
1913 1914 1.000000
1913 1915 1.000000
1914 1915 1.000000
1916 1917 1.000000
1916 1918 1.000000
1916 1919 1.000000
1916 1920 1.000000
1916 1921 1.000000
1916 1922 1.000000
1916 1923 1.000000
1916 1924 1.000000
1916 1925 1.000000
1917 1918 1.000000
1917 1919 1.000000
1917 1920 1.000000
1917 1921 1.000000
1917 1922 1.000000
1917 1923 1.000000
1917 1924 1.000000
1917 1925 1.000000
1918 1919 1.000000
1918 1920 1.000000
1918 1921 1.000000
1918 1922 1.000000
1918 1923 1.000000
1918 1924 1.000000
1918 1925 1.000000
1919 1920 1.000000
1919 1921 1.000000
1919 1922 1.000000
1919 1923 1.000000
1919 1924 1.000000
1919 1925 1.000000
1920 1921 1.000000
1920 1922 1.000000
1920 1923 1.000000
1920 1924 1.000000
1920 1925 1.000000
1921 1922 1.000000
1921 1923 1.000000
1921 1924 1.000000
1921 1925 1.000000
1922 1923 1.000000
1922 1924 1.000000
1922 1925 1.000000
1923 1924 1.000000
1923 1925 1.000000
1924 1925 1.000000
1926 1927 1.000000
1926 1928 1.000000
1926 1929 1.000000
1926 1930 1.000000
1926 1931 1.000000
1926 1932 1.000000
1927 1928 1.000000
1927 1929 1.000000
1927 1930 1.000000
1927 1931 1.000000
1927 1932 1.000000
1928 1929 1.000000
1928 1930 1.000000
1928 1931 1.000000
1928 1932 1.000000
1929 1930 1.000000
1929 1931 1.000000
1929 1932 1.000000
1930 1931 1.000000
1930 1932 1.000000
1931 1932 1.000000
1933 1934 1.000000
1933 1935 1.000000
1933 1936 1.000000
1933 1937 1.000000
1933 1938 1.000000
1933 1939 1.000000
1934 1935 1.000000
1934 1936 1.000000
1934 1937 1.000000
1934 1938 1.000000
1934 1939 1.000000
1935 1936 1.000000
1935 1937 1.000000
1935 1938 1.000000
1935 1939 1.000000
1936 1937 1.000000
1936 1938 1.000000
1936 1939 1.000000
1937 1938 1.000000
1937 1939 1.000000
1938 1939 1.000000
1940 1941 1.000000
1940 1942 1.000000
1940 1943 1.000000
1940 1944 1.000000
1940 1945 1.000000
1941 1942 1.000000
1941 1943 1.000000
1941 1944 1.000000
1941 1945 1.000000
1942 1943 1.000000
1942 1944 1.000000
1942 1945 1.000000
1943 1944 1.000000
1943 1945 1.000000
1944 1945 1.000000
1946 1947 1.000000
1946 1948 1.000000
1946 1949 1.000000
1946 1950 1.000000
1946 1951 1.000000
1946 1952 1.000000
1946 1953 1.000000
1946 1954 1.000000
1947 1948 1.000000
1947 1949 1.000000
1947 1950 1.000000
1947 1951 1.000000
1947 1952 1.000000
1947 1953 1.000000
1947 1954 1.000000
1948 1949 1.000000
1948 1950 1.000000
1948 1951 1.000000
1948 1952 1.000000
1948 1953 1.000000
1948 1954 1.000000
1949 1950 1.000000
1949 1951 1.000000
1949 1952 1.000000
1949 1953 1.000000
1949 1954 1.000000
1950 1951 1.000000
1950 1952 1.000000
1950 1953 1.000000
1950 1954 1.000000
1951 1952 1.000000
1951 1953 1.000000
1951 1954 1.000000
1952 1953 1.000000
1952 1954 1.000000
1953 1954 1.000000
1955 1956 1.000000
1955 1957 1.000000
1955 1958 1.000000
1955 1959 1.000000
1955 1960 1.000000
1955 1961 1.000000
1956 1957 1.000000
1956 1958 1.000000
1956 1959 1.000000
1956 1960 1.000000
1956 1961 1.000000
1957 1958 1.000000
1957 1959 1.000000
1957 1960 1.000000
1957 1961 1.000000
1958 1959 1.000000
1958 1960 1.000000
1958 1961 1.000000
1959 1960 1.000000
1959 1961 1.000000
1960 1961 1.000000
1962 1963 1.000000
1962 1964 1.000000
1962 1965 1.000000
1962 1966 1.000000
1962 1967 1.000000
1962 1968 1.000000
1962 1969 1.000000
1962 1970 1.000000
1962 1971 1.000000
1963 1964 1.000000
1963 1965 1.000000
1963 1966 1.000000
1963 1967 1.000000
1963 1968 1.000000
1963 1969 1.000000
1963 1970 1.000000
1963 1971 1.000000
1964 1965 1.000000
1964 1966 1.000000
1964 1967 1.000000
1964 1968 1.000000
1964 1969 1.000000
1964 1970 1.000000
1964 1971 1.000000
1965 1966 1.000000
1965 1967 1.000000
1965 1968 1.000000
1965 1969 1.000000
1965 1970 1.000000
1965 1971 1.000000
1966 1967 1.000000
1966 1968 1.000000
1966 1969 1.000000
1966 1970 1.000000
1966 1971 1.000000
1967 1968 1.000000
1967 1969 1.000000
1967 1970 1.000000
1967 1971 1.000000
1968 1969 1.000000
1968 1970 1.000000
1968 1971 1.000000
1969 1970 1.000000
1969 1971 1.000000
1970 1971 1.000000
1972 1973 1.000000
1972 1974 1.000000
1972 1975 1.000000
1972 1976 1.000000
1972 1977 1.000000
1972 1978 1.000000
1972 1979 1.000000
1973 1974 1.000000
1973 1975 1.000000
1973 1976 1.000000
1973 1977 1.000000
1973 1978 1.000000
1973 1979 1.000000
1974 1975 1.000000
1974 1976 1.000000
1974 1977 1.000000
1974 1978 1.000000
1974 1979 1.000000
1975 1976 1.000000
1975 1977 1.000000
1975 1978 1.000000
1975 1979 1.000000
1976 1977 1.000000
1976 1978 1.000000
1976 1979 1.000000
1977 1978 1.000000
1977 1979 1.000000
1978 1979 1.000000
1980 1981 1.000000
1980 1982 1.000000
1980 1983 1.000000
1980 1984 1.000000
1980 1985 1.000000
1980 1986 1.000000
1981 1982 1.000000
1981 1983 1.000000
1981 1984 1.000000
1981 1985 1.000000
1981 1986 1.000000
1982 1983 1.000000
1982 1984 1.000000
1982 1985 1.000000
1982 1986 1.000000
1983 1984 1.000000
1983 1985 1.000000
1983 1986 1.000000
1984 1985 1.000000
1984 1986 1.000000
1985 1986 1.000000
1987 1988 1.000000
1987 1989 1.000000
1987 1990 1.000000
1987 1991 1.000000
1987 1992 1.000000
1987 1993 1.000000
1987 1994 1.000000
1987 1995 1.000000
1988 1989 1.000000
1988 1990 1.000000
1988 1991 1.000000
1988 1992 1.000000
1988 1993 1.000000
1988 1994 1.000000
1988 1995 1.000000
1989 1990 1.000000
1989 1991 1.000000
1989 1992 1.000000
1989 1993 1.000000
1989 1994 1.000000
1989 1995 1.000000
1990 1991 1.000000
1990 1992 1.000000
1990 1993 1.000000
1990 1994 1.000000
1990 1995 1.000000
1991 1992 1.000000
1991 1993 1.000000
1991 1994 1.000000
1991 1995 1.000000
1992 1993 1.000000
1992 1994 1.000000
1992 1995 1.000000
1993 1994 1.000000
1993 1995 1.000000
1994 1995 1.000000
1996 1997 1.000000
1996 1998 1.000000
1996 1999 1.000000
1996 2000 1.000000
1996 2001 1.000000
1996 2002 1.000000
1997 1998 1.000000
1997 1999 1.000000
1997 2000 1.000000
1997 2001 1.000000
1997 2002 1.000000
1998 1999 1.000000
1998 2000 1.000000
1998 2001 1.000000
1998 2002 1.000000
1999 2000 1.000000
1999 2001 1.000000
1999 2002 1.000000
2000 2001 1.000000
2000 2002 1.000000
2001 2002 1.000000
2003 2004 1.000000
2003 2005 1.000000
2003 2006 1.000000
2003 2007 1.000000
2003 2008 1.000000
2003 2009 1.000000
2003 2010 1.000000
2003 2011 1.000000
2004 2005 1.000000
2004 2006 1.000000
2004 2007 1.000000
2004 2008 1.000000
2004 2009 1.000000
2004 2010 1.000000
2004 2011 1.000000
2005 2006 1.000000
2005 2007 1.000000
2005 2008 1.000000
2005 2009 1.000000
2005 2010 1.000000
2005 2011 1.000000
2006 2007 1.000000
2006 2008 1.000000
2006 2009 1.000000
2006 2010 1.000000
2006 2011 1.000000
2007 2008 1.000000
2007 2009 1.000000
2007 2010 1.000000
2007 2011 1.000000
2008 2009 1.000000
2008 2010 1.000000
2008 2011 1.000000
2009 2010 1.000000
2009 2011 1.000000
2010 2011 1.000000
2012 2013 1.000000
2012 2014 1.000000
2012 2015 1.000000
2012 2016 1.000000
2012 2017 1.000000
2012 2018 1.000000
2012 2019 1.000000
2012 2020 1.000000
2013 2014 1.000000
2013 2015 1.000000
2013 2016 1.000000
2013 2017 1.000000
2013 2018 1.000000
2013 2019 1.000000
2013 2020 1.000000
2014 2015 1.000000
2014 2016 1.000000
2014 2017 1.000000
2014 2018 1.000000
2014 2019 1.000000
2014 2020 1.000000
2015 2016 1.000000
2015 2017 1.000000
2015 2018 1.000000
2015 2019 1.000000
2015 2020 1.000000
2016 2017 1.000000
2016 2018 1.000000
2016 2019 1.000000
2016 2020 1.000000
2017 2018 1.000000
2017 2019 1.000000
2017 2020 1.000000
2018 2019 1.000000
2018 2020 1.000000
2019 2020 1.000000
2021 2022 1.000000
2021 2023 1.000000
2021 2024 1.000000
2021 2025 1.000000
2021 2026 1.000000
2021 2027 1.000000
2022 2023 1.000000
2022 2024 1.000000
2022 2025 1.000000
2022 2026 1.000000
2022 2027 1.000000
2023 2024 1.000000
2023 2025 1.000000
2023 2026 1.000000
2023 2027 1.000000
2024 2025 1.000000
2024 2026 1.000000
2024 2027 1.000000
2025 2026 1.000000
2025 2027 1.000000
2026 2027 1.000000
2028 2029 1.000000
2028 2030 1.000000
2028 2031 1.000000
2028 2032 1.000000
2028 2033 1.000000
2029 2030 1.000000
2029 2031 1.000000
2029 2032 1.000000
2029 2033 1.000000
2030 2031 1.000000
2030 2032 1.000000
2030 2033 1.000000
2031 2032 1.000000
2031 2033 1.000000
2032 2033 1.000000
2034 2035 1.000000
2034 2036 1.000000
2034 2037 1.000000
2034 2038 1.000000
2034 2039 1.000000
2035 2036 1.000000
2035 2037 1.000000
2035 2038 1.000000
2035 2039 1.000000
2036 2037 1.000000
2036 2038 1.000000
2036 2039 1.000000
2037 2038 1.000000
2037 2039 1.000000
2038 2039 1.000000
2040 2041 1.000000
2040 2042 1.000000
2040 2043 1.000000
2040 2044 1.000000
2040 2045 1.000000
2040 2046 1.000000
2040 2047 1.000000
2041 2042 1.000000
2041 2043 1.000000
2041 2044 1.000000
2041 2045 1.000000
2041 2046 1.000000
2041 2047 1.000000
2042 2043 1.000000
2042 2044 1.000000
2042 2045 1.000000
2042 2046 1.000000
2042 2047 1.000000
2043 2044 1.000000
2043 2045 1.000000
2043 2046 1.000000
2043 2047 1.000000
2044 2045 1.000000
2044 2046 1.000000
2044 2047 1.000000
2045 2046 1.000000
2045 2047 1.000000
2046 2047 1.000000
2048 2049 1.000000
2048 2050 1.000000
2048 2051 1.000000
2048 2052 1.000000
2048 2053 1.000000
2048 2054 1.000000
2049 2050 1.000000
2049 2051 1.000000
2049 2052 1.000000
2049 2053 1.000000
2049 2054 1.000000
2050 2051 1.000000
2050 2052 1.000000
2050 2053 1.000000
2050 2054 1.000000
2051 2052 1.000000
2051 2053 1.000000
2051 2054 1.000000
2052 2053 1.000000
2052 2054 1.000000
2053 2054 1.000000
2055 2056 1.000000
2055 2057 1.000000
2055 2058 1.000000
2055 2059 1.000000
2055 2060 1.000000
2055 2061 1.000000
2055 2062 1.000000
2055 2063 1.000000
2056 2057 1.000000
2056 2058 1.000000
2056 2059 1.000000
2056 2060 1.000000
2056 2061 1.000000
2056 2062 1.000000
2056 2063 1.000000
2057 2058 1.000000
2057 2059 1.000000
2057 2060 1.000000
2057 2061 1.000000
2057 2062 1.000000
2057 2063 1.000000
2058 2059 1.000000
2058 2060 1.000000
2058 2061 1.000000
2058 2062 1.000000
2058 2063 1.000000
2059 2060 1.000000
2059 2061 1.000000
2059 2062 1.000000
2059 2063 1.000000
2060 2061 1.000000
2060 2062 1.000000
2060 2063 1.000000
2061 2062 1.000000
2061 2063 1.000000
2062 2063 1.000000
2064 2065 1.000000
2064 2066 1.000000
2064 2067 1.000000
2064 2068 1.000000
2064 2069 1.000000
2064 2070 1.000000
2065 2066 1.000000
2065 2067 1.000000
2065 2068 1.000000
2065 2069 1.000000
2065 2070 1.000000
2066 2067 1.000000
2066 2068 1.000000
2066 2069 1.000000
2066 2070 1.000000
2067 2068 1.000000
2067 2069 1.000000
2067 2070 1.000000
2068 2069 1.000000
2068 2070 1.000000
2069 2070 1.000000
2071 2072 1.000000
2071 2073 1.000000
2071 2074 1.000000
2071 2075 1.000000
2071 2076 1.000000
2071 2077 1.000000
2071 2078 1.000000
2071 2079 1.000000
2072 2073 1.000000
2072 2074 1.000000
2072 2075 1.000000
2072 2076 1.000000
2072 2077 1.000000
2072 2078 1.000000
2072 2079 1.000000
2073 2074 1.000000
2073 2075 1.000000
2073 2076 1.000000
2073 2077 1.000000
2073 2078 1.000000
2073 2079 1.000000
2074 2075 1.000000
2074 2076 1.000000
2074 2077 1.000000
2074 2078 1.000000
2074 2079 1.000000
2075 2076 1.000000
2075 2077 1.000000
2075 2078 1.000000
2075 2079 1.000000
2076 2077 1.000000
2076 2078 1.000000
2076 2079 1.000000
2077 2078 1.000000
2077 2079 1.000000
2078 2079 1.000000
2080 2081 1.000000
2080 2082 1.000000
2080 2083 1.000000
2080 2084 1.000000
2080 2085 1.000000
2080 2086 1.000000
2080 2087 1.000000
2080 2088 1.000000
2081 2082 1.000000
2081 2083 1.000000
2081 2084 1.000000
2081 2085 1.000000
2081 2086 1.000000
2081 2087 1.000000
2081 2088 1.000000
2082 2083 1.000000
2082 2084 1.000000
2082 2085 1.000000
2082 2086 1.000000
2082 2087 1.000000
2082 2088 1.000000
2083 2084 1.000000
2083 2085 1.000000
2083 2086 1.000000
2083 2087 1.000000
2083 2088 1.000000
2084 2085 1.000000
2084 2086 1.000000
2084 2087 1.000000
2084 2088 1.000000
2085 2086 1.000000
2085 2087 1.000000
2085 2088 1.000000
2086 2087 1.000000
2086 2088 1.000000
2087 2088 1.000000
2089 2090 1.000000
2089 2091 1.000000
2089 2092 1.000000
2089 2093 1.000000
2089 2094 1.000000
2089 2095 1.000000
2089 2096 1.000000
2089 2097 1.000000
2090 2091 1.000000
2090 2092 1.000000
2090 2093 1.000000
2090 2094 1.000000
2090 2095 1.000000
2090 2096 1.000000
2090 2097 1.000000
2091 2092 1.000000
2091 2093 1.000000
2091 2094 1.000000
2091 2095 1.000000
2091 2096 1.000000
2091 2097 1.000000
2092 2093 1.000000
2092 2094 1.000000
2092 2095 1.000000
2092 2096 1.000000
2092 2097 1.000000
2093 2094 1.000000
2093 2095 1.000000
2093 2096 1.000000
2093 2097 1.000000
2094 2095 1.000000
2094 2096 1.000000
2094 2097 1.000000
2095 2096 1.000000
2095 2097 1.000000
2096 2097 1.000000
2098 2099 1.000000
2098 2100 1.000000
2098 2101 1.000000
2098 2102 1.000000
2098 2103 1.000000
2098 2104 1.000000
2098 2105 1.000000
2098 2106 1.000000
2099 2100 1.000000
2099 2101 1.000000
2099 2102 1.000000
2099 2103 1.000000
2099 2104 1.000000
2099 2105 1.000000
2099 2106 1.000000
2100 2101 1.000000
2100 2102 1.000000
2100 2103 1.000000
2100 2104 1.000000
2100 2105 1.000000
2100 2106 1.000000
2101 2102 1.000000
2101 2103 1.000000
2101 2104 1.000000
2101 2105 1.000000
2101 2106 1.000000
2102 2103 1.000000
2102 2104 1.000000
2102 2105 1.000000
2102 2106 1.000000
2103 2104 1.000000
2103 2105 1.000000
2103 2106 1.000000
2104 2105 1.000000
2104 2106 1.000000
2105 2106 1.000000
2107 2108 1.000000
2107 2109 1.000000
2107 2110 1.000000
2107 2111 1.000000
2107 2112 1.000000
2107 2113 1.000000
2107 2114 1.000000
2108 2109 1.000000
2108 2110 1.000000
2108 2111 1.000000
2108 2112 1.000000
2108 2113 1.000000
2108 2114 1.000000
2109 2110 1.000000
2109 2111 1.000000
2109 2112 1.000000
2109 2113 1.000000
2109 2114 1.000000
2110 2111 1.000000
2110 2112 1.000000
2110 2113 1.000000
2110 2114 1.000000
2111 2112 1.000000
2111 2113 1.000000
2111 2114 1.000000
2112 2113 1.000000
2112 2114 1.000000
2113 2114 1.000000
2115 2116 1.000000
2115 2117 1.000000
2115 2118 1.000000
2115 2119 1.000000
2115 2120 1.000000
2116 2117 1.000000
2116 2118 1.000000
2116 2119 1.000000
2116 2120 1.000000
2117 2118 1.000000
2117 2119 1.000000
2117 2120 1.000000
2118 2119 1.000000
2118 2120 1.000000
2119 2120 1.000000
2121 2122 1.000000
2121 2123 1.000000
2121 2124 1.000000
2121 2125 1.000000
2121 2126 1.000000
2121 2127 1.000000
2121 2128 1.000000
2121 2129 1.000000
2121 2130 1.000000
2122 2123 1.000000
2122 2124 1.000000
2122 2125 1.000000
2122 2126 1.000000
2122 2127 1.000000
2122 2128 1.000000
2122 2129 1.000000
2122 2130 1.000000
2123 2124 1.000000
2123 2125 1.000000
2123 2126 1.000000
2123 2127 1.000000
2123 2128 1.000000
2123 2129 1.000000
2123 2130 1.000000
2124 2125 1.000000
2124 2126 1.000000
2124 2127 1.000000
2124 2128 1.000000
2124 2129 1.000000
2124 2130 1.000000
2125 2126 1.000000
2125 2127 1.000000
2125 2128 1.000000
2125 2129 1.000000
2125 2130 1.000000
2126 2127 1.000000
2126 2128 1.000000
2126 2129 1.000000
2126 2130 1.000000
2127 2128 1.000000
2127 2129 1.000000
2127 2130 1.000000
2128 2129 1.000000
2128 2130 1.000000
2129 2130 1.000000
2131 2132 1.000000
2131 2133 1.000000
2131 2134 1.000000
2131 2135 1.000000
2131 2136 1.000000
2131 2137 1.000000
2132 2133 1.000000
2132 2134 1.000000
2132 2135 1.000000
2132 2136 1.000000
2132 2137 1.000000
2133 2134 1.000000
2133 2135 1.000000
2133 2136 1.000000
2133 2137 1.000000
2134 2135 1.000000
2134 2136 1.000000
2134 2137 1.000000
2135 2136 1.000000
2135 2137 1.000000
2136 2137 1.000000
2138 2139 1.000000
2138 2140 1.000000
2138 2141 1.000000
2138 2142 1.000000
2138 2143 1.000000
2138 2144 1.000000
2138 2145 1.000000
2138 2146 1.000000
2139 2140 1.000000
2139 2141 1.000000
2139 2142 1.000000
2139 2143 1.000000
2139 2144 1.000000
2139 2145 1.000000
2139 2146 1.000000
2140 2141 1.000000
2140 2142 1.000000
2140 2143 1.000000
2140 2144 1.000000
2140 2145 1.000000
2140 2146 1.000000
2141 2142 1.000000
2141 2143 1.000000
2141 2144 1.000000
2141 2145 1.000000
2141 2146 1.000000
2142 2143 1.000000
2142 2144 1.000000
2142 2145 1.000000
2142 2146 1.000000
2143 2144 1.000000
2143 2145 1.000000
2143 2146 1.000000
2144 2145 1.000000
2144 2146 1.000000
2145 2146 1.000000
2147 2148 1.000000
2147 2149 1.000000
2147 2150 1.000000
2147 2151 1.000000
2148 2149 1.000000
2148 2150 1.000000
2148 2151 1.000000
2149 2150 1.000000
2149 2151 1.000000
2150 2151 1.000000
2152 2153 1.000000
2152 2154 1.000000
2152 2155 1.000000
2152 2156 1.000000
2152 2157 1.000000
2152 2158 1.000000
2152 2159 1.000000
2153 2154 1.000000
2153 2155 1.000000
2153 2156 1.000000
2153 2157 1.000000
2153 2158 1.000000
2153 2159 1.000000
2154 2155 1.000000
2154 2156 1.000000
2154 2157 1.000000
2154 2158 1.000000
2154 2159 1.000000
2155 2156 1.000000
2155 2157 1.000000
2155 2158 1.000000
2155 2159 1.000000
2156 2157 1.000000
2156 2158 1.000000
2156 2159 1.000000
2157 2158 1.000000
2157 2159 1.000000
2158 2159 1.000000
2160 2161 1.000000
2160 2162 1.000000
2160 2163 1.000000
2160 2164 1.000000
2160 2165 1.000000
2160 2166 1.000000
2160 2167 1.000000
2160 2168 1.000000
2161 2162 1.000000
2161 2163 1.000000
2161 2164 1.000000
2161 2165 1.000000
2161 2166 1.000000
2161 2167 1.000000
2161 2168 1.000000
2162 2163 1.000000
2162 2164 1.000000
2162 2165 1.000000
2162 2166 1.000000
2162 2167 1.000000
2162 2168 1.000000
2163 2164 1.000000
2163 2165 1.000000
2163 2166 1.000000
2163 2167 1.000000
2163 2168 1.000000
2164 2165 1.000000
2164 2166 1.000000
2164 2167 1.000000
2164 2168 1.000000
2165 2166 1.000000
2165 2167 1.000000
2165 2168 1.000000
2166 2167 1.000000
2166 2168 1.000000
2167 2168 1.000000
2169 2170 1.000000
2169 2171 1.000000
2169 2172 1.000000
2169 2173 1.000000
2169 2174 1.000000
2169 2175 1.000000
2169 2176 1.000000
2170 2171 1.000000
2170 2172 1.000000
2170 2173 1.000000
2170 2174 1.000000
2170 2175 1.000000
2170 2176 1.000000
2171 2172 1.000000
2171 2173 1.000000
2171 2174 1.000000
2171 2175 1.000000
2171 2176 1.000000
2172 2173 1.000000
2172 2174 1.000000
2172 2175 1.000000
2172 2176 1.000000
2173 2174 1.000000
2173 2175 1.000000
2173 2176 1.000000
2174 2175 1.000000
2174 2176 1.000000
2175 2176 1.000000
2177 2178 1.000000
2177 2179 1.000000
2177 2180 1.000000
2177 2181 1.000000
2177 2182 1.000000
2177 2183 1.000000
2177 2184 1.000000
2177 2185 1.000000
2177 2186 1.000000
2178 2179 1.000000
2178 2180 1.000000
2178 2181 1.000000
2178 2182 1.000000
2178 2183 1.000000
2178 2184 1.000000
2178 2185 1.000000
2178 2186 1.000000
2179 2180 1.000000
2179 2181 1.000000
2179 2182 1.000000
2179 2183 1.000000
2179 2184 1.000000
2179 2185 1.000000
2179 2186 1.000000
2180 2181 1.000000
2180 2182 1.000000
2180 2183 1.000000
2180 2184 1.000000
2180 2185 1.000000
2180 2186 1.000000
2181 2182 1.000000
2181 2183 1.000000
2181 2184 1.000000
2181 2185 1.000000
2181 2186 1.000000
2182 2183 1.000000
2182 2184 1.000000
2182 2185 1.000000
2182 2186 1.000000
2183 2184 1.000000
2183 2185 1.000000
2183 2186 1.000000
2184 2185 1.000000
2184 2186 1.000000
2185 2186 1.000000
2187 2188 1.000000
2187 2189 1.000000
2187 2190 1.000000
2187 2191 1.000000
2187 2192 1.000000
2187 2193 1.000000
2188 2189 1.000000
2188 2190 1.000000
2188 2191 1.000000
2188 2192 1.000000
2188 2193 1.000000
2189 2190 1.000000
2189 2191 1.000000
2189 2192 1.000000
2189 2193 1.000000
2190 2191 1.000000
2190 2192 1.000000
2190 2193 1.000000
2191 2192 1.000000
2191 2193 1.000000
2192 2193 1.000000
2194 2195 1.000000
2194 2196 1.000000
2194 2197 1.000000
2194 2198 1.000000
2195 2196 1.000000
2195 2197 1.000000
2195 2198 1.000000
2196 2197 1.000000
2196 2198 1.000000
2197 2198 1.000000
2199 2200 1.000000
2199 2201 1.000000
2199 2202 1.000000
2199 2203 1.000000
2200 2201 1.000000
2200 2202 1.000000
2200 2203 1.000000
2201 2202 1.000000
2201 2203 1.000000
2202 2203 1.000000
2204 2205 1.000000
2204 2206 1.000000
2204 2207 1.000000
2204 2208 1.000000
2204 2209 1.000000
2204 2210 1.000000
2204 2211 1.000000
2204 2212 1.000000
2204 2213 1.000000
2205 2206 1.000000
2205 2207 1.000000
2205 2208 1.000000
2205 2209 1.000000
2205 2210 1.000000
2205 2211 1.000000
2205 2212 1.000000
2205 2213 1.000000
2206 2207 1.000000
2206 2208 1.000000
2206 2209 1.000000
2206 2210 1.000000
2206 2211 1.000000
2206 2212 1.000000
2206 2213 1.000000
2207 2208 1.000000
2207 2209 1.000000
2207 2210 1.000000
2207 2211 1.000000
2207 2212 1.000000
2207 2213 1.000000
2208 2209 1.000000
2208 2210 1.000000
2208 2211 1.000000
2208 2212 1.000000
2208 2213 1.000000
2209 2210 1.000000
2209 2211 1.000000
2209 2212 1.000000
2209 2213 1.000000
2210 2211 1.000000
2210 2212 1.000000
2210 2213 1.000000
2211 2212 1.000000
2211 2213 1.000000
2212 2213 1.000000
2214 2215 1.000000
2214 2216 1.000000
2214 2217 1.000000
2214 2218 1.000000
2215 2216 1.000000
2215 2217 1.000000
2215 2218 1.000000
2216 2217 1.000000
2216 2218 1.000000
2217 2218 1.000000
2219 2220 1.000000
2219 2221 1.000000
2219 2222 1.000000
2219 2223 1.000000
2219 2224 1.000000
2219 2225 1.000000
2219 2226 1.000000
2220 2221 1.000000
2220 2222 1.000000
2220 2223 1.000000
2220 2224 1.000000
2220 2225 1.000000
2220 2226 1.000000
2221 2222 1.000000
2221 2223 1.000000
2221 2224 1.000000
2221 2225 1.000000
2221 2226 1.000000
2222 2223 1.000000
2222 2224 1.000000
2222 2225 1.000000
2222 2226 1.000000
2223 2224 1.000000
2223 2225 1.000000
2223 2226 1.000000
2224 2225 1.000000
2224 2226 1.000000
2225 2226 1.000000
2227 2228 1.000000
2227 2229 1.000000
2227 2230 1.000000
2227 2231 1.000000
2227 2232 1.000000
2227 2233 1.000000
2227 2234 1.000000
2228 2229 1.000000
2228 2230 1.000000
2228 2231 1.000000
2228 2232 1.000000
2228 2233 1.000000
2228 2234 1.000000
2229 2230 1.000000
2229 2231 1.000000
2229 2232 1.000000
2229 2233 1.000000
2229 2234 1.000000
2230 2231 1.000000
2230 2232 1.000000
2230 2233 1.000000
2230 2234 1.000000
2231 2232 1.000000
2231 2233 1.000000
2231 2234 1.000000
2232 2233 1.000000
2232 2234 1.000000
2233 2234 1.000000
2235 2236 1.000000
2235 2237 1.000000
2235 2238 1.000000
2235 2239 1.000000
2235 2240 1.000000
2236 2237 1.000000
2236 2238 1.000000
2236 2239 1.000000
2236 2240 1.000000
2237 2238 1.000000
2237 2239 1.000000
2237 2240 1.000000
2238 2239 1.000000
2238 2240 1.000000
2239 2240 1.000000
2241 2242 1.000000
2241 2243 1.000000
2241 2244 1.000000
2241 2245 1.000000
2241 2246 1.000000
2241 2247 1.000000
2242 2243 1.000000
2242 2244 1.000000
2242 2245 1.000000
2242 2246 1.000000
2242 2247 1.000000
2243 2244 1.000000
2243 2245 1.000000
2243 2246 1.000000
2243 2247 1.000000
2244 2245 1.000000
2244 2246 1.000000
2244 2247 1.000000
2245 2246 1.000000
2245 2247 1.000000
2246 2247 1.000000
2248 2249 1.000000
2248 2250 1.000000
2248 2251 1.000000
2248 2252 1.000000
2248 2253 1.000000
2248 2254 1.000000
2248 2255 1.000000
2249 2250 1.000000
2249 2251 1.000000
2249 2252 1.000000
2249 2253 1.000000
2249 2254 1.000000
2249 2255 1.000000
2250 2251 1.000000
2250 2252 1.000000
2250 2253 1.000000
2250 2254 1.000000
2250 2255 1.000000
2251 2252 1.000000
2251 2253 1.000000
2251 2254 1.000000
2251 2255 1.000000
2252 2253 1.000000
2252 2254 1.000000
2252 2255 1.000000
2253 2254 1.000000
2253 2255 1.000000
2254 2255 1.000000
2256 2257 1.000000
2256 2258 1.000000
2256 2259 1.000000
2256 2260 1.000000
2256 2261 1.000000
2256 2262 1.000000
2256 2263 1.000000
2257 2258 1.000000
2257 2259 1.000000
2257 2260 1.000000
2257 2261 1.000000
2257 2262 1.000000
2257 2263 1.000000
2258 2259 1.000000
2258 2260 1.000000
2258 2261 1.000000
2258 2262 1.000000
2258 2263 1.000000
2259 2260 1.000000
2259 2261 1.000000
2259 2262 1.000000
2259 2263 1.000000
2260 2261 1.000000
2260 2262 1.000000
2260 2263 1.000000
2261 2262 1.000000
2261 2263 1.000000
2262 2263 1.000000
2264 2265 1.000000
2264 2266 1.000000
2264 2267 1.000000
2264 2268 1.000000
2264 2269 1.000000
2264 2270 1.000000
2264 2271 1.000000
2265 2266 1.000000
2265 2267 1.000000
2265 2268 1.000000
2265 2269 1.000000
2265 2270 1.000000
2265 2271 1.000000
2266 2267 1.000000
2266 2268 1.000000
2266 2269 1.000000
2266 2270 1.000000
2266 2271 1.000000
2267 2268 1.000000
2267 2269 1.000000
2267 2270 1.000000
2267 2271 1.000000
2268 2269 1.000000
2268 2270 1.000000
2268 2271 1.000000
2269 2270 1.000000
2269 2271 1.000000
2270 2271 1.000000
2272 2273 1.000000
2272 2274 1.000000
2272 2275 1.000000
2272 2276 1.000000
2272 2277 1.000000
2272 2278 1.000000
2272 2279 1.000000
2272 2280 1.000000
2273 2274 1.000000
2273 2275 1.000000
2273 2276 1.000000
2273 2277 1.000000
2273 2278 1.000000
2273 2279 1.000000
2273 2280 1.000000
2274 2275 1.000000
2274 2276 1.000000
2274 2277 1.000000
2274 2278 1.000000
2274 2279 1.000000
2274 2280 1.000000
2275 2276 1.000000
2275 2277 1.000000
2275 2278 1.000000
2275 2279 1.000000
2275 2280 1.000000
2276 2277 1.000000
2276 2278 1.000000
2276 2279 1.000000
2276 2280 1.000000
2277 2278 1.000000
2277 2279 1.000000
2277 2280 1.000000
2278 2279 1.000000
2278 2280 1.000000
2279 2280 1.000000
2281 2282 1.000000
2281 2283 1.000000
2281 2284 1.000000
2281 2285 1.000000
2281 2286 1.000000
2281 2287 1.000000
2281 2288 1.000000
2282 2283 1.000000
2282 2284 1.000000
2282 2285 1.000000
2282 2286 1.000000
2282 2287 1.000000
2282 2288 1.000000
2283 2284 1.000000
2283 2285 1.000000
2283 2286 1.000000
2283 2287 1.000000
2283 2288 1.000000
2284 2285 1.000000
2284 2286 1.000000
2284 2287 1.000000
2284 2288 1.000000
2285 2286 1.000000
2285 2287 1.000000
2285 2288 1.000000
2286 2287 1.000000
2286 2288 1.000000
2287 2288 1.000000
2289 2290 1.000000
2289 2291 1.000000
2289 2292 1.000000
2289 2293 1.000000
2289 2294 1.000000
2289 2295 1.000000
2289 2296 1.000000
2289 2297 1.000000
2289 2298 1.000000
2290 2291 1.000000
2290 2292 1.000000
2290 2293 1.000000
2290 2294 1.000000
2290 2295 1.000000
2290 2296 1.000000
2290 2297 1.000000
2290 2298 1.000000
2291 2292 1.000000
2291 2293 1.000000
2291 2294 1.000000
2291 2295 1.000000
2291 2296 1.000000
2291 2297 1.000000
2291 2298 1.000000
2292 2293 1.000000
2292 2294 1.000000
2292 2295 1.000000
2292 2296 1.000000
2292 2297 1.000000
2292 2298 1.000000
2293 2294 1.000000
2293 2295 1.000000
2293 2296 1.000000
2293 2297 1.000000
2293 2298 1.000000
2294 2295 1.000000
2294 2296 1.000000
2294 2297 1.000000
2294 2298 1.000000
2295 2296 1.000000
2295 2297 1.000000
2295 2298 1.000000
2296 2297 1.000000
2296 2298 1.000000
2297 2298 1.000000
2299 2300 1.000000
2299 2301 1.000000
2299 2302 1.000000
2299 2303 1.000000
2299 2304 1.000000
2299 2305 1.000000
2300 2301 1.000000
2300 2302 1.000000
2300 2303 1.000000
2300 2304 1.000000
2300 2305 1.000000
2301 2302 1.000000
2301 2303 1.000000
2301 2304 1.000000
2301 2305 1.000000
2302 2303 1.000000
2302 2304 1.000000
2302 2305 1.000000
2303 2304 1.000000
2303 2305 1.000000
2304 2305 1.000000
2306 2307 1.000000
2306 2308 1.000000
2306 2309 1.000000
2306 2310 1.000000
2306 2311 1.000000
2306 2312 1.000000
2307 2308 1.000000
2307 2309 1.000000
2307 2310 1.000000
2307 2311 1.000000
2307 2312 1.000000
2308 2309 1.000000
2308 2310 1.000000
2308 2311 1.000000
2308 2312 1.000000
2309 2310 1.000000
2309 2311 1.000000
2309 2312 1.000000
2310 2311 1.000000
2310 2312 1.000000
2311 2312 1.000000
2313 2314 1.000000
2313 2315 1.000000
2313 2316 1.000000
2313 2317 1.000000
2314 2315 1.000000
2314 2316 1.000000
2314 2317 1.000000
2315 2316 1.000000
2315 2317 1.000000
2316 2317 1.000000
2318 2319 1.000000
2318 2320 1.000000
2318 2321 1.000000
2318 2322 1.000000
2319 2320 1.000000
2319 2321 1.000000
2319 2322 1.000000
2320 2321 1.000000
2320 2322 1.000000
2321 2322 1.000000
2323 2324 1.000000
2323 2325 1.000000
2323 2326 1.000000
2323 2327 1.000000
2323 2328 1.000000
2324 2325 1.000000
2324 2326 1.000000
2324 2327 1.000000
2324 2328 1.000000
2325 2326 1.000000
2325 2327 1.000000
2325 2328 1.000000
2326 2327 1.000000
2326 2328 1.000000
2327 2328 1.000000
2329 2330 1.000000
2329 2331 1.000000
2329 2332 1.000000
2329 2333 1.000000
2329 2334 1.000000
2329 2335 1.000000
2330 2331 1.000000
2330 2332 1.000000
2330 2333 1.000000
2330 2334 1.000000
2330 2335 1.000000
2331 2332 1.000000
2331 2333 1.000000
2331 2334 1.000000
2331 2335 1.000000
2332 2333 1.000000
2332 2334 1.000000
2332 2335 1.000000
2333 2334 1.000000
2333 2335 1.000000
2334 2335 1.000000
2336 2337 1.000000
2336 2338 1.000000
2336 2339 1.000000
2336 2340 1.000000
2336 2341 1.000000
2336 2342 1.000000
2337 2338 1.000000
2337 2339 1.000000
2337 2340 1.000000
2337 2341 1.000000
2337 2342 1.000000
2338 2339 1.000000
2338 2340 1.000000
2338 2341 1.000000
2338 2342 1.000000
2339 2340 1.000000
2339 2341 1.000000
2339 2342 1.000000
2340 2341 1.000000
2340 2342 1.000000
2341 2342 1.000000
2343 2344 1.000000
2343 2345 1.000000
2343 2346 1.000000
2343 2347 1.000000
2343 2348 1.000000
2343 2349 1.000000
2343 2350 1.000000
2344 2345 1.000000
2344 2346 1.000000
2344 2347 1.000000
2344 2348 1.000000
2344 2349 1.000000
2344 2350 1.000000
2345 2346 1.000000
2345 2347 1.000000
2345 2348 1.000000
2345 2349 1.000000
2345 2350 1.000000
2346 2347 1.000000
2346 2348 1.000000
2346 2349 1.000000
2346 2350 1.000000
2347 2348 1.000000
2347 2349 1.000000
2347 2350 1.000000
2348 2349 1.000000
2348 2350 1.000000
2349 2350 1.000000
2351 2352 1.000000
2351 2353 1.000000
2351 2354 1.000000
2351 2355 1.000000
2351 2356 1.000000
2351 2357 1.000000
2351 2358 1.000000
2352 2353 1.000000
2352 2354 1.000000
2352 2355 1.000000
2352 2356 1.000000
2352 2357 1.000000
2352 2358 1.000000
2353 2354 1.000000
2353 2355 1.000000
2353 2356 1.000000
2353 2357 1.000000
2353 2358 1.000000
2354 2355 1.000000
2354 2356 1.000000
2354 2357 1.000000
2354 2358 1.000000
2355 2356 1.000000
2355 2357 1.000000
2355 2358 1.000000
2356 2357 1.000000
2356 2358 1.000000
2357 2358 1.000000
2359 2360 1.000000
2359 2361 1.000000
2359 2362 1.000000
2359 2363 1.000000
2359 2364 1.000000
2359 2365 1.000000
2359 2366 1.000000
2359 2367 1.000000
2359 2368 1.000000
2360 2361 1.000000
2360 2362 1.000000
2360 2363 1.000000
2360 2364 1.000000
2360 2365 1.000000
2360 2366 1.000000
2360 2367 1.000000
2360 2368 1.000000
2361 2362 1.000000
2361 2363 1.000000
2361 2364 1.000000
2361 2365 1.000000
2361 2366 1.000000
2361 2367 1.000000
2361 2368 1.000000
2362 2363 1.000000
2362 2364 1.000000
2362 2365 1.000000
2362 2366 1.000000
2362 2367 1.000000
2362 2368 1.000000
2363 2364 1.000000
2363 2365 1.000000
2363 2366 1.000000
2363 2367 1.000000
2363 2368 1.000000
2364 2365 1.000000
2364 2366 1.000000
2364 2367 1.000000
2364 2368 1.000000
2365 2366 1.000000
2365 2367 1.000000
2365 2368 1.000000
2366 2367 1.000000
2366 2368 1.000000
2367 2368 1.000000
2369 2370 1.000000
2369 2371 1.000000
2369 2372 1.000000
2369 2373 1.000000
2370 2371 1.000000
2370 2372 1.000000
2370 2373 1.000000
2371 2372 1.000000
2371 2373 1.000000
2372 2373 1.000000
2374 2375 1.000000
2374 2376 1.000000
2374 2377 1.000000
2374 2378 1.000000
2375 2376 1.000000
2375 2377 1.000000
2375 2378 1.000000
2376 2377 1.000000
2376 2378 1.000000
2377 2378 1.000000
2379 2380 1.000000
2379 2381 1.000000
2379 2382 1.000000
2379 2383 1.000000
2379 2384 1.000000
2379 2385 1.000000
2379 2386 1.000000
2379 2387 1.000000
2379 2388 1.000000
2380 2381 1.000000
2380 2382 1.000000
2380 2383 1.000000
2380 2384 1.000000
2380 2385 1.000000
2380 2386 1.000000
2380 2387 1.000000
2380 2388 1.000000
2381 2382 1.000000
2381 2383 1.000000
2381 2384 1.000000
2381 2385 1.000000
2381 2386 1.000000
2381 2387 1.000000
2381 2388 1.000000
2382 2383 1.000000
2382 2384 1.000000
2382 2385 1.000000
2382 2386 1.000000
2382 2387 1.000000
2382 2388 1.000000
2383 2384 1.000000
2383 2385 1.000000
2383 2386 1.000000
2383 2387 1.000000
2383 2388 1.000000
2384 2385 1.000000
2384 2386 1.000000
2384 2387 1.000000
2384 2388 1.000000
2385 2386 1.000000
2385 2387 1.000000
2385 2388 1.000000
2386 2387 1.000000
2386 2388 1.000000
2387 2388 1.000000
2389 2390 1.000000
2389 2391 1.000000
2389 2392 1.000000
2389 2393 1.000000
2389 2394 1.000000
2389 2395 1.000000
2389 2396 1.000000
2390 2391 1.000000
2390 2392 1.000000
2390 2393 1.000000
2390 2394 1.000000
2390 2395 1.000000
2390 2396 1.000000
2391 2392 1.000000
2391 2393 1.000000
2391 2394 1.000000
2391 2395 1.000000
2391 2396 1.000000
2392 2393 1.000000
2392 2394 1.000000
2392 2395 1.000000
2392 2396 1.000000
2393 2394 1.000000
2393 2395 1.000000
2393 2396 1.000000
2394 2395 1.000000
2394 2396 1.000000
2395 2396 1.000000
2397 2398 1.000000
2397 2399 1.000000
2397 2400 1.000000
2397 2401 1.000000
2397 2402 1.000000
2397 2403 1.000000
2397 2404 1.000000
2398 2399 1.000000
2398 2400 1.000000
2398 2401 1.000000
2398 2402 1.000000
2398 2403 1.000000
2398 2404 1.000000
2399 2400 1.000000
2399 2401 1.000000
2399 2402 1.000000
2399 2403 1.000000
2399 2404 1.000000
2400 2401 1.000000
2400 2402 1.000000
2400 2403 1.000000
2400 2404 1.000000
2401 2402 1.000000
2401 2403 1.000000
2401 2404 1.000000
2402 2403 1.000000
2402 2404 1.000000
2403 2404 1.000000
2405 2406 1.000000
2405 2407 1.000000
2405 2408 1.000000
2405 2409 1.000000
2405 2410 1.000000
2405 2411 1.000000
2405 2412 1.000000
2406 2407 1.000000
2406 2408 1.000000
2406 2409 1.000000
2406 2410 1.000000
2406 2411 1.000000
2406 2412 1.000000
2407 2408 1.000000
2407 2409 1.000000
2407 2410 1.000000
2407 2411 1.000000
2407 2412 1.000000
2408 2409 1.000000
2408 2410 1.000000
2408 2411 1.000000
2408 2412 1.000000
2409 2410 1.000000
2409 2411 1.000000
2409 2412 1.000000
2410 2411 1.000000
2410 2412 1.000000
2411 2412 1.000000
2413 2414 1.000000
2413 2415 1.000000
2413 2416 1.000000
2413 2417 1.000000
2413 2418 1.000000
2413 2419 1.000000
2414 2415 1.000000
2414 2416 1.000000
2414 2417 1.000000
2414 2418 1.000000
2414 2419 1.000000
2415 2416 1.000000
2415 2417 1.000000
2415 2418 1.000000
2415 2419 1.000000
2416 2417 1.000000
2416 2418 1.000000
2416 2419 1.000000
2417 2418 1.000000
2417 2419 1.000000
2418 2419 1.000000
2420 2421 1.000000
2420 2422 1.000000
2420 2423 1.000000
2420 2424 1.000000
2420 2425 1.000000
2420 2426 1.000000
2421 2422 1.000000
2421 2423 1.000000
2421 2424 1.000000
2421 2425 1.000000
2421 2426 1.000000
2422 2423 1.000000
2422 2424 1.000000
2422 2425 1.000000
2422 2426 1.000000
2423 2424 1.000000
2423 2425 1.000000
2423 2426 1.000000
2424 2425 1.000000
2424 2426 1.000000
2425 2426 1.000000
2427 2428 1.000000
2427 2429 1.000000
2427 2430 1.000000
2427 2431 1.000000
2428 2429 1.000000
2428 2430 1.000000
2428 2431 1.000000
2429 2430 1.000000
2429 2431 1.000000
2430 2431 1.000000
2432 2433 1.000000
2432 2434 1.000000
2432 2435 1.000000
2432 2436 1.000000
2432 2437 1.000000
2432 2438 1.000000
2432 2439 1.000000
2433 2434 1.000000
2433 2435 1.000000
2433 2436 1.000000
2433 2437 1.000000
2433 2438 1.000000
2433 2439 1.000000
2434 2435 1.000000
2434 2436 1.000000
2434 2437 1.000000
2434 2438 1.000000
2434 2439 1.000000
2435 2436 1.000000
2435 2437 1.000000
2435 2438 1.000000
2435 2439 1.000000
2436 2437 1.000000
2436 2438 1.000000
2436 2439 1.000000
2437 2438 1.000000
2437 2439 1.000000
2438 2439 1.000000
2440 2441 1.000000
2440 2442 1.000000
2440 2443 1.000000
2440 2444 1.000000
2440 2445 1.000000
2440 2446 1.000000
2441 2442 1.000000
2441 2443 1.000000
2441 2444 1.000000
2441 2445 1.000000
2441 2446 1.000000
2442 2443 1.000000
2442 2444 1.000000
2442 2445 1.000000
2442 2446 1.000000
2443 2444 1.000000
2443 2445 1.000000
2443 2446 1.000000
2444 2445 1.000000
2444 2446 1.000000
2445 2446 1.000000
2447 2448 1.000000
2447 2449 1.000000
2447 2450 1.000000
2447 2451 1.000000
2447 2452 1.000000
2447 2453 1.000000
2447 2454 1.000000
2448 2449 1.000000
2448 2450 1.000000
2448 2451 1.000000
2448 2452 1.000000
2448 2453 1.000000
2448 2454 1.000000
2449 2450 1.000000
2449 2451 1.000000
2449 2452 1.000000
2449 2453 1.000000
2449 2454 1.000000
2450 2451 1.000000
2450 2452 1.000000
2450 2453 1.000000
2450 2454 1.000000
2451 2452 1.000000
2451 2453 1.000000
2451 2454 1.000000
2452 2453 1.000000
2452 2454 1.000000
2453 2454 1.000000
2455 2456 1.000000
2455 2457 1.000000
2455 2458 1.000000
2455 2459 1.000000
2456 2457 1.000000
2456 2458 1.000000
2456 2459 1.000000
2457 2458 1.000000
2457 2459 1.000000
2458 2459 1.000000
2460 2461 1.000000
2460 2462 1.000000
2460 2463 1.000000
2460 2464 1.000000
2461 2462 1.000000
2461 2463 1.000000
2461 2464 1.000000
2462 2463 1.000000
2462 2464 1.000000
2463 2464 1.000000
2465 2466 1.000000
2465 2467 1.000000
2465 2468 1.000000
2465 2469 1.000000
2465 2470 1.000000
2465 2471 1.000000
2465 2472 1.000000
2465 2473 1.000000
2466 2467 1.000000
2466 2468 1.000000
2466 2469 1.000000
2466 2470 1.000000
2466 2471 1.000000
2466 2472 1.000000
2466 2473 1.000000
2467 2468 1.000000
2467 2469 1.000000
2467 2470 1.000000
2467 2471 1.000000
2467 2472 1.000000
2467 2473 1.000000
2468 2469 1.000000
2468 2470 1.000000
2468 2471 1.000000
2468 2472 1.000000
2468 2473 1.000000
2469 2470 1.000000
2469 2471 1.000000
2469 2472 1.000000
2469 2473 1.000000
2470 2471 1.000000
2470 2472 1.000000
2470 2473 1.000000
2471 2472 1.000000
2471 2473 1.000000
2472 2473 1.000000
2474 2475 1.000000
2474 2476 1.000000
2474 2477 1.000000
2474 2478 1.000000
2474 2479 1.000000
2474 2480 1.000000
2474 2481 1.000000
2474 2482 1.000000
2474 2483 1.000000
2475 2476 1.000000
2475 2477 1.000000
2475 2478 1.000000
2475 2479 1.000000
2475 2480 1.000000
2475 2481 1.000000
2475 2482 1.000000
2475 2483 1.000000
2476 2477 1.000000
2476 2478 1.000000
2476 2479 1.000000
2476 2480 1.000000
2476 2481 1.000000
2476 2482 1.000000
2476 2483 1.000000
2477 2478 1.000000
2477 2479 1.000000
2477 2480 1.000000
2477 2481 1.000000
2477 2482 1.000000
2477 2483 1.000000
2478 2479 1.000000
2478 2480 1.000000
2478 2481 1.000000
2478 2482 1.000000
2478 2483 1.000000
2479 2480 1.000000
2479 2481 1.000000
2479 2482 1.000000
2479 2483 1.000000
2480 2481 1.000000
2480 2482 1.000000
2480 2483 1.000000
2481 2482 1.000000
2481 2483 1.000000
2482 2483 1.000000
2484 2485 1.000000
2484 2486 1.000000
2484 2487 1.000000
2484 2488 1.000000
2484 2489 1.000000
2484 2490 1.000000
2484 2491 1.000000
2484 2492 1.000000
2484 2493 1.000000
2485 2486 1.000000
2485 2487 1.000000
2485 2488 1.000000
2485 2489 1.000000
2485 2490 1.000000
2485 2491 1.000000
2485 2492 1.000000
2485 2493 1.000000
2486 2487 1.000000
2486 2488 1.000000
2486 2489 1.000000
2486 2490 1.000000
2486 2491 1.000000
2486 2492 1.000000
2486 2493 1.000000
2487 2488 1.000000
2487 2489 1.000000
2487 2490 1.000000
2487 2491 1.000000
2487 2492 1.000000
2487 2493 1.000000
2488 2489 1.000000
2488 2490 1.000000
2488 2491 1.000000
2488 2492 1.000000
2488 2493 1.000000
2489 2490 1.000000
2489 2491 1.000000
2489 2492 1.000000
2489 2493 1.000000
2490 2491 1.000000
2490 2492 1.000000
2490 2493 1.000000
2491 2492 1.000000
2491 2493 1.000000
2492 2493 1.000000
2494 2495 1.000000
2494 2496 1.000000
2494 2497 1.000000
2494 2498 1.000000
2494 2499 1.000000
2494 2500 1.000000
2494 2501 1.000000
2494 2502 1.000000
2495 2496 1.000000
2495 2497 1.000000
2495 2498 1.000000
2495 2499 1.000000
2495 2500 1.000000
2495 2501 1.000000
2495 2502 1.000000
2496 2497 1.000000
2496 2498 1.000000
2496 2499 1.000000
2496 2500 1.000000
2496 2501 1.000000
2496 2502 1.000000
2497 2498 1.000000
2497 2499 1.000000
2497 2500 1.000000
2497 2501 1.000000
2497 2502 1.000000
2498 2499 1.000000
2498 2500 1.000000
2498 2501 1.000000
2498 2502 1.000000
2499 2500 1.000000
2499 2501 1.000000
2499 2502 1.000000
2500 2501 1.000000
2500 2502 1.000000
2501 2502 1.000000
2503 2504 1.000000
2503 2505 1.000000
2503 2506 1.000000
2503 2507 1.000000
2504 2505 1.000000
2504 2506 1.000000
2504 2507 1.000000
2505 2506 1.000000
2505 2507 1.000000
2506 2507 1.000000
2508 2509 1.000000
2508 2510 1.000000
2508 2511 1.000000
2508 2512 1.000000
2508 2513 1.000000
2508 2514 1.000000
2508 2515 1.000000
2508 2516 1.000000
2508 2517 1.000000
2509 2510 1.000000
2509 2511 1.000000
2509 2512 1.000000
2509 2513 1.000000
2509 2514 1.000000
2509 2515 1.000000
2509 2516 1.000000
2509 2517 1.000000
2510 2511 1.000000
2510 2512 1.000000
2510 2513 1.000000
2510 2514 1.000000
2510 2515 1.000000
2510 2516 1.000000
2510 2517 1.000000
2511 2512 1.000000
2511 2513 1.000000
2511 2514 1.000000
2511 2515 1.000000
2511 2516 1.000000
2511 2517 1.000000
2512 2513 1.000000
2512 2514 1.000000
2512 2515 1.000000
2512 2516 1.000000
2512 2517 1.000000
2513 2514 1.000000
2513 2515 1.000000
2513 2516 1.000000
2513 2517 1.000000
2514 2515 1.000000
2514 2516 1.000000
2514 2517 1.000000
2515 2516 1.000000
2515 2517 1.000000
2516 2517 1.000000
2518 2519 1.000000
2518 2520 1.000000
2518 2521 1.000000
2518 2522 1.000000
2518 2523 1.000000
2519 2520 1.000000
2519 2521 1.000000
2519 2522 1.000000
2519 2523 1.000000
2520 2521 1.000000
2520 2522 1.000000
2520 2523 1.000000
2521 2522 1.000000
2521 2523 1.000000
2522 2523 1.000000
2524 2525 1.000000
2524 2526 1.000000
2524 2527 1.000000
2524 2528 1.000000
2525 2526 1.000000
2525 2527 1.000000
2525 2528 1.000000
2526 2527 1.000000
2526 2528 1.000000
2527 2528 1.000000
2529 2530 1.000000
2529 2531 1.000000
2529 2532 1.000000
2529 2533 1.000000
2529 2534 1.000000
2529 2535 1.000000
2529 2536 1.000000
2529 2537 1.000000
2529 2538 1.000000
2530 2531 1.000000
2530 2532 1.000000
2530 2533 1.000000
2530 2534 1.000000
2530 2535 1.000000
2530 2536 1.000000
2530 2537 1.000000
2530 2538 1.000000
2531 2532 1.000000
2531 2533 1.000000
2531 2534 1.000000
2531 2535 1.000000
2531 2536 1.000000
2531 2537 1.000000
2531 2538 1.000000
2532 2533 1.000000
2532 2534 1.000000
2532 2535 1.000000
2532 2536 1.000000
2532 2537 1.000000
2532 2538 1.000000
2533 2534 1.000000
2533 2535 1.000000
2533 2536 1.000000
2533 2537 1.000000
2533 2538 1.000000
2534 2535 1.000000
2534 2536 1.000000
2534 2537 1.000000
2534 2538 1.000000
2535 2536 1.000000
2535 2537 1.000000
2535 2538 1.000000
2536 2537 1.000000
2536 2538 1.000000
2537 2538 1.000000
2539 2540 1.000000
2539 2541 1.000000
2539 2542 1.000000
2539 2543 1.000000
2539 2544 1.000000
2539 2545 1.000000
2539 2546 1.000000
2539 2547 1.000000
2539 2548 1.000000
2540 2541 1.000000
2540 2542 1.000000
2540 2543 1.000000
2540 2544 1.000000
2540 2545 1.000000
2540 2546 1.000000
2540 2547 1.000000
2540 2548 1.000000
2541 2542 1.000000
2541 2543 1.000000
2541 2544 1.000000
2541 2545 1.000000
2541 2546 1.000000
2541 2547 1.000000
2541 2548 1.000000
2542 2543 1.000000
2542 2544 1.000000
2542 2545 1.000000
2542 2546 1.000000
2542 2547 1.000000
2542 2548 1.000000
2543 2544 1.000000
2543 2545 1.000000
2543 2546 1.000000
2543 2547 1.000000
2543 2548 1.000000
2544 2545 1.000000
2544 2546 1.000000
2544 2547 1.000000
2544 2548 1.000000
2545 2546 1.000000
2545 2547 1.000000
2545 2548 1.000000
2546 2547 1.000000
2546 2548 1.000000
2547 2548 1.000000
2549 2550 1.000000
2549 2551 1.000000
2549 2552 1.000000
2549 2553 1.000000
2549 2554 1.000000
2549 2555 1.000000
2549 2556 1.000000
2550 2551 1.000000
2550 2552 1.000000
2550 2553 1.000000
2550 2554 1.000000
2550 2555 1.000000
2550 2556 1.000000
2551 2552 1.000000
2551 2553 1.000000
2551 2554 1.000000
2551 2555 1.000000
2551 2556 1.000000
2552 2553 1.000000
2552 2554 1.000000
2552 2555 1.000000
2552 2556 1.000000
2553 2554 1.000000
2553 2555 1.000000
2553 2556 1.000000
2554 2555 1.000000
2554 2556 1.000000
2555 2556 1.000000
2557 2558 1.000000
2557 2559 1.000000
2557 2560 1.000000
2557 2561 1.000000
2558 2559 1.000000
2558 2560 1.000000
2558 2561 1.000000
2559 2560 1.000000
2559 2561 1.000000
2560 2561 1.000000
2562 2563 1.000000
2562 2564 1.000000
2562 2565 1.000000
2562 2566 1.000000
2562 2567 1.000000
2563 2564 1.000000
2563 2565 1.000000
2563 2566 1.000000
2563 2567 1.000000
2564 2565 1.000000
2564 2566 1.000000
2564 2567 1.000000
2565 2566 1.000000
2565 2567 1.000000
2566 2567 1.000000
2568 2569 1.000000
2568 2570 1.000000
2568 2571 1.000000
2568 2572 1.000000
2568 2573 1.000000
2568 2574 1.000000
2568 2575 1.000000
2568 2576 1.000000
2568 2577 1.000000
2569 2570 1.000000
2569 2571 1.000000
2569 2572 1.000000
2569 2573 1.000000
2569 2574 1.000000
2569 2575 1.000000
2569 2576 1.000000
2569 2577 1.000000
2570 2571 1.000000
2570 2572 1.000000
2570 2573 1.000000
2570 2574 1.000000
2570 2575 1.000000
2570 2576 1.000000
2570 2577 1.000000
2571 2572 1.000000
2571 2573 1.000000
2571 2574 1.000000
2571 2575 1.000000
2571 2576 1.000000
2571 2577 1.000000
2572 2573 1.000000
2572 2574 1.000000
2572 2575 1.000000
2572 2576 1.000000
2572 2577 1.000000
2573 2574 1.000000
2573 2575 1.000000
2573 2576 1.000000
2573 2577 1.000000
2574 2575 1.000000
2574 2576 1.000000
2574 2577 1.000000
2575 2576 1.000000
2575 2577 1.000000
2576 2577 1.000000
2578 2579 1.000000
2578 2580 1.000000
2578 2581 1.000000
2578 2582 1.000000
2578 2583 1.000000
2578 2584 1.000000
2578 2585 1.000000
2578 2586 1.000000
2578 2587 1.000000
2579 2580 1.000000
2579 2581 1.000000
2579 2582 1.000000
2579 2583 1.000000
2579 2584 1.000000
2579 2585 1.000000
2579 2586 1.000000
2579 2587 1.000000
2580 2581 1.000000
2580 2582 1.000000
2580 2583 1.000000
2580 2584 1.000000
2580 2585 1.000000
2580 2586 1.000000
2580 2587 1.000000
2581 2582 1.000000
2581 2583 1.000000
2581 2584 1.000000
2581 2585 1.000000
2581 2586 1.000000
2581 2587 1.000000
2582 2583 1.000000
2582 2584 1.000000
2582 2585 1.000000
2582 2586 1.000000
2582 2587 1.000000
2583 2584 1.000000
2583 2585 1.000000
2583 2586 1.000000
2583 2587 1.000000
2584 2585 1.000000
2584 2586 1.000000
2584 2587 1.000000
2585 2586 1.000000
2585 2587 1.000000
2586 2587 1.000000
2588 2589 1.000000
2588 2590 1.000000
2588 2591 1.000000
2588 2592 1.000000
2588 2593 1.000000
2588 2594 1.000000
2588 2595 1.000000
2588 2596 1.000000
2589 2590 1.000000
2589 2591 1.000000
2589 2592 1.000000
2589 2593 1.000000
2589 2594 1.000000
2589 2595 1.000000
2589 2596 1.000000
2590 2591 1.000000
2590 2592 1.000000
2590 2593 1.000000
2590 2594 1.000000
2590 2595 1.000000
2590 2596 1.000000
2591 2592 1.000000
2591 2593 1.000000
2591 2594 1.000000
2591 2595 1.000000
2591 2596 1.000000
2592 2593 1.000000
2592 2594 1.000000
2592 2595 1.000000
2592 2596 1.000000
2593 2594 1.000000
2593 2595 1.000000
2593 2596 1.000000
2594 2595 1.000000
2594 2596 1.000000
2595 2596 1.000000
2597 2598 1.000000
2597 2599 1.000000
2597 2600 1.000000
2597 2601 1.000000
2598 2599 1.000000
2598 2600 1.000000
2598 2601 1.000000
2599 2600 1.000000
2599 2601 1.000000
2600 2601 1.000000
2602 2603 1.000000
2602 2604 1.000000
2602 2605 1.000000
2602 2606 1.000000
2603 2604 1.000000
2603 2605 1.000000
2603 2606 1.000000
2604 2605 1.000000
2604 2606 1.000000
2605 2606 1.000000
2607 2608 1.000000
2607 2609 1.000000
2607 2610 1.000000
2607 2611 1.000000
2607 2612 1.000000
2608 2609 1.000000
2608 2610 1.000000
2608 2611 1.000000
2608 2612 1.000000
2609 2610 1.000000
2609 2611 1.000000
2609 2612 1.000000
2610 2611 1.000000
2610 2612 1.000000
2611 2612 1.000000
2613 2614 1.000000
2613 2615 1.000000
2613 2616 1.000000
2613 2617 1.000000
2613 2618 1.000000
2613 2619 1.000000
2614 2615 1.000000
2614 2616 1.000000
2614 2617 1.000000
2614 2618 1.000000
2614 2619 1.000000
2615 2616 1.000000
2615 2617 1.000000
2615 2618 1.000000
2615 2619 1.000000
2616 2617 1.000000
2616 2618 1.000000
2616 2619 1.000000
2617 2618 1.000000
2617 2619 1.000000
2618 2619 1.000000
2620 2621 1.000000
2620 2622 1.000000
2620 2623 1.000000
2620 2624 1.000000
2620 2625 1.000000
2621 2622 1.000000
2621 2623 1.000000
2621 2624 1.000000
2621 2625 1.000000
2622 2623 1.000000
2622 2624 1.000000
2622 2625 1.000000
2623 2624 1.000000
2623 2625 1.000000
2624 2625 1.000000
2626 2627 1.000000
2626 2628 1.000000
2626 2629 1.000000
2626 2630 1.000000
2627 2628 1.000000
2627 2629 1.000000
2627 2630 1.000000
2628 2629 1.000000
2628 2630 1.000000
2629 2630 1.000000
2631 2632 1.000000
2631 2633 1.000000
2631 2634 1.000000
2631 2635 1.000000
2631 2636 1.000000
2631 2637 1.000000
2631 2638 1.000000
2631 2639 1.000000
2631 2640 1.000000
2632 2633 1.000000
2632 2634 1.000000
2632 2635 1.000000
2632 2636 1.000000
2632 2637 1.000000
2632 2638 1.000000
2632 2639 1.000000
2632 2640 1.000000
2633 2634 1.000000
2633 2635 1.000000
2633 2636 1.000000
2633 2637 1.000000
2633 2638 1.000000
2633 2639 1.000000
2633 2640 1.000000
2634 2635 1.000000
2634 2636 1.000000
2634 2637 1.000000
2634 2638 1.000000
2634 2639 1.000000
2634 2640 1.000000
2635 2636 1.000000
2635 2637 1.000000
2635 2638 1.000000
2635 2639 1.000000
2635 2640 1.000000
2636 2637 1.000000
2636 2638 1.000000
2636 2639 1.000000
2636 2640 1.000000
2637 2638 1.000000
2637 2639 1.000000
2637 2640 1.000000
2638 2639 1.000000
2638 2640 1.000000
2639 2640 1.000000
2641 2642 1.000000
2641 2643 1.000000
2641 2644 1.000000
2641 2645 1.000000
2641 2646 1.000000
2641 2647 1.000000
2641 2648 1.000000
2641 2649 1.000000
2642 2643 1.000000
2642 2644 1.000000
2642 2645 1.000000
2642 2646 1.000000
2642 2647 1.000000
2642 2648 1.000000
2642 2649 1.000000
2643 2644 1.000000
2643 2645 1.000000
2643 2646 1.000000
2643 2647 1.000000
2643 2648 1.000000
2643 2649 1.000000
2644 2645 1.000000
2644 2646 1.000000
2644 2647 1.000000
2644 2648 1.000000
2644 2649 1.000000
2645 2646 1.000000
2645 2647 1.000000
2645 2648 1.000000
2645 2649 1.000000
2646 2647 1.000000
2646 2648 1.000000
2646 2649 1.000000
2647 2648 1.000000
2647 2649 1.000000
2648 2649 1.000000
2650 2651 1.000000
2650 2652 1.000000
2650 2653 1.000000
2650 2654 1.000000
2651 2652 1.000000
2651 2653 1.000000
2651 2654 1.000000
2652 2653 1.000000
2652 2654 1.000000
2653 2654 1.000000
2655 2656 1.000000
2655 2657 1.000000
2655 2658 1.000000
2655 2659 1.000000
2656 2657 1.000000
2656 2658 1.000000
2656 2659 1.000000
2657 2658 1.000000
2657 2659 1.000000
2658 2659 1.000000
2660 2661 1.000000
2660 2662 1.000000
2660 2663 1.000000
2660 2664 1.000000
2660 2665 1.000000
2660 2666 1.000000
2661 2662 1.000000
2661 2663 1.000000
2661 2664 1.000000
2661 2665 1.000000
2661 2666 1.000000
2662 2663 1.000000
2662 2664 1.000000
2662 2665 1.000000
2662 2666 1.000000
2663 2664 1.000000
2663 2665 1.000000
2663 2666 1.000000
2664 2665 1.000000
2664 2666 1.000000
2665 2666 1.000000
2667 2668 1.000000
2667 2669 1.000000
2667 2670 1.000000
2667 2671 1.000000
2667 2672 1.000000
2667 2673 1.000000
2667 2674 1.000000
2667 2675 1.000000
2668 2669 1.000000
2668 2670 1.000000
2668 2671 1.000000
2668 2672 1.000000
2668 2673 1.000000
2668 2674 1.000000
2668 2675 1.000000
2669 2670 1.000000
2669 2671 1.000000
2669 2672 1.000000
2669 2673 1.000000
2669 2674 1.000000
2669 2675 1.000000
2670 2671 1.000000
2670 2672 1.000000
2670 2673 1.000000
2670 2674 1.000000
2670 2675 1.000000
2671 2672 1.000000
2671 2673 1.000000
2671 2674 1.000000
2671 2675 1.000000
2672 2673 1.000000
2672 2674 1.000000
2672 2675 1.000000
2673 2674 1.000000
2673 2675 1.000000
2674 2675 1.000000
2676 2677 1.000000
2676 2678 1.000000
2676 2679 1.000000
2676 2680 1.000000
2676 2681 1.000000
2676 2682 1.000000
2676 2683 1.000000
2676 2684 1.000000
2676 2685 1.000000
2677 2678 1.000000
2677 2679 1.000000
2677 2680 1.000000
2677 2681 1.000000
2677 2682 1.000000
2677 2683 1.000000
2677 2684 1.000000
2677 2685 1.000000
2678 2679 1.000000
2678 2680 1.000000
2678 2681 1.000000
2678 2682 1.000000
2678 2683 1.000000
2678 2684 1.000000
2678 2685 1.000000
2679 2680 1.000000
2679 2681 1.000000
2679 2682 1.000000
2679 2683 1.000000
2679 2684 1.000000
2679 2685 1.000000
2680 2681 1.000000
2680 2682 1.000000
2680 2683 1.000000
2680 2684 1.000000
2680 2685 1.000000
2681 2682 1.000000
2681 2683 1.000000
2681 2684 1.000000
2681 2685 1.000000
2682 2683 1.000000
2682 2684 1.000000
2682 2685 1.000000
2683 2684 1.000000
2683 2685 1.000000
2684 2685 1.000000
2686 2687 1.000000
2686 2688 1.000000
2686 2689 1.000000
2686 2690 1.000000
2686 2691 1.000000
2687 2688 1.000000
2687 2689 1.000000
2687 2690 1.000000
2687 2691 1.000000
2688 2689 1.000000
2688 2690 1.000000
2688 2691 1.000000
2689 2690 1.000000
2689 2691 1.000000
2690 2691 1.000000
2692 2693 1.000000
2692 2694 1.000000
2692 2695 1.000000
2692 2696 1.000000
2692 2697 1.000000
2692 2698 1.000000
2692 2699 1.000000
2693 2694 1.000000
2693 2695 1.000000
2693 2696 1.000000
2693 2697 1.000000
2693 2698 1.000000
2693 2699 1.000000
2694 2695 1.000000
2694 2696 1.000000
2694 2697 1.000000
2694 2698 1.000000
2694 2699 1.000000
2695 2696 1.000000
2695 2697 1.000000
2695 2698 1.000000
2695 2699 1.000000
2696 2697 1.000000
2696 2698 1.000000
2696 2699 1.000000
2697 2698 1.000000
2697 2699 1.000000
2698 2699 1.000000
2700 2701 1.000000
2700 2702 1.000000
2700 2703 1.000000
2700 2704 1.000000
2700 2705 1.000000
2701 2702 1.000000
2701 2703 1.000000
2701 2704 1.000000
2701 2705 1.000000
2702 2703 1.000000
2702 2704 1.000000
2702 2705 1.000000
2703 2704 1.000000
2703 2705 1.000000
2704 2705 1.000000
2706 2707 1.000000
2706 2708 1.000000
2706 2709 1.000000
2706 2710 1.000000
2706 2711 1.000000
2706 2712 1.000000
2707 2708 1.000000
2707 2709 1.000000
2707 2710 1.000000
2707 2711 1.000000
2707 2712 1.000000
2708 2709 1.000000
2708 2710 1.000000
2708 2711 1.000000
2708 2712 1.000000
2709 2710 1.000000
2709 2711 1.000000
2709 2712 1.000000
2710 2711 1.000000
2710 2712 1.000000
2711 2712 1.000000
2713 2714 1.000000
2713 2715 1.000000
2713 2716 1.000000
2713 2717 1.000000
2713 2718 1.000000
2713 2719 1.000000
2713 2720 1.000000
2713 2721 1.000000
2713 2722 1.000000
2714 2715 1.000000
2714 2716 1.000000
2714 2717 1.000000
2714 2718 1.000000
2714 2719 1.000000
2714 2720 1.000000
2714 2721 1.000000
2714 2722 1.000000
2715 2716 1.000000
2715 2717 1.000000
2715 2718 1.000000
2715 2719 1.000000
2715 2720 1.000000
2715 2721 1.000000
2715 2722 1.000000
2716 2717 1.000000
2716 2718 1.000000
2716 2719 1.000000
2716 2720 1.000000
2716 2721 1.000000
2716 2722 1.000000
2717 2718 1.000000
2717 2719 1.000000
2717 2720 1.000000
2717 2721 1.000000
2717 2722 1.000000
2718 2719 1.000000
2718 2720 1.000000
2718 2721 1.000000
2718 2722 1.000000
2719 2720 1.000000
2719 2721 1.000000
2719 2722 1.000000
2720 2721 1.000000
2720 2722 1.000000
2721 2722 1.000000
2723 2724 1.000000
2723 2725 1.000000
2723 2726 1.000000
2723 2727 1.000000
2723 2728 1.000000
2723 2729 1.000000
2723 2730 1.000000
2724 2725 1.000000
2724 2726 1.000000
2724 2727 1.000000
2724 2728 1.000000
2724 2729 1.000000
2724 2730 1.000000
2725 2726 1.000000
2725 2727 1.000000
2725 2728 1.000000
2725 2729 1.000000
2725 2730 1.000000
2726 2727 1.000000
2726 2728 1.000000
2726 2729 1.000000
2726 2730 1.000000
2727 2728 1.000000
2727 2729 1.000000
2727 2730 1.000000
2728 2729 1.000000
2728 2730 1.000000
2729 2730 1.000000
2731 2732 1.000000
2731 2733 1.000000
2731 2734 1.000000
2731 2735 1.000000
2731 2736 1.000000
2731 2737 1.000000
2731 2738 1.000000
2731 2739 1.000000
2731 2740 1.000000
2732 2733 1.000000
2732 2734 1.000000
2732 2735 1.000000
2732 2736 1.000000
2732 2737 1.000000
2732 2738 1.000000
2732 2739 1.000000
2732 2740 1.000000
2733 2734 1.000000
2733 2735 1.000000
2733 2736 1.000000
2733 2737 1.000000
2733 2738 1.000000
2733 2739 1.000000
2733 2740 1.000000
2734 2735 1.000000
2734 2736 1.000000
2734 2737 1.000000
2734 2738 1.000000
2734 2739 1.000000
2734 2740 1.000000
2735 2736 1.000000
2735 2737 1.000000
2735 2738 1.000000
2735 2739 1.000000
2735 2740 1.000000
2736 2737 1.000000
2736 2738 1.000000
2736 2739 1.000000
2736 2740 1.000000
2737 2738 1.000000
2737 2739 1.000000
2737 2740 1.000000
2738 2739 1.000000
2738 2740 1.000000
2739 2740 1.000000
2741 2742 1.000000
2741 2743 1.000000
2741 2744 1.000000
2741 2745 1.000000
2741 2746 1.000000
2741 2747 1.000000
2741 2748 1.000000
2741 2749 1.000000
2741 2750 1.000000
2742 2743 1.000000
2742 2744 1.000000
2742 2745 1.000000
2742 2746 1.000000
2742 2747 1.000000
2742 2748 1.000000
2742 2749 1.000000
2742 2750 1.000000
2743 2744 1.000000
2743 2745 1.000000
2743 2746 1.000000
2743 2747 1.000000
2743 2748 1.000000
2743 2749 1.000000
2743 2750 1.000000
2744 2745 1.000000
2744 2746 1.000000
2744 2747 1.000000
2744 2748 1.000000
2744 2749 1.000000
2744 2750 1.000000
2745 2746 1.000000
2745 2747 1.000000
2745 2748 1.000000
2745 2749 1.000000
2745 2750 1.000000
2746 2747 1.000000
2746 2748 1.000000
2746 2749 1.000000
2746 2750 1.000000
2747 2748 1.000000
2747 2749 1.000000
2747 2750 1.000000
2748 2749 1.000000
2748 2750 1.000000
2749 2750 1.000000
2751 2752 1.000000
2751 2753 1.000000
2751 2754 1.000000
2751 2755 1.000000
2751 2756 1.000000
2751 2757 1.000000
2752 2753 1.000000
2752 2754 1.000000
2752 2755 1.000000
2752 2756 1.000000
2752 2757 1.000000
2753 2754 1.000000
2753 2755 1.000000
2753 2756 1.000000
2753 2757 1.000000
2754 2755 1.000000
2754 2756 1.000000
2754 2757 1.000000
2755 2756 1.000000
2755 2757 1.000000
2756 2757 1.000000
2758 2759 1.000000
2758 2760 1.000000
2758 2761 1.000000
2758 2762 1.000000
2758 2763 1.000000
2758 2764 1.000000
2758 2765 1.000000
2759 2760 1.000000
2759 2761 1.000000
2759 2762 1.000000
2759 2763 1.000000
2759 2764 1.000000
2759 2765 1.000000
2760 2761 1.000000
2760 2762 1.000000
2760 2763 1.000000
2760 2764 1.000000
2760 2765 1.000000
2761 2762 1.000000
2761 2763 1.000000
2761 2764 1.000000
2761 2765 1.000000
2762 2763 1.000000
2762 2764 1.000000
2762 2765 1.000000
2763 2764 1.000000
2763 2765 1.000000
2764 2765 1.000000
2766 2767 1.000000
2766 2768 1.000000
2766 2769 1.000000
2766 2770 1.000000
2766 2771 1.000000
2767 2768 1.000000
2767 2769 1.000000
2767 2770 1.000000
2767 2771 1.000000
2768 2769 1.000000
2768 2770 1.000000
2768 2771 1.000000
2769 2770 1.000000
2769 2771 1.000000
2770 2771 1.000000
2772 2773 1.000000
2772 2774 1.000000
2772 2775 1.000000
2772 2776 1.000000
2772 2777 1.000000
2772 2778 1.000000
2772 2779 1.000000
2772 2780 1.000000
2773 2774 1.000000
2773 2775 1.000000
2773 2776 1.000000
2773 2777 1.000000
2773 2778 1.000000
2773 2779 1.000000
2773 2780 1.000000
2774 2775 1.000000
2774 2776 1.000000
2774 2777 1.000000
2774 2778 1.000000
2774 2779 1.000000
2774 2780 1.000000
2775 2776 1.000000
2775 2777 1.000000
2775 2778 1.000000
2775 2779 1.000000
2775 2780 1.000000
2776 2777 1.000000
2776 2778 1.000000
2776 2779 1.000000
2776 2780 1.000000
2777 2778 1.000000
2777 2779 1.000000
2777 2780 1.000000
2778 2779 1.000000
2778 2780 1.000000
2779 2780 1.000000
2781 2782 1.000000
2781 2783 1.000000
2781 2784 1.000000
2781 2785 1.000000
2781 2786 1.000000
2781 2787 1.000000
2782 2783 1.000000
2782 2784 1.000000
2782 2785 1.000000
2782 2786 1.000000
2782 2787 1.000000
2783 2784 1.000000
2783 2785 1.000000
2783 2786 1.000000
2783 2787 1.000000
2784 2785 1.000000
2784 2786 1.000000
2784 2787 1.000000
2785 2786 1.000000
2785 2787 1.000000
2786 2787 1.000000
2788 2789 1.000000
2788 2790 1.000000
2788 2791 1.000000
2788 2792 1.000000
2788 2793 1.000000
2788 2794 1.000000
2789 2790 1.000000
2789 2791 1.000000
2789 2792 1.000000
2789 2793 1.000000
2789 2794 1.000000
2790 2791 1.000000
2790 2792 1.000000
2790 2793 1.000000
2790 2794 1.000000
2791 2792 1.000000
2791 2793 1.000000
2791 2794 1.000000
2792 2793 1.000000
2792 2794 1.000000
2793 2794 1.000000
2795 2796 1.000000
2795 2797 1.000000
2795 2798 1.000000
2795 2799 1.000000
2795 2800 1.000000
2795 2801 1.000000
2796 2797 1.000000
2796 2798 1.000000
2796 2799 1.000000
2796 2800 1.000000
2796 2801 1.000000
2797 2798 1.000000
2797 2799 1.000000
2797 2800 1.000000
2797 2801 1.000000
2798 2799 1.000000
2798 2800 1.000000
2798 2801 1.000000
2799 2800 1.000000
2799 2801 1.000000
2800 2801 1.000000
2802 2803 1.000000
2802 2804 1.000000
2802 2805 1.000000
2802 2806 1.000000
2802 2807 1.000000
2802 2808 1.000000
2802 2809 1.000000
2802 2810 1.000000
2803 2804 1.000000
2803 2805 1.000000
2803 2806 1.000000
2803 2807 1.000000
2803 2808 1.000000
2803 2809 1.000000
2803 2810 1.000000
2804 2805 1.000000
2804 2806 1.000000
2804 2807 1.000000
2804 2808 1.000000
2804 2809 1.000000
2804 2810 1.000000
2805 2806 1.000000
2805 2807 1.000000
2805 2808 1.000000
2805 2809 1.000000
2805 2810 1.000000
2806 2807 1.000000
2806 2808 1.000000
2806 2809 1.000000
2806 2810 1.000000
2807 2808 1.000000
2807 2809 1.000000
2807 2810 1.000000
2808 2809 1.000000
2808 2810 1.000000
2809 2810 1.000000
2811 2812 1.000000
2811 2813 1.000000
2811 2814 1.000000
2811 2815 1.000000
2811 2816 1.000000
2811 2817 1.000000
2811 2818 1.000000
2811 2819 1.000000
2811 2820 1.000000
2812 2813 1.000000
2812 2814 1.000000
2812 2815 1.000000
2812 2816 1.000000
2812 2817 1.000000
2812 2818 1.000000
2812 2819 1.000000
2812 2820 1.000000
2813 2814 1.000000
2813 2815 1.000000
2813 2816 1.000000
2813 2817 1.000000
2813 2818 1.000000
2813 2819 1.000000
2813 2820 1.000000
2814 2815 1.000000
2814 2816 1.000000
2814 2817 1.000000
2814 2818 1.000000
2814 2819 1.000000
2814 2820 1.000000
2815 2816 1.000000
2815 2817 1.000000
2815 2818 1.000000
2815 2819 1.000000
2815 2820 1.000000
2816 2817 1.000000
2816 2818 1.000000
2816 2819 1.000000
2816 2820 1.000000
2817 2818 1.000000
2817 2819 1.000000
2817 2820 1.000000
2818 2819 1.000000
2818 2820 1.000000
2819 2820 1.000000
2821 2822 1.000000
2821 2823 1.000000
2821 2824 1.000000
2821 2825 1.000000
2821 2826 1.000000
2821 2827 1.000000
2821 2828 1.000000
2821 2829 1.000000
2822 2823 1.000000
2822 2824 1.000000
2822 2825 1.000000
2822 2826 1.000000
2822 2827 1.000000
2822 2828 1.000000
2822 2829 1.000000
2823 2824 1.000000
2823 2825 1.000000
2823 2826 1.000000
2823 2827 1.000000
2823 2828 1.000000
2823 2829 1.000000
2824 2825 1.000000
2824 2826 1.000000
2824 2827 1.000000
2824 2828 1.000000
2824 2829 1.000000
2825 2826 1.000000
2825 2827 1.000000
2825 2828 1.000000
2825 2829 1.000000
2826 2827 1.000000
2826 2828 1.000000
2826 2829 1.000000
2827 2828 1.000000
2827 2829 1.000000
2828 2829 1.000000
2830 2831 1.000000
2830 2832 1.000000
2830 2833 1.000000
2830 2834 1.000000
2830 2835 1.000000
2830 2836 1.000000
2830 2837 1.000000
2831 2832 1.000000
2831 2833 1.000000
2831 2834 1.000000
2831 2835 1.000000
2831 2836 1.000000
2831 2837 1.000000
2832 2833 1.000000
2832 2834 1.000000
2832 2835 1.000000
2832 2836 1.000000
2832 2837 1.000000
2833 2834 1.000000
2833 2835 1.000000
2833 2836 1.000000
2833 2837 1.000000
2834 2835 1.000000
2834 2836 1.000000
2834 2837 1.000000
2835 2836 1.000000
2835 2837 1.000000
2836 2837 1.000000
2838 2839 1.000000
2838 2840 1.000000
2838 2841 1.000000
2838 2842 1.000000
2838 2843 1.000000
2838 2844 1.000000
2839 2840 1.000000
2839 2841 1.000000
2839 2842 1.000000
2839 2843 1.000000
2839 2844 1.000000
2840 2841 1.000000
2840 2842 1.000000
2840 2843 1.000000
2840 2844 1.000000
2841 2842 1.000000
2841 2843 1.000000
2841 2844 1.000000
2842 2843 1.000000
2842 2844 1.000000
2843 2844 1.000000
2845 2846 1.000000
2845 2847 1.000000
2845 2848 1.000000
2845 2849 1.000000
2845 2850 1.000000
2845 2851 1.000000
2845 2852 1.000000
2845 2853 1.000000
2845 2854 1.000000
2846 2847 1.000000
2846 2848 1.000000
2846 2849 1.000000
2846 2850 1.000000
2846 2851 1.000000
2846 2852 1.000000
2846 2853 1.000000
2846 2854 1.000000
2847 2848 1.000000
2847 2849 1.000000
2847 2850 1.000000
2847 2851 1.000000
2847 2852 1.000000
2847 2853 1.000000
2847 2854 1.000000
2848 2849 1.000000
2848 2850 1.000000
2848 2851 1.000000
2848 2852 1.000000
2848 2853 1.000000
2848 2854 1.000000
2849 2850 1.000000
2849 2851 1.000000
2849 2852 1.000000
2849 2853 1.000000
2849 2854 1.000000
2850 2851 1.000000
2850 2852 1.000000
2850 2853 1.000000
2850 2854 1.000000
2851 2852 1.000000
2851 2853 1.000000
2851 2854 1.000000
2852 2853 1.000000
2852 2854 1.000000
2853 2854 1.000000
2855 2856 1.000000
2855 2857 1.000000
2855 2858 1.000000
2855 2859 1.000000
2855 2860 1.000000
2855 2861 1.000000
2855 2862 1.000000
2855 2863 1.000000
2855 2864 1.000000
2856 2857 1.000000
2856 2858 1.000000
2856 2859 1.000000
2856 2860 1.000000
2856 2861 1.000000
2856 2862 1.000000
2856 2863 1.000000
2856 2864 1.000000
2857 2858 1.000000
2857 2859 1.000000
2857 2860 1.000000
2857 2861 1.000000
2857 2862 1.000000
2857 2863 1.000000
2857 2864 1.000000
2858 2859 1.000000
2858 2860 1.000000
2858 2861 1.000000
2858 2862 1.000000
2858 2863 1.000000
2858 2864 1.000000
2859 2860 1.000000
2859 2861 1.000000
2859 2862 1.000000
2859 2863 1.000000
2859 2864 1.000000
2860 2861 1.000000
2860 2862 1.000000
2860 2863 1.000000
2860 2864 1.000000
2861 2862 1.000000
2861 2863 1.000000
2861 2864 1.000000
2862 2863 1.000000
2862 2864 1.000000
2863 2864 1.000000
2865 2866 1.000000
2865 2867 1.000000
2865 2868 1.000000
2865 2869 1.000000
2866 2867 1.000000
2866 2868 1.000000
2866 2869 1.000000
2867 2868 1.000000
2867 2869 1.000000
2868 2869 1.000000
2870 2871 1.000000
2870 2872 1.000000
2870 2873 1.000000
2870 2874 1.000000
2870 2875 1.000000
2870 2876 1.000000
2871 2872 1.000000
2871 2873 1.000000
2871 2874 1.000000
2871 2875 1.000000
2871 2876 1.000000
2872 2873 1.000000
2872 2874 1.000000
2872 2875 1.000000
2872 2876 1.000000
2873 2874 1.000000
2873 2875 1.000000
2873 2876 1.000000
2874 2875 1.000000
2874 2876 1.000000
2875 2876 1.000000
2877 2878 1.000000
2877 2879 1.000000
2877 2880 1.000000
2877 2881 1.000000
2877 2882 1.000000
2877 2883 1.000000
2877 2884 1.000000
2878 2879 1.000000
2878 2880 1.000000
2878 2881 1.000000
2878 2882 1.000000
2878 2883 1.000000
2878 2884 1.000000
2879 2880 1.000000
2879 2881 1.000000
2879 2882 1.000000
2879 2883 1.000000
2879 2884 1.000000
2880 2881 1.000000
2880 2882 1.000000
2880 2883 1.000000
2880 2884 1.000000
2881 2882 1.000000
2881 2883 1.000000
2881 2884 1.000000
2882 2883 1.000000
2882 2884 1.000000
2883 2884 1.000000
2885 2886 1.000000
2885 2887 1.000000
2885 2888 1.000000
2885 2889 1.000000
2885 2890 1.000000
2885 2891 1.000000
2886 2887 1.000000
2886 2888 1.000000
2886 2889 1.000000
2886 2890 1.000000
2886 2891 1.000000
2887 2888 1.000000
2887 2889 1.000000
2887 2890 1.000000
2887 2891 1.000000
2888 2889 1.000000
2888 2890 1.000000
2888 2891 1.000000
2889 2890 1.000000
2889 2891 1.000000
2890 2891 1.000000
2892 2893 1.000000
2892 2894 1.000000
2892 2895 1.000000
2892 2896 1.000000
2892 2897 1.000000
2892 2898 1.000000
2892 2899 1.000000
2892 2900 1.000000
2893 2894 1.000000
2893 2895 1.000000
2893 2896 1.000000
2893 2897 1.000000
2893 2898 1.000000
2893 2899 1.000000
2893 2900 1.000000
2894 2895 1.000000
2894 2896 1.000000
2894 2897 1.000000
2894 2898 1.000000
2894 2899 1.000000
2894 2900 1.000000
2895 2896 1.000000
2895 2897 1.000000
2895 2898 1.000000
2895 2899 1.000000
2895 2900 1.000000
2896 2897 1.000000
2896 2898 1.000000
2896 2899 1.000000
2896 2900 1.000000
2897 2898 1.000000
2897 2899 1.000000
2897 2900 1.000000
2898 2899 1.000000
2898 2900 1.000000
2899 2900 1.000000
2901 2902 1.000000
2901 2903 1.000000
2901 2904 1.000000
2901 2905 1.000000
2901 2906 1.000000
2901 2907 1.000000
2901 2908 1.000000
2902 2903 1.000000
2902 2904 1.000000
2902 2905 1.000000
2902 2906 1.000000
2902 2907 1.000000
2902 2908 1.000000
2903 2904 1.000000
2903 2905 1.000000
2903 2906 1.000000
2903 2907 1.000000
2903 2908 1.000000
2904 2905 1.000000
2904 2906 1.000000
2904 2907 1.000000
2904 2908 1.000000
2905 2906 1.000000
2905 2907 1.000000
2905 2908 1.000000
2906 2907 1.000000
2906 2908 1.000000
2907 2908 1.000000
2909 2910 1.000000
2909 2911 1.000000
2909 2912 1.000000
2909 2913 1.000000
2909 2914 1.000000
2909 2915 1.000000
2909 2916 1.000000
2909 2917 1.000000
2909 2918 1.000000
2910 2911 1.000000
2910 2912 1.000000
2910 2913 1.000000
2910 2914 1.000000
2910 2915 1.000000
2910 2916 1.000000
2910 2917 1.000000
2910 2918 1.000000
2911 2912 1.000000
2911 2913 1.000000
2911 2914 1.000000
2911 2915 1.000000
2911 2916 1.000000
2911 2917 1.000000
2911 2918 1.000000
2912 2913 1.000000
2912 2914 1.000000
2912 2915 1.000000
2912 2916 1.000000
2912 2917 1.000000
2912 2918 1.000000
2913 2914 1.000000
2913 2915 1.000000
2913 2916 1.000000
2913 2917 1.000000
2913 2918 1.000000
2914 2915 1.000000
2914 2916 1.000000
2914 2917 1.000000
2914 2918 1.000000
2915 2916 1.000000
2915 2917 1.000000
2915 2918 1.000000
2916 2917 1.000000
2916 2918 1.000000
2917 2918 1.000000
2919 2920 1.000000
2919 2921 1.000000
2919 2922 1.000000
2919 2923 1.000000
2919 2924 1.000000
2919 2925 1.000000
2919 2926 1.000000
2920 2921 1.000000
2920 2922 1.000000
2920 2923 1.000000
2920 2924 1.000000
2920 2925 1.000000
2920 2926 1.000000
2921 2922 1.000000
2921 2923 1.000000
2921 2924 1.000000
2921 2925 1.000000
2921 2926 1.000000
2922 2923 1.000000
2922 2924 1.000000
2922 2925 1.000000
2922 2926 1.000000
2923 2924 1.000000
2923 2925 1.000000
2923 2926 1.000000
2924 2925 1.000000
2924 2926 1.000000
2925 2926 1.000000
2927 2928 1.000000
2927 2929 1.000000
2927 2930 1.000000
2927 2931 1.000000
2927 2932 1.000000
2927 2933 1.000000
2927 2934 1.000000
2927 2935 1.000000
2927 2936 1.000000
2928 2929 1.000000
2928 2930 1.000000
2928 2931 1.000000
2928 2932 1.000000
2928 2933 1.000000
2928 2934 1.000000
2928 2935 1.000000
2928 2936 1.000000
2929 2930 1.000000
2929 2931 1.000000
2929 2932 1.000000
2929 2933 1.000000
2929 2934 1.000000
2929 2935 1.000000
2929 2936 1.000000
2930 2931 1.000000
2930 2932 1.000000
2930 2933 1.000000
2930 2934 1.000000
2930 2935 1.000000
2930 2936 1.000000
2931 2932 1.000000
2931 2933 1.000000
2931 2934 1.000000
2931 2935 1.000000
2931 2936 1.000000
2932 2933 1.000000
2932 2934 1.000000
2932 2935 1.000000
2932 2936 1.000000
2933 2934 1.000000
2933 2935 1.000000
2933 2936 1.000000
2934 2935 1.000000
2934 2936 1.000000
2935 2936 1.000000
2937 2938 1.000000
2937 2939 1.000000
2937 2940 1.000000
2937 2941 1.000000
2937 2942 1.000000
2937 2943 1.000000
2937 2944 1.000000
2937 2945 1.000000
2938 2939 1.000000
2938 2940 1.000000
2938 2941 1.000000
2938 2942 1.000000
2938 2943 1.000000
2938 2944 1.000000
2938 2945 1.000000
2939 2940 1.000000
2939 2941 1.000000
2939 2942 1.000000
2939 2943 1.000000
2939 2944 1.000000
2939 2945 1.000000
2940 2941 1.000000
2940 2942 1.000000
2940 2943 1.000000
2940 2944 1.000000
2940 2945 1.000000
2941 2942 1.000000
2941 2943 1.000000
2941 2944 1.000000
2941 2945 1.000000
2942 2943 1.000000
2942 2944 1.000000
2942 2945 1.000000
2943 2944 1.000000
2943 2945 1.000000
2944 2945 1.000000
2946 2947 1.000000
2946 2948 1.000000
2946 2949 1.000000
2946 2950 1.000000
2946 2951 1.000000
2946 2952 1.000000
2946 2953 1.000000
2946 2954 1.000000
2946 2955 1.000000
2947 2948 1.000000
2947 2949 1.000000
2947 2950 1.000000
2947 2951 1.000000
2947 2952 1.000000
2947 2953 1.000000
2947 2954 1.000000
2947 2955 1.000000
2948 2949 1.000000
2948 2950 1.000000
2948 2951 1.000000
2948 2952 1.000000
2948 2953 1.000000
2948 2954 1.000000
2948 2955 1.000000
2949 2950 1.000000
2949 2951 1.000000
2949 2952 1.000000
2949 2953 1.000000
2949 2954 1.000000
2949 2955 1.000000
2950 2951 1.000000
2950 2952 1.000000
2950 2953 1.000000
2950 2954 1.000000
2950 2955 1.000000
2951 2952 1.000000
2951 2953 1.000000
2951 2954 1.000000
2951 2955 1.000000
2952 2953 1.000000
2952 2954 1.000000
2952 2955 1.000000
2953 2954 1.000000
2953 2955 1.000000
2954 2955 1.000000
2956 2957 1.000000
2956 2958 1.000000
2956 2959 1.000000
2956 2960 1.000000
2956 2961 1.000000
2956 2962 1.000000
2957 2958 1.000000
2957 2959 1.000000
2957 2960 1.000000
2957 2961 1.000000
2957 2962 1.000000
2958 2959 1.000000
2958 2960 1.000000
2958 2961 1.000000
2958 2962 1.000000
2959 2960 1.000000
2959 2961 1.000000
2959 2962 1.000000
2960 2961 1.000000
2960 2962 1.000000
2961 2962 1.000000
2963 2964 1.000000
2963 2965 1.000000
2963 2966 1.000000
2963 2967 1.000000
2963 2968 1.000000
2963 2969 1.000000
2963 2970 1.000000
2963 2971 1.000000
2964 2965 1.000000
2964 2966 1.000000
2964 2967 1.000000
2964 2968 1.000000
2964 2969 1.000000
2964 2970 1.000000
2964 2971 1.000000
2965 2966 1.000000
2965 2967 1.000000
2965 2968 1.000000
2965 2969 1.000000
2965 2970 1.000000
2965 2971 1.000000
2966 2967 1.000000
2966 2968 1.000000
2966 2969 1.000000
2966 2970 1.000000
2966 2971 1.000000
2967 2968 1.000000
2967 2969 1.000000
2967 2970 1.000000
2967 2971 1.000000
2968 2969 1.000000
2968 2970 1.000000
2968 2971 1.000000
2969 2970 1.000000
2969 2971 1.000000
2970 2971 1.000000
2972 2973 1.000000
2972 2974 1.000000
2972 2975 1.000000
2972 2976 1.000000
2972 2977 1.000000
2972 2978 1.000000
2973 2974 1.000000
2973 2975 1.000000
2973 2976 1.000000
2973 2977 1.000000
2973 2978 1.000000
2974 2975 1.000000
2974 2976 1.000000
2974 2977 1.000000
2974 2978 1.000000
2975 2976 1.000000
2975 2977 1.000000
2975 2978 1.000000
2976 2977 1.000000
2976 2978 1.000000
2977 2978 1.000000
2979 2980 1.000000
2979 2981 1.000000
2979 2982 1.000000
2979 2983 1.000000
2979 2984 1.000000
2979 2985 1.000000
2980 2981 1.000000
2980 2982 1.000000
2980 2983 1.000000
2980 2984 1.000000
2980 2985 1.000000
2981 2982 1.000000
2981 2983 1.000000
2981 2984 1.000000
2981 2985 1.000000
2982 2983 1.000000
2982 2984 1.000000
2982 2985 1.000000
2983 2984 1.000000
2983 2985 1.000000
2984 2985 1.000000
2986 2987 1.000000
2986 2988 1.000000
2986 2989 1.000000
2986 2990 1.000000
2986 2991 1.000000
2987 2988 1.000000
2987 2989 1.000000
2987 2990 1.000000
2987 2991 1.000000
2988 2989 1.000000
2988 2990 1.000000
2988 2991 1.000000
2989 2990 1.000000
2989 2991 1.000000
2990 2991 1.000000
2992 2993 1.000000
2992 2994 1.000000
2992 2995 1.000000
2992 2996 1.000000
2992 2997 1.000000
2992 2998 1.000000
2992 2999 1.000000
2992 3000 1.000000
2993 2994 1.000000
2993 2995 1.000000
2993 2996 1.000000
2993 2997 1.000000
2993 2998 1.000000
2993 2999 1.000000
2993 3000 1.000000
2994 2995 1.000000
2994 2996 1.000000
2994 2997 1.000000
2994 2998 1.000000
2994 2999 1.000000
2994 3000 1.000000
2995 2996 1.000000
2995 2997 1.000000
2995 2998 1.000000
2995 2999 1.000000
2995 3000 1.000000
2996 2997 1.000000
2996 2998 1.000000
2996 2999 1.000000
2996 3000 1.000000
2997 2998 1.000000
2997 2999 1.000000
2997 3000 1.000000
2998 2999 1.000000
2998 3000 1.000000
2999 3000 1.000000
3001 3002 1.000000
3001 3003 1.000000
3001 3004 1.000000
3001 3005 1.000000
3001 3006 1.000000
3001 3007 1.000000
3001 3008 1.000000
3001 3009 1.000000
3001 3010 1.000000
3002 3003 1.000000
3002 3004 1.000000
3002 3005 1.000000
3002 3006 1.000000
3002 3007 1.000000
3002 3008 1.000000
3002 3009 1.000000
3002 3010 1.000000
3003 3004 1.000000
3003 3005 1.000000
3003 3006 1.000000
3003 3007 1.000000
3003 3008 1.000000
3003 3009 1.000000
3003 3010 1.000000
3004 3005 1.000000
3004 3006 1.000000
3004 3007 1.000000
3004 3008 1.000000
3004 3009 1.000000
3004 3010 1.000000
3005 3006 1.000000
3005 3007 1.000000
3005 3008 1.000000
3005 3009 1.000000
3005 3010 1.000000
3006 3007 1.000000
3006 3008 1.000000
3006 3009 1.000000
3006 3010 1.000000
3007 3008 1.000000
3007 3009 1.000000
3007 3010 1.000000
3008 3009 1.000000
3008 3010 1.000000
3009 3010 1.000000
3011 3012 1.000000
3011 3013 1.000000
3011 3014 1.000000
3011 3015 1.000000
3011 3016 1.000000
3012 3013 1.000000
3012 3014 1.000000
3012 3015 1.000000
3012 3016 1.000000
3013 3014 1.000000
3013 3015 1.000000
3013 3016 1.000000
3014 3015 1.000000
3014 3016 1.000000
3015 3016 1.000000
3017 3018 1.000000
3017 3019 1.000000
3017 3020 1.000000
3017 3021 1.000000
3017 3022 1.000000
3017 3023 1.000000
3017 3024 1.000000
3018 3019 1.000000
3018 3020 1.000000
3018 3021 1.000000
3018 3022 1.000000
3018 3023 1.000000
3018 3024 1.000000
3019 3020 1.000000
3019 3021 1.000000
3019 3022 1.000000
3019 3023 1.000000
3019 3024 1.000000
3020 3021 1.000000
3020 3022 1.000000
3020 3023 1.000000
3020 3024 1.000000
3021 3022 1.000000
3021 3023 1.000000
3021 3024 1.000000
3022 3023 1.000000
3022 3024 1.000000
3023 3024 1.000000
3025 3026 1.000000
3025 3027 1.000000
3025 3028 1.000000
3025 3029 1.000000
3025 3030 1.000000
3025 3031 1.000000
3025 3032 1.000000
3025 3033 1.000000
3025 3034 1.000000
3026 3027 1.000000
3026 3028 1.000000
3026 3029 1.000000
3026 3030 1.000000
3026 3031 1.000000
3026 3032 1.000000
3026 3033 1.000000
3026 3034 1.000000
3027 3028 1.000000
3027 3029 1.000000
3027 3030 1.000000
3027 3031 1.000000
3027 3032 1.000000
3027 3033 1.000000
3027 3034 1.000000
3028 3029 1.000000
3028 3030 1.000000
3028 3031 1.000000
3028 3032 1.000000
3028 3033 1.000000
3028 3034 1.000000
3029 3030 1.000000
3029 3031 1.000000
3029 3032 1.000000
3029 3033 1.000000
3029 3034 1.000000
3030 3031 1.000000
3030 3032 1.000000
3030 3033 1.000000
3030 3034 1.000000
3031 3032 1.000000
3031 3033 1.000000
3031 3034 1.000000
3032 3033 1.000000
3032 3034 1.000000
3033 3034 1.000000
3035 3036 1.000000
3035 3037 1.000000
3035 3038 1.000000
3035 3039 1.000000
3035 3040 1.000000
3035 3041 1.000000
3035 3042 1.000000
3035 3043 1.000000
3035 3044 1.000000
3036 3037 1.000000
3036 3038 1.000000
3036 3039 1.000000
3036 3040 1.000000
3036 3041 1.000000
3036 3042 1.000000
3036 3043 1.000000
3036 3044 1.000000
3037 3038 1.000000
3037 3039 1.000000
3037 3040 1.000000
3037 3041 1.000000
3037 3042 1.000000
3037 3043 1.000000
3037 3044 1.000000
3038 3039 1.000000
3038 3040 1.000000
3038 3041 1.000000
3038 3042 1.000000
3038 3043 1.000000
3038 3044 1.000000
3039 3040 1.000000
3039 3041 1.000000
3039 3042 1.000000
3039 3043 1.000000
3039 3044 1.000000
3040 3041 1.000000
3040 3042 1.000000
3040 3043 1.000000
3040 3044 1.000000
3041 3042 1.000000
3041 3043 1.000000
3041 3044 1.000000
3042 3043 1.000000
3042 3044 1.000000
3043 3044 1.000000
3045 3046 1.000000
3045 3047 1.000000
3045 3048 1.000000
3045 3049 1.000000
3045 3050 1.000000
3046 3047 1.000000
3046 3048 1.000000
3046 3049 1.000000
3046 3050 1.000000
3047 3048 1.000000
3047 3049 1.000000
3047 3050 1.000000
3048 3049 1.000000
3048 3050 1.000000
3049 3050 1.000000
3051 3052 1.000000
3051 3053 1.000000
3051 3054 1.000000
3051 3055 1.000000
3051 3056 1.000000
3051 3057 1.000000
3051 3058 1.000000
3052 3053 1.000000
3052 3054 1.000000
3052 3055 1.000000
3052 3056 1.000000
3052 3057 1.000000
3052 3058 1.000000
3053 3054 1.000000
3053 3055 1.000000
3053 3056 1.000000
3053 3057 1.000000
3053 3058 1.000000
3054 3055 1.000000
3054 3056 1.000000
3054 3057 1.000000
3054 3058 1.000000
3055 3056 1.000000
3055 3057 1.000000
3055 3058 1.000000
3056 3057 1.000000
3056 3058 1.000000
3057 3058 1.000000
3059 3060 1.000000
3059 3061 1.000000
3059 3062 1.000000
3059 3063 1.000000
3059 3064 1.000000
3059 3065 1.000000
3060 3061 1.000000
3060 3062 1.000000
3060 3063 1.000000
3060 3064 1.000000
3060 3065 1.000000
3061 3062 1.000000
3061 3063 1.000000
3061 3064 1.000000
3061 3065 1.000000
3062 3063 1.000000
3062 3064 1.000000
3062 3065 1.000000
3063 3064 1.000000
3063 3065 1.000000
3064 3065 1.000000
3066 3067 1.000000
3066 3068 1.000000
3066 3069 1.000000
3066 3070 1.000000
3066 3071 1.000000
3066 3072 1.000000
3067 3068 1.000000
3067 3069 1.000000
3067 3070 1.000000
3067 3071 1.000000
3067 3072 1.000000
3068 3069 1.000000
3068 3070 1.000000
3068 3071 1.000000
3068 3072 1.000000
3069 3070 1.000000
3069 3071 1.000000
3069 3072 1.000000
3070 3071 1.000000
3070 3072 1.000000
3071 3072 1.000000
3073 3074 1.000000
3073 3075 1.000000
3073 3076 1.000000
3073 3077 1.000000
3073 3078 1.000000
3073 3079 1.000000
3073 3080 1.000000
3073 3081 1.000000
3074 3075 1.000000
3074 3076 1.000000
3074 3077 1.000000
3074 3078 1.000000
3074 3079 1.000000
3074 3080 1.000000
3074 3081 1.000000
3075 3076 1.000000
3075 3077 1.000000
3075 3078 1.000000
3075 3079 1.000000
3075 3080 1.000000
3075 3081 1.000000
3076 3077 1.000000
3076 3078 1.000000
3076 3079 1.000000
3076 3080 1.000000
3076 3081 1.000000
3077 3078 1.000000
3077 3079 1.000000
3077 3080 1.000000
3077 3081 1.000000
3078 3079 1.000000
3078 3080 1.000000
3078 3081 1.000000
3079 3080 1.000000
3079 3081 1.000000
3080 3081 1.000000
3082 3083 1.000000
3082 3084 1.000000
3082 3085 1.000000
3082 3086 1.000000
3082 3087 1.000000
3082 3088 1.000000
3082 3089 1.000000
3083 3084 1.000000
3083 3085 1.000000
3083 3086 1.000000
3083 3087 1.000000
3083 3088 1.000000
3083 3089 1.000000
3084 3085 1.000000
3084 3086 1.000000
3084 3087 1.000000
3084 3088 1.000000
3084 3089 1.000000
3085 3086 1.000000
3085 3087 1.000000
3085 3088 1.000000
3085 3089 1.000000
3086 3087 1.000000
3086 3088 1.000000
3086 3089 1.000000
3087 3088 1.000000
3087 3089 1.000000
3088 3089 1.000000
3090 3091 1.000000
3090 3092 1.000000
3090 3093 1.000000
3090 3094 1.000000
3090 3095 1.000000
3091 3092 1.000000
3091 3093 1.000000
3091 3094 1.000000
3091 3095 1.000000
3092 3093 1.000000
3092 3094 1.000000
3092 3095 1.000000
3093 3094 1.000000
3093 3095 1.000000
3094 3095 1.000000
3096 3097 1.000000
3096 3098 1.000000
3096 3099 1.000000
3096 3100 1.000000
3096 3101 1.000000
3096 3102 1.000000
3096 3103 1.000000
3096 3104 1.000000
3096 3105 1.000000
3097 3098 1.000000
3097 3099 1.000000
3097 3100 1.000000
3097 3101 1.000000
3097 3102 1.000000
3097 3103 1.000000
3097 3104 1.000000
3097 3105 1.000000
3098 3099 1.000000
3098 3100 1.000000
3098 3101 1.000000
3098 3102 1.000000
3098 3103 1.000000
3098 3104 1.000000
3098 3105 1.000000
3099 3100 1.000000
3099 3101 1.000000
3099 3102 1.000000
3099 3103 1.000000
3099 3104 1.000000
3099 3105 1.000000
3100 3101 1.000000
3100 3102 1.000000
3100 3103 1.000000
3100 3104 1.000000
3100 3105 1.000000
3101 3102 1.000000
3101 3103 1.000000
3101 3104 1.000000
3101 3105 1.000000
3102 3103 1.000000
3102 3104 1.000000
3102 3105 1.000000
3103 3104 1.000000
3103 3105 1.000000
3104 3105 1.000000
3106 3107 1.000000
3106 3108 1.000000
3106 3109 1.000000
3106 3110 1.000000
3106 3111 1.000000
3106 3112 1.000000
3106 3113 1.000000
3106 3114 1.000000
3107 3108 1.000000
3107 3109 1.000000
3107 3110 1.000000
3107 3111 1.000000
3107 3112 1.000000
3107 3113 1.000000
3107 3114 1.000000
3108 3109 1.000000
3108 3110 1.000000
3108 3111 1.000000
3108 3112 1.000000
3108 3113 1.000000
3108 3114 1.000000
3109 3110 1.000000
3109 3111 1.000000
3109 3112 1.000000
3109 3113 1.000000
3109 3114 1.000000
3110 3111 1.000000
3110 3112 1.000000
3110 3113 1.000000
3110 3114 1.000000
3111 3112 1.000000
3111 3113 1.000000
3111 3114 1.000000
3112 3113 1.000000
3112 3114 1.000000
3113 3114 1.000000
3115 3116 1.000000
3115 3117 1.000000
3115 3118 1.000000
3115 3119 1.000000
3116 3117 1.000000
3116 3118 1.000000
3116 3119 1.000000
3117 3118 1.000000
3117 3119 1.000000
3118 3119 1.000000
3120 3121 1.000000
3120 3122 1.000000
3120 3123 1.000000
3120 3124 1.000000
3120 3125 1.000000
3120 3126 1.000000
3121 3122 1.000000
3121 3123 1.000000
3121 3124 1.000000
3121 3125 1.000000
3121 3126 1.000000
3122 3123 1.000000
3122 3124 1.000000
3122 3125 1.000000
3122 3126 1.000000
3123 3124 1.000000
3123 3125 1.000000
3123 3126 1.000000
3124 3125 1.000000
3124 3126 1.000000
3125 3126 1.000000
3127 3128 1.000000
3127 3129 1.000000
3127 3130 1.000000
3127 3131 1.000000
3127 3132 1.000000
3127 3133 1.000000
3127 3134 1.000000
3127 3135 1.000000
3127 3136 1.000000
3128 3129 1.000000
3128 3130 1.000000
3128 3131 1.000000
3128 3132 1.000000
3128 3133 1.000000
3128 3134 1.000000
3128 3135 1.000000
3128 3136 1.000000
3129 3130 1.000000
3129 3131 1.000000
3129 3132 1.000000
3129 3133 1.000000
3129 3134 1.000000
3129 3135 1.000000
3129 3136 1.000000
3130 3131 1.000000
3130 3132 1.000000
3130 3133 1.000000
3130 3134 1.000000
3130 3135 1.000000
3130 3136 1.000000
3131 3132 1.000000
3131 3133 1.000000
3131 3134 1.000000
3131 3135 1.000000
3131 3136 1.000000
3132 3133 1.000000
3132 3134 1.000000
3132 3135 1.000000
3132 3136 1.000000
3133 3134 1.000000
3133 3135 1.000000
3133 3136 1.000000
3134 3135 1.000000
3134 3136 1.000000
3135 3136 1.000000
3137 3138 1.000000
3137 3139 1.000000
3137 3140 1.000000
3137 3141 1.000000
3137 3142 1.000000
3137 3143 1.000000
3137 3144 1.000000
3137 3145 1.000000
3137 3146 1.000000
3138 3139 1.000000
3138 3140 1.000000
3138 3141 1.000000
3138 3142 1.000000
3138 3143 1.000000
3138 3144 1.000000
3138 3145 1.000000
3138 3146 1.000000
3139 3140 1.000000
3139 3141 1.000000
3139 3142 1.000000
3139 3143 1.000000
3139 3144 1.000000
3139 3145 1.000000
3139 3146 1.000000
3140 3141 1.000000
3140 3142 1.000000
3140 3143 1.000000
3140 3144 1.000000
3140 3145 1.000000
3140 3146 1.000000
3141 3142 1.000000
3141 3143 1.000000
3141 3144 1.000000
3141 3145 1.000000
3141 3146 1.000000
3142 3143 1.000000
3142 3144 1.000000
3142 3145 1.000000
3142 3146 1.000000
3143 3144 1.000000
3143 3145 1.000000
3143 3146 1.000000
3144 3145 1.000000
3144 3146 1.000000
3145 3146 1.000000
3147 3148 1.000000
3147 3149 1.000000
3147 3150 1.000000
3147 3151 1.000000
3147 3152 1.000000
3147 3153 1.000000
3147 3154 1.000000
3147 3155 1.000000
3148 3149 1.000000
3148 3150 1.000000
3148 3151 1.000000
3148 3152 1.000000
3148 3153 1.000000
3148 3154 1.000000
3148 3155 1.000000
3149 3150 1.000000
3149 3151 1.000000
3149 3152 1.000000
3149 3153 1.000000
3149 3154 1.000000
3149 3155 1.000000
3150 3151 1.000000
3150 3152 1.000000
3150 3153 1.000000
3150 3154 1.000000
3150 3155 1.000000
3151 3152 1.000000
3151 3153 1.000000
3151 3154 1.000000
3151 3155 1.000000
3152 3153 1.000000
3152 3154 1.000000
3152 3155 1.000000
3153 3154 1.000000
3153 3155 1.000000
3154 3155 1.000000
3156 3157 1.000000
3156 3158 1.000000
3156 3159 1.000000
3156 3160 1.000000
3156 3161 1.000000
3156 3162 1.000000
3157 3158 1.000000
3157 3159 1.000000
3157 3160 1.000000
3157 3161 1.000000
3157 3162 1.000000
3158 3159 1.000000
3158 3160 1.000000
3158 3161 1.000000
3158 3162 1.000000
3159 3160 1.000000
3159 3161 1.000000
3159 3162 1.000000
3160 3161 1.000000
3160 3162 1.000000
3161 3162 1.000000
3163 3164 1.000000
3163 3165 1.000000
3163 3166 1.000000
3163 3167 1.000000
3163 3168 1.000000
3163 3169 1.000000
3164 3165 1.000000
3164 3166 1.000000
3164 3167 1.000000
3164 3168 1.000000
3164 3169 1.000000
3165 3166 1.000000
3165 3167 1.000000
3165 3168 1.000000
3165 3169 1.000000
3166 3167 1.000000
3166 3168 1.000000
3166 3169 1.000000
3167 3168 1.000000
3167 3169 1.000000
3168 3169 1.000000
3170 3171 1.000000
3170 3172 1.000000
3170 3173 1.000000
3170 3174 1.000000
3170 3175 1.000000
3170 3176 1.000000
3170 3177 1.000000
3171 3172 1.000000
3171 3173 1.000000
3171 3174 1.000000
3171 3175 1.000000
3171 3176 1.000000
3171 3177 1.000000
3172 3173 1.000000
3172 3174 1.000000
3172 3175 1.000000
3172 3176 1.000000
3172 3177 1.000000
3173 3174 1.000000
3173 3175 1.000000
3173 3176 1.000000
3173 3177 1.000000
3174 3175 1.000000
3174 3176 1.000000
3174 3177 1.000000
3175 3176 1.000000
3175 3177 1.000000
3176 3177 1.000000
3178 3179 1.000000
3178 3180 1.000000
3178 3181 1.000000
3178 3182 1.000000
3178 3183 1.000000
3179 3180 1.000000
3179 3181 1.000000
3179 3182 1.000000
3179 3183 1.000000
3180 3181 1.000000
3180 3182 1.000000
3180 3183 1.000000
3181 3182 1.000000
3181 3183 1.000000
3182 3183 1.000000
3184 3185 1.000000
3184 3186 1.000000
3184 3187 1.000000
3184 3188 1.000000
3184 3189 1.000000
3184 3190 1.000000
3184 3191 1.000000
3184 3192 1.000000
3184 3193 1.000000
3185 3186 1.000000
3185 3187 1.000000
3185 3188 1.000000
3185 3189 1.000000
3185 3190 1.000000
3185 3191 1.000000
3185 3192 1.000000
3185 3193 1.000000
3186 3187 1.000000
3186 3188 1.000000
3186 3189 1.000000
3186 3190 1.000000
3186 3191 1.000000
3186 3192 1.000000
3186 3193 1.000000
3187 3188 1.000000
3187 3189 1.000000
3187 3190 1.000000
3187 3191 1.000000
3187 3192 1.000000
3187 3193 1.000000
3188 3189 1.000000
3188 3190 1.000000
3188 3191 1.000000
3188 3192 1.000000
3188 3193 1.000000
3189 3190 1.000000
3189 3191 1.000000
3189 3192 1.000000
3189 3193 1.000000
3190 3191 1.000000
3190 3192 1.000000
3190 3193 1.000000
3191 3192 1.000000
3191 3193 1.000000
3192 3193 1.000000
3194 3195 1.000000
3194 3196 1.000000
3194 3197 1.000000
3194 3198 1.000000
3194 3199 1.000000
3194 3200 1.000000
3195 3196 1.000000
3195 3197 1.000000
3195 3198 1.000000
3195 3199 1.000000
3195 3200 1.000000
3196 3197 1.000000
3196 3198 1.000000
3196 3199 1.000000
3196 3200 1.000000
3197 3198 1.000000
3197 3199 1.000000
3197 3200 1.000000
3198 3199 1.000000
3198 3200 1.000000
3199 3200 1.000000
3201 3202 1.000000
3201 3203 1.000000
3201 3204 1.000000
3201 3205 1.000000
3202 3203 1.000000
3202 3204 1.000000
3202 3205 1.000000
3203 3204 1.000000
3203 3205 1.000000
3204 3205 1.000000
3206 3207 1.000000
3206 3208 1.000000
3206 3209 1.000000
3206 3210 1.000000
3206 3211 1.000000
3207 3208 1.000000
3207 3209 1.000000
3207 3210 1.000000
3207 3211 1.000000
3208 3209 1.000000
3208 3210 1.000000
3208 3211 1.000000
3209 3210 1.000000
3209 3211 1.000000
3210 3211 1.000000
3212 3213 1.000000
3212 3214 1.000000
3212 3215 1.000000
3212 3216 1.000000
3212 3217 1.000000
3212 3218 1.000000
3212 3219 1.000000
3213 3214 1.000000
3213 3215 1.000000
3213 3216 1.000000
3213 3217 1.000000
3213 3218 1.000000
3213 3219 1.000000
3214 3215 1.000000
3214 3216 1.000000
3214 3217 1.000000
3214 3218 1.000000
3214 3219 1.000000
3215 3216 1.000000
3215 3217 1.000000
3215 3218 1.000000
3215 3219 1.000000
3216 3217 1.000000
3216 3218 1.000000
3216 3219 1.000000
3217 3218 1.000000
3217 3219 1.000000
3218 3219 1.000000
3220 3221 1.000000
3220 3222 1.000000
3220 3223 1.000000
3220 3224 1.000000
3220 3225 1.000000
3220 3226 1.000000
3221 3222 1.000000
3221 3223 1.000000
3221 3224 1.000000
3221 3225 1.000000
3221 3226 1.000000
3222 3223 1.000000
3222 3224 1.000000
3222 3225 1.000000
3222 3226 1.000000
3223 3224 1.000000
3223 3225 1.000000
3223 3226 1.000000
3224 3225 1.000000
3224 3226 1.000000
3225 3226 1.000000
3227 3228 1.000000
3227 3229 1.000000
3227 3230 1.000000
3227 3231 1.000000
3227 3232 1.000000
3227 3233 1.000000
3227 3234 1.000000
3227 3235 1.000000
3227 3236 1.000000
3228 3229 1.000000
3228 3230 1.000000
3228 3231 1.000000
3228 3232 1.000000
3228 3233 1.000000
3228 3234 1.000000
3228 3235 1.000000
3228 3236 1.000000
3229 3230 1.000000
3229 3231 1.000000
3229 3232 1.000000
3229 3233 1.000000
3229 3234 1.000000
3229 3235 1.000000
3229 3236 1.000000
3230 3231 1.000000
3230 3232 1.000000
3230 3233 1.000000
3230 3234 1.000000
3230 3235 1.000000
3230 3236 1.000000
3231 3232 1.000000
3231 3233 1.000000
3231 3234 1.000000
3231 3235 1.000000
3231 3236 1.000000
3232 3233 1.000000
3232 3234 1.000000
3232 3235 1.000000
3232 3236 1.000000
3233 3234 1.000000
3233 3235 1.000000
3233 3236 1.000000
3234 3235 1.000000
3234 3236 1.000000
3235 3236 1.000000
3237 3238 1.000000
3237 3239 1.000000
3237 3240 1.000000
3237 3241 1.000000
3237 3242 1.000000
3237 3243 1.000000
3237 3244 1.000000
3237 3245 1.000000
3237 3246 1.000000
3238 3239 1.000000
3238 3240 1.000000
3238 3241 1.000000
3238 3242 1.000000
3238 3243 1.000000
3238 3244 1.000000
3238 3245 1.000000
3238 3246 1.000000
3239 3240 1.000000
3239 3241 1.000000
3239 3242 1.000000
3239 3243 1.000000
3239 3244 1.000000
3239 3245 1.000000
3239 3246 1.000000
3240 3241 1.000000
3240 3242 1.000000
3240 3243 1.000000
3240 3244 1.000000
3240 3245 1.000000
3240 3246 1.000000
3241 3242 1.000000
3241 3243 1.000000
3241 3244 1.000000
3241 3245 1.000000
3241 3246 1.000000
3242 3243 1.000000
3242 3244 1.000000
3242 3245 1.000000
3242 3246 1.000000
3243 3244 1.000000
3243 3245 1.000000
3243 3246 1.000000
3244 3245 1.000000
3244 3246 1.000000
3245 3246 1.000000
3247 3248 1.000000
3247 3249 1.000000
3247 3250 1.000000
3247 3251 1.000000
3247 3252 1.000000
3248 3249 1.000000
3248 3250 1.000000
3248 3251 1.000000
3248 3252 1.000000
3249 3250 1.000000
3249 3251 1.000000
3249 3252 1.000000
3250 3251 1.000000
3250 3252 1.000000
3251 3252 1.000000
3253 3254 1.000000
3253 3255 1.000000
3253 3256 1.000000
3253 3257 1.000000
3254 3255 1.000000
3254 3256 1.000000
3254 3257 1.000000
3255 3256 1.000000
3255 3257 1.000000
3256 3257 1.000000
3258 3259 1.000000
3258 3260 1.000000
3258 3261 1.000000
3258 3262 1.000000
3259 3260 1.000000
3259 3261 1.000000
3259 3262 1.000000
3260 3261 1.000000
3260 3262 1.000000
3261 3262 1.000000
3263 3264 1.000000
3263 3265 1.000000
3263 3266 1.000000
3263 3267 1.000000
3263 3268 1.000000
3264 3265 1.000000
3264 3266 1.000000
3264 3267 1.000000
3264 3268 1.000000
3265 3266 1.000000
3265 3267 1.000000
3265 3268 1.000000
3266 3267 1.000000
3266 3268 1.000000
3267 3268 1.000000
3269 3270 1.000000
3269 3271 1.000000
3269 3272 1.000000
3269 3273 1.000000
3269 3274 1.000000
3269 3275 1.000000
3270 3271 1.000000
3270 3272 1.000000
3270 3273 1.000000
3270 3274 1.000000
3270 3275 1.000000
3271 3272 1.000000
3271 3273 1.000000
3271 3274 1.000000
3271 3275 1.000000
3272 3273 1.000000
3272 3274 1.000000
3272 3275 1.000000
3273 3274 1.000000
3273 3275 1.000000
3274 3275 1.000000
3276 3277 1.000000
3276 3278 1.000000
3276 3279 1.000000
3276 3280 1.000000
3276 3281 1.000000
3276 3282 1.000000
3277 3278 1.000000
3277 3279 1.000000
3277 3280 1.000000
3277 3281 1.000000
3277 3282 1.000000
3278 3279 1.000000
3278 3280 1.000000
3278 3281 1.000000
3278 3282 1.000000
3279 3280 1.000000
3279 3281 1.000000
3279 3282 1.000000
3280 3281 1.000000
3280 3282 1.000000
3281 3282 1.000000
3283 3284 1.000000
3283 3285 1.000000
3283 3286 1.000000
3283 3287 1.000000
3283 3288 1.000000
3283 3289 1.000000
3283 3290 1.000000
3283 3291 1.000000
3283 3292 1.000000
3284 3285 1.000000
3284 3286 1.000000
3284 3287 1.000000
3284 3288 1.000000
3284 3289 1.000000
3284 3290 1.000000
3284 3291 1.000000
3284 3292 1.000000
3285 3286 1.000000
3285 3287 1.000000
3285 3288 1.000000
3285 3289 1.000000
3285 3290 1.000000
3285 3291 1.000000
3285 3292 1.000000
3286 3287 1.000000
3286 3288 1.000000
3286 3289 1.000000
3286 3290 1.000000
3286 3291 1.000000
3286 3292 1.000000
3287 3288 1.000000
3287 3289 1.000000
3287 3290 1.000000
3287 3291 1.000000
3287 3292 1.000000
3288 3289 1.000000
3288 3290 1.000000
3288 3291 1.000000
3288 3292 1.000000
3289 3290 1.000000
3289 3291 1.000000
3289 3292 1.000000
3290 3291 1.000000
3290 3292 1.000000
3291 3292 1.000000
3293 3294 1.000000
3293 3295 1.000000
3293 3296 1.000000
3293 3297 1.000000
3293 3298 1.000000
3294 3295 1.000000
3294 3296 1.000000
3294 3297 1.000000
3294 3298 1.000000
3295 3296 1.000000
3295 3297 1.000000
3295 3298 1.000000
3296 3297 1.000000
3296 3298 1.000000
3297 3298 1.000000
3299 3300 1.000000
3299 3301 1.000000
3299 3302 1.000000
3299 3303 1.000000
3299 3304 1.000000
3299 3305 1.000000
3300 3301 1.000000
3300 3302 1.000000
3300 3303 1.000000
3300 3304 1.000000
3300 3305 1.000000
3301 3302 1.000000
3301 3303 1.000000
3301 3304 1.000000
3301 3305 1.000000
3302 3303 1.000000
3302 3304 1.000000
3302 3305 1.000000
3303 3304 1.000000
3303 3305 1.000000
3304 3305 1.000000
3306 3307 1.000000
3306 3308 1.000000
3306 3309 1.000000
3306 3310 1.000000
3306 3311 1.000000
3306 3312 1.000000
3306 3313 1.000000
3307 3308 1.000000
3307 3309 1.000000
3307 3310 1.000000
3307 3311 1.000000
3307 3312 1.000000
3307 3313 1.000000
3308 3309 1.000000
3308 3310 1.000000
3308 3311 1.000000
3308 3312 1.000000
3308 3313 1.000000
3309 3310 1.000000
3309 3311 1.000000
3309 3312 1.000000
3309 3313 1.000000
3310 3311 1.000000
3310 3312 1.000000
3310 3313 1.000000
3311 3312 1.000000
3311 3313 1.000000
3312 3313 1.000000
3314 3315 1.000000
3314 3316 1.000000
3314 3317 1.000000
3314 3318 1.000000
3314 3319 1.000000
3315 3316 1.000000
3315 3317 1.000000
3315 3318 1.000000
3315 3319 1.000000
3316 3317 1.000000
3316 3318 1.000000
3316 3319 1.000000
3317 3318 1.000000
3317 3319 1.000000
3318 3319 1.000000
3320 3321 1.000000
3320 3322 1.000000
3320 3323 1.000000
3320 3324 1.000000
3321 3322 1.000000
3321 3323 1.000000
3321 3324 1.000000
3322 3323 1.000000
3322 3324 1.000000
3323 3324 1.000000
3325 3326 1.000000
3325 3327 1.000000
3325 3328 1.000000
3325 3329 1.000000
3325 3330 1.000000
3325 3331 1.000000
3325 3332 1.000000
3325 3333 1.000000
3325 3334 1.000000
3326 3327 1.000000
3326 3328 1.000000
3326 3329 1.000000
3326 3330 1.000000
3326 3331 1.000000
3326 3332 1.000000
3326 3333 1.000000
3326 3334 1.000000
3327 3328 1.000000
3327 3329 1.000000
3327 3330 1.000000
3327 3331 1.000000
3327 3332 1.000000
3327 3333 1.000000
3327 3334 1.000000
3328 3329 1.000000
3328 3330 1.000000
3328 3331 1.000000
3328 3332 1.000000
3328 3333 1.000000
3328 3334 1.000000
3329 3330 1.000000
3329 3331 1.000000
3329 3332 1.000000
3329 3333 1.000000
3329 3334 1.000000
3330 3331 1.000000
3330 3332 1.000000
3330 3333 1.000000
3330 3334 1.000000
3331 3332 1.000000
3331 3333 1.000000
3331 3334 1.000000
3332 3333 1.000000
3332 3334 1.000000
3333 3334 1.000000
3335 3336 1.000000
3335 3337 1.000000
3335 3338 1.000000
3335 3339 1.000000
3336 3337 1.000000
3336 3338 1.000000
3336 3339 1.000000
3337 3338 1.000000
3337 3339 1.000000
3338 3339 1.000000
3340 3341 1.000000
3340 3342 1.000000
3340 3343 1.000000
3340 3344 1.000000
3340 3345 1.000000
3340 3346 1.000000
3340 3347 1.000000
3340 3348 1.000000
3341 3342 1.000000
3341 3343 1.000000
3341 3344 1.000000
3341 3345 1.000000
3341 3346 1.000000
3341 3347 1.000000
3341 3348 1.000000
3342 3343 1.000000
3342 3344 1.000000
3342 3345 1.000000
3342 3346 1.000000
3342 3347 1.000000
3342 3348 1.000000
3343 3344 1.000000
3343 3345 1.000000
3343 3346 1.000000
3343 3347 1.000000
3343 3348 1.000000
3344 3345 1.000000
3344 3346 1.000000
3344 3347 1.000000
3344 3348 1.000000
3345 3346 1.000000
3345 3347 1.000000
3345 3348 1.000000
3346 3347 1.000000
3346 3348 1.000000
3347 3348 1.000000
3349 3350 1.000000
3349 3351 1.000000
3349 3352 1.000000
3349 3353 1.000000
3349 3354 1.000000
3349 3355 1.000000
3349 3356 1.000000
3349 3357 1.000000
3349 3358 1.000000
3350 3351 1.000000
3350 3352 1.000000
3350 3353 1.000000
3350 3354 1.000000
3350 3355 1.000000
3350 3356 1.000000
3350 3357 1.000000
3350 3358 1.000000
3351 3352 1.000000
3351 3353 1.000000
3351 3354 1.000000
3351 3355 1.000000
3351 3356 1.000000
3351 3357 1.000000
3351 3358 1.000000
3352 3353 1.000000
3352 3354 1.000000
3352 3355 1.000000
3352 3356 1.000000
3352 3357 1.000000
3352 3358 1.000000
3353 3354 1.000000
3353 3355 1.000000
3353 3356 1.000000
3353 3357 1.000000
3353 3358 1.000000
3354 3355 1.000000
3354 3356 1.000000
3354 3357 1.000000
3354 3358 1.000000
3355 3356 1.000000
3355 3357 1.000000
3355 3358 1.000000
3356 3357 1.000000
3356 3358 1.000000
3357 3358 1.000000
3359 3360 1.000000
3359 3361 1.000000
3359 3362 1.000000
3359 3363 1.000000
3359 3364 1.000000
3359 3365 1.000000
3360 3361 1.000000
3360 3362 1.000000
3360 3363 1.000000
3360 3364 1.000000
3360 3365 1.000000
3361 3362 1.000000
3361 3363 1.000000
3361 3364 1.000000
3361 3365 1.000000
3362 3363 1.000000
3362 3364 1.000000
3362 3365 1.000000
3363 3364 1.000000
3363 3365 1.000000
3364 3365 1.000000
3366 3367 1.000000
3366 3368 1.000000
3366 3369 1.000000
3366 3370 1.000000
3366 3371 1.000000
3366 3372 1.000000
3366 3373 1.000000
3366 3374 1.000000
3366 3375 1.000000
3367 3368 1.000000
3367 3369 1.000000
3367 3370 1.000000
3367 3371 1.000000
3367 3372 1.000000
3367 3373 1.000000
3367 3374 1.000000
3367 3375 1.000000
3368 3369 1.000000
3368 3370 1.000000
3368 3371 1.000000
3368 3372 1.000000
3368 3373 1.000000
3368 3374 1.000000
3368 3375 1.000000
3369 3370 1.000000
3369 3371 1.000000
3369 3372 1.000000
3369 3373 1.000000
3369 3374 1.000000
3369 3375 1.000000
3370 3371 1.000000
3370 3372 1.000000
3370 3373 1.000000
3370 3374 1.000000
3370 3375 1.000000
3371 3372 1.000000
3371 3373 1.000000
3371 3374 1.000000
3371 3375 1.000000
3372 3373 1.000000
3372 3374 1.000000
3372 3375 1.000000
3373 3374 1.000000
3373 3375 1.000000
3374 3375 1.000000
3376 3377 1.000000
3376 3378 1.000000
3376 3379 1.000000
3376 3380 1.000000
3376 3381 1.000000
3377 3378 1.000000
3377 3379 1.000000
3377 3380 1.000000
3377 3381 1.000000
3378 3379 1.000000
3378 3380 1.000000
3378 3381 1.000000
3379 3380 1.000000
3379 3381 1.000000
3380 3381 1.000000
3382 3383 1.000000
3382 3384 1.000000
3382 3385 1.000000
3382 3386 1.000000
3382 3387 1.000000
3383 3384 1.000000
3383 3385 1.000000
3383 3386 1.000000
3383 3387 1.000000
3384 3385 1.000000
3384 3386 1.000000
3384 3387 1.000000
3385 3386 1.000000
3385 3387 1.000000
3386 3387 1.000000
3388 3389 1.000000
3388 3390 1.000000
3388 3391 1.000000
3388 3392 1.000000
3388 3393 1.000000
3388 3394 1.000000
3388 3395 1.000000
3389 3390 1.000000
3389 3391 1.000000
3389 3392 1.000000
3389 3393 1.000000
3389 3394 1.000000
3389 3395 1.000000
3390 3391 1.000000
3390 3392 1.000000
3390 3393 1.000000
3390 3394 1.000000
3390 3395 1.000000
3391 3392 1.000000
3391 3393 1.000000
3391 3394 1.000000
3391 3395 1.000000
3392 3393 1.000000
3392 3394 1.000000
3392 3395 1.000000
3393 3394 1.000000
3393 3395 1.000000
3394 3395 1.000000
3396 3397 1.000000
3396 3398 1.000000
3396 3399 1.000000
3396 3400 1.000000
3396 3401 1.000000
3396 3402 1.000000
3396 3403 1.000000
3396 3404 1.000000
3396 3405 1.000000
3397 3398 1.000000
3397 3399 1.000000
3397 3400 1.000000
3397 3401 1.000000
3397 3402 1.000000
3397 3403 1.000000
3397 3404 1.000000
3397 3405 1.000000
3398 3399 1.000000
3398 3400 1.000000
3398 3401 1.000000
3398 3402 1.000000
3398 3403 1.000000
3398 3404 1.000000
3398 3405 1.000000
3399 3400 1.000000
3399 3401 1.000000
3399 3402 1.000000
3399 3403 1.000000
3399 3404 1.000000
3399 3405 1.000000
3400 3401 1.000000
3400 3402 1.000000
3400 3403 1.000000
3400 3404 1.000000
3400 3405 1.000000
3401 3402 1.000000
3401 3403 1.000000
3401 3404 1.000000
3401 3405 1.000000
3402 3403 1.000000
3402 3404 1.000000
3402 3405 1.000000
3403 3404 1.000000
3403 3405 1.000000
3404 3405 1.000000
3406 3407 1.000000
3406 3408 1.000000
3406 3409 1.000000
3406 3410 1.000000
3406 3411 1.000000
3406 3412 1.000000
3407 3408 1.000000
3407 3409 1.000000
3407 3410 1.000000
3407 3411 1.000000
3407 3412 1.000000
3408 3409 1.000000
3408 3410 1.000000
3408 3411 1.000000
3408 3412 1.000000
3409 3410 1.000000
3409 3411 1.000000
3409 3412 1.000000
3410 3411 1.000000
3410 3412 1.000000
3411 3412 1.000000
3413 3414 1.000000
3413 3415 1.000000
3413 3416 1.000000
3413 3417 1.000000
3413 3418 1.000000
3413 3419 1.000000
3414 3415 1.000000
3414 3416 1.000000
3414 3417 1.000000
3414 3418 1.000000
3414 3419 1.000000
3415 3416 1.000000
3415 3417 1.000000
3415 3418 1.000000
3415 3419 1.000000
3416 3417 1.000000
3416 3418 1.000000
3416 3419 1.000000
3417 3418 1.000000
3417 3419 1.000000
3418 3419 1.000000
3420 3421 1.000000
3420 3422 1.000000
3420 3423 1.000000
3420 3424 1.000000
3420 3425 1.000000
3420 3426 1.000000
3420 3427 1.000000
3420 3428 1.000000
3421 3422 1.000000
3421 3423 1.000000
3421 3424 1.000000
3421 3425 1.000000
3421 3426 1.000000
3421 3427 1.000000
3421 3428 1.000000
3422 3423 1.000000
3422 3424 1.000000
3422 3425 1.000000
3422 3426 1.000000
3422 3427 1.000000
3422 3428 1.000000
3423 3424 1.000000
3423 3425 1.000000
3423 3426 1.000000
3423 3427 1.000000
3423 3428 1.000000
3424 3425 1.000000
3424 3426 1.000000
3424 3427 1.000000
3424 3428 1.000000
3425 3426 1.000000
3425 3427 1.000000
3425 3428 1.000000
3426 3427 1.000000
3426 3428 1.000000
3427 3428 1.000000
3429 3430 1.000000
3429 3431 1.000000
3429 3432 1.000000
3429 3433 1.000000
3429 3434 1.000000
3429 3435 1.000000
3430 3431 1.000000
3430 3432 1.000000
3430 3433 1.000000
3430 3434 1.000000
3430 3435 1.000000
3431 3432 1.000000
3431 3433 1.000000
3431 3434 1.000000
3431 3435 1.000000
3432 3433 1.000000
3432 3434 1.000000
3432 3435 1.000000
3433 3434 1.000000
3433 3435 1.000000
3434 3435 1.000000
3436 3437 1.000000
3436 3438 1.000000
3436 3439 1.000000
3436 3440 1.000000
3436 3441 1.000000
3436 3442 1.000000
3436 3443 1.000000
3436 3444 1.000000
3436 3445 1.000000
3437 3438 1.000000
3437 3439 1.000000
3437 3440 1.000000
3437 3441 1.000000
3437 3442 1.000000
3437 3443 1.000000
3437 3444 1.000000
3437 3445 1.000000
3438 3439 1.000000
3438 3440 1.000000
3438 3441 1.000000
3438 3442 1.000000
3438 3443 1.000000
3438 3444 1.000000
3438 3445 1.000000
3439 3440 1.000000
3439 3441 1.000000
3439 3442 1.000000
3439 3443 1.000000
3439 3444 1.000000
3439 3445 1.000000
3440 3441 1.000000
3440 3442 1.000000
3440 3443 1.000000
3440 3444 1.000000
3440 3445 1.000000
3441 3442 1.000000
3441 3443 1.000000
3441 3444 1.000000
3441 3445 1.000000
3442 3443 1.000000
3442 3444 1.000000
3442 3445 1.000000
3443 3444 1.000000
3443 3445 1.000000
3444 3445 1.000000
3446 3447 1.000000
3446 3448 1.000000
3446 3449 1.000000
3446 3450 1.000000
3446 3451 1.000000
3446 3452 1.000000
3446 3453 1.000000
3446 3454 1.000000
3447 3448 1.000000
3447 3449 1.000000
3447 3450 1.000000
3447 3451 1.000000
3447 3452 1.000000
3447 3453 1.000000
3447 3454 1.000000
3448 3449 1.000000
3448 3450 1.000000
3448 3451 1.000000
3448 3452 1.000000
3448 3453 1.000000
3448 3454 1.000000
3449 3450 1.000000
3449 3451 1.000000
3449 3452 1.000000
3449 3453 1.000000
3449 3454 1.000000
3450 3451 1.000000
3450 3452 1.000000
3450 3453 1.000000
3450 3454 1.000000
3451 3452 1.000000
3451 3453 1.000000
3451 3454 1.000000
3452 3453 1.000000
3452 3454 1.000000
3453 3454 1.000000
3455 3456 1.000000
3455 3457 1.000000
3455 3458 1.000000
3455 3459 1.000000
3455 3460 1.000000
3455 3461 1.000000
3455 3462 1.000000
3455 3463 1.000000
3455 3464 1.000000
3456 3457 1.000000
3456 3458 1.000000
3456 3459 1.000000
3456 3460 1.000000
3456 3461 1.000000
3456 3462 1.000000
3456 3463 1.000000
3456 3464 1.000000
3457 3458 1.000000
3457 3459 1.000000
3457 3460 1.000000
3457 3461 1.000000
3457 3462 1.000000
3457 3463 1.000000
3457 3464 1.000000
3458 3459 1.000000
3458 3460 1.000000
3458 3461 1.000000
3458 3462 1.000000
3458 3463 1.000000
3458 3464 1.000000
3459 3460 1.000000
3459 3461 1.000000
3459 3462 1.000000
3459 3463 1.000000
3459 3464 1.000000
3460 3461 1.000000
3460 3462 1.000000
3460 3463 1.000000
3460 3464 1.000000
3461 3462 1.000000
3461 3463 1.000000
3461 3464 1.000000
3462 3463 1.000000
3462 3464 1.000000
3463 3464 1.000000
3465 3466 1.000000
3465 3467 1.000000
3465 3468 1.000000
3465 3469 1.000000
3465 3470 1.000000
3465 3471 1.000000
3466 3467 1.000000
3466 3468 1.000000
3466 3469 1.000000
3466 3470 1.000000
3466 3471 1.000000
3467 3468 1.000000
3467 3469 1.000000
3467 3470 1.000000
3467 3471 1.000000
3468 3469 1.000000
3468 3470 1.000000
3468 3471 1.000000
3469 3470 1.000000
3469 3471 1.000000
3470 3471 1.000000
3472 3473 1.000000
3472 3474 1.000000
3472 3475 1.000000
3472 3476 1.000000
3472 3477 1.000000
3472 3478 1.000000
3472 3479 1.000000
3473 3474 1.000000
3473 3475 1.000000
3473 3476 1.000000
3473 3477 1.000000
3473 3478 1.000000
3473 3479 1.000000
3474 3475 1.000000
3474 3476 1.000000
3474 3477 1.000000
3474 3478 1.000000
3474 3479 1.000000
3475 3476 1.000000
3475 3477 1.000000
3475 3478 1.000000
3475 3479 1.000000
3476 3477 1.000000
3476 3478 1.000000
3476 3479 1.000000
3477 3478 1.000000
3477 3479 1.000000
3478 3479 1.000000
3480 3481 1.000000
3480 3482 1.000000
3480 3483 1.000000
3480 3484 1.000000
3480 3485 1.000000
3481 3482 1.000000
3481 3483 1.000000
3481 3484 1.000000
3481 3485 1.000000
3482 3483 1.000000
3482 3484 1.000000
3482 3485 1.000000
3483 3484 1.000000
3483 3485 1.000000
3484 3485 1.000000
3486 3487 1.000000
3486 3488 1.000000
3486 3489 1.000000
3486 3490 1.000000
3486 3491 1.000000
3486 3492 1.000000
3487 3488 1.000000
3487 3489 1.000000
3487 3490 1.000000
3487 3491 1.000000
3487 3492 1.000000
3488 3489 1.000000
3488 3490 1.000000
3488 3491 1.000000
3488 3492 1.000000
3489 3490 1.000000
3489 3491 1.000000
3489 3492 1.000000
3490 3491 1.000000
3490 3492 1.000000
3491 3492 1.000000
3493 3494 1.000000
3493 3495 1.000000
3493 3496 1.000000
3493 3497 1.000000
3494 3495 1.000000
3494 3496 1.000000
3494 3497 1.000000
3495 3496 1.000000
3495 3497 1.000000
3496 3497 1.000000
3498 3499 1.000000
3498 3500 1.000000
3498 3501 1.000000
3498 3502 1.000000
3498 3503 1.000000
3498 3504 1.000000
3499 3500 1.000000
3499 3501 1.000000
3499 3502 1.000000
3499 3503 1.000000
3499 3504 1.000000
3500 3501 1.000000
3500 3502 1.000000
3500 3503 1.000000
3500 3504 1.000000
3501 3502 1.000000
3501 3503 1.000000
3501 3504 1.000000
3502 3503 1.000000
3502 3504 1.000000
3503 3504 1.000000
3505 3506 1.000000
3505 3507 1.000000
3505 3508 1.000000
3505 3509 1.000000
3505 3510 1.000000
3505 3511 1.000000
3506 3507 1.000000
3506 3508 1.000000
3506 3509 1.000000
3506 3510 1.000000
3506 3511 1.000000
3507 3508 1.000000
3507 3509 1.000000
3507 3510 1.000000
3507 3511 1.000000
3508 3509 1.000000
3508 3510 1.000000
3508 3511 1.000000
3509 3510 1.000000
3509 3511 1.000000
3510 3511 1.000000
3512 3513 1.000000
3512 3514 1.000000
3512 3515 1.000000
3512 3516 1.000000
3512 3517 1.000000
3513 3514 1.000000
3513 3515 1.000000
3513 3516 1.000000
3513 3517 1.000000
3514 3515 1.000000
3514 3516 1.000000
3514 3517 1.000000
3515 3516 1.000000
3515 3517 1.000000
3516 3517 1.000000
3518 3519 1.000000
3518 3520 1.000000
3518 3521 1.000000
3518 3522 1.000000
3519 3520 1.000000
3519 3521 1.000000
3519 3522 1.000000
3520 3521 1.000000
3520 3522 1.000000
3521 3522 1.000000
3523 3524 1.000000
3523 3525 1.000000
3523 3526 1.000000
3523 3527 1.000000
3523 3528 1.000000
3523 3529 1.000000
3523 3530 1.000000
3523 3531 1.000000
3524 3525 1.000000
3524 3526 1.000000
3524 3527 1.000000
3524 3528 1.000000
3524 3529 1.000000
3524 3530 1.000000
3524 3531 1.000000
3525 3526 1.000000
3525 3527 1.000000
3525 3528 1.000000
3525 3529 1.000000
3525 3530 1.000000
3525 3531 1.000000
3526 3527 1.000000
3526 3528 1.000000
3526 3529 1.000000
3526 3530 1.000000
3526 3531 1.000000
3527 3528 1.000000
3527 3529 1.000000
3527 3530 1.000000
3527 3531 1.000000
3528 3529 1.000000
3528 3530 1.000000
3528 3531 1.000000
3529 3530 1.000000
3529 3531 1.000000
3530 3531 1.000000
3532 3533 1.000000
3532 3534 1.000000
3532 3535 1.000000
3532 3536 1.000000
3532 3537 1.000000
3532 3538 1.000000
3533 3534 1.000000
3533 3535 1.000000
3533 3536 1.000000
3533 3537 1.000000
3533 3538 1.000000
3534 3535 1.000000
3534 3536 1.000000
3534 3537 1.000000
3534 3538 1.000000
3535 3536 1.000000
3535 3537 1.000000
3535 3538 1.000000
3536 3537 1.000000
3536 3538 1.000000
3537 3538 1.000000
3539 3540 1.000000
3539 3541 1.000000
3539 3542 1.000000
3539 3543 1.000000
3540 3541 1.000000
3540 3542 1.000000
3540 3543 1.000000
3541 3542 1.000000
3541 3543 1.000000
3542 3543 1.000000
3544 3545 1.000000
3544 3546 1.000000
3544 3547 1.000000
3544 3548 1.000000
3544 3549 1.000000
3544 3550 1.000000
3545 3546 1.000000
3545 3547 1.000000
3545 3548 1.000000
3545 3549 1.000000
3545 3550 1.000000
3546 3547 1.000000
3546 3548 1.000000
3546 3549 1.000000
3546 3550 1.000000
3547 3548 1.000000
3547 3549 1.000000
3547 3550 1.000000
3548 3549 1.000000
3548 3550 1.000000
3549 3550 1.000000
3551 3552 1.000000
3551 3553 1.000000
3551 3554 1.000000
3551 3555 1.000000
3551 3556 1.000000
3551 3557 1.000000
3551 3558 1.000000
3551 3559 1.000000
3551 3560 1.000000
3552 3553 1.000000
3552 3554 1.000000
3552 3555 1.000000
3552 3556 1.000000
3552 3557 1.000000
3552 3558 1.000000
3552 3559 1.000000
3552 3560 1.000000
3553 3554 1.000000
3553 3555 1.000000
3553 3556 1.000000
3553 3557 1.000000
3553 3558 1.000000
3553 3559 1.000000
3553 3560 1.000000
3554 3555 1.000000
3554 3556 1.000000
3554 3557 1.000000
3554 3558 1.000000
3554 3559 1.000000
3554 3560 1.000000
3555 3556 1.000000
3555 3557 1.000000
3555 3558 1.000000
3555 3559 1.000000
3555 3560 1.000000
3556 3557 1.000000
3556 3558 1.000000
3556 3559 1.000000
3556 3560 1.000000
3557 3558 1.000000
3557 3559 1.000000
3557 3560 1.000000
3558 3559 1.000000
3558 3560 1.000000
3559 3560 1.000000
3561 3562 1.000000
3561 3563 1.000000
3561 3564 1.000000
3561 3565 1.000000
3561 3566 1.000000
3561 3567 1.000000
3561 3568 1.000000
3561 3569 1.000000
3562 3563 1.000000
3562 3564 1.000000
3562 3565 1.000000
3562 3566 1.000000
3562 3567 1.000000
3562 3568 1.000000
3562 3569 1.000000
3563 3564 1.000000
3563 3565 1.000000
3563 3566 1.000000
3563 3567 1.000000
3563 3568 1.000000
3563 3569 1.000000
3564 3565 1.000000
3564 3566 1.000000
3564 3567 1.000000
3564 3568 1.000000
3564 3569 1.000000
3565 3566 1.000000
3565 3567 1.000000
3565 3568 1.000000
3565 3569 1.000000
3566 3567 1.000000
3566 3568 1.000000
3566 3569 1.000000
3567 3568 1.000000
3567 3569 1.000000
3568 3569 1.000000
3570 3571 1.000000
3570 3572 1.000000
3570 3573 1.000000
3570 3574 1.000000
3570 3575 1.000000
3571 3572 1.000000
3571 3573 1.000000
3571 3574 1.000000
3571 3575 1.000000
3572 3573 1.000000
3572 3574 1.000000
3572 3575 1.000000
3573 3574 1.000000
3573 3575 1.000000
3574 3575 1.000000
3576 3577 1.000000
3576 3578 1.000000
3576 3579 1.000000
3576 3580 1.000000
3576 3581 1.000000
3576 3582 1.000000
3577 3578 1.000000
3577 3579 1.000000
3577 3580 1.000000
3577 3581 1.000000
3577 3582 1.000000
3578 3579 1.000000
3578 3580 1.000000
3578 3581 1.000000
3578 3582 1.000000
3579 3580 1.000000
3579 3581 1.000000
3579 3582 1.000000
3580 3581 1.000000
3580 3582 1.000000
3581 3582 1.000000
3583 3584 1.000000
3583 3585 1.000000
3583 3586 1.000000
3583 3587 1.000000
3583 3588 1.000000
3583 3589 1.000000
3583 3590 1.000000
3583 3591 1.000000
3584 3585 1.000000
3584 3586 1.000000
3584 3587 1.000000
3584 3588 1.000000
3584 3589 1.000000
3584 3590 1.000000
3584 3591 1.000000
3585 3586 1.000000
3585 3587 1.000000
3585 3588 1.000000
3585 3589 1.000000
3585 3590 1.000000
3585 3591 1.000000
3586 3587 1.000000
3586 3588 1.000000
3586 3589 1.000000
3586 3590 1.000000
3586 3591 1.000000
3587 3588 1.000000
3587 3589 1.000000
3587 3590 1.000000
3587 3591 1.000000
3588 3589 1.000000
3588 3590 1.000000
3588 3591 1.000000
3589 3590 1.000000
3589 3591 1.000000
3590 3591 1.000000
3592 3593 1.000000
3592 3594 1.000000
3592 3595 1.000000
3592 3596 1.000000
3592 3597 1.000000
3592 3598 1.000000
3593 3594 1.000000
3593 3595 1.000000
3593 3596 1.000000
3593 3597 1.000000
3593 3598 1.000000
3594 3595 1.000000
3594 3596 1.000000
3594 3597 1.000000
3594 3598 1.000000
3595 3596 1.000000
3595 3597 1.000000
3595 3598 1.000000
3596 3597 1.000000
3596 3598 1.000000
3597 3598 1.000000
3599 3600 1.000000
3599 3601 1.000000
3599 3602 1.000000
3599 3603 1.000000
3599 3604 1.000000
3599 3605 1.000000
3600 3601 1.000000
3600 3602 1.000000
3600 3603 1.000000
3600 3604 1.000000
3600 3605 1.000000
3601 3602 1.000000
3601 3603 1.000000
3601 3604 1.000000
3601 3605 1.000000
3602 3603 1.000000
3602 3604 1.000000
3602 3605 1.000000
3603 3604 1.000000
3603 3605 1.000000
3604 3605 1.000000
3606 3607 1.000000
3606 3608 1.000000
3607 3608 1.000000
3609 3610 1.000000
3609 3611 1.000000
3609 3612 1.000000
3610 3611 1.000000
3610 3612 1.000000
3611 3612 1.000000
3613 3614 1.000000
3613 3615 1.000000
3613 3616 1.000000
3613 3617 1.000000
3613 3618 1.000000
3614 3615 1.000000
3614 3616 1.000000
3614 3617 1.000000
3614 3618 1.000000
3615 3616 1.000000
3615 3617 1.000000
3615 3618 1.000000
3616 3617 1.000000
3616 3618 1.000000
3617 3618 1.000000
3619 3620 1.000000
3619 3621 1.000000
3619 3622 1.000000
3619 3623 1.000000
3619 3624 1.000000
3620 3621 1.000000
3620 3622 1.000000
3620 3623 1.000000
3620 3624 1.000000
3621 3622 1.000000
3621 3623 1.000000
3621 3624 1.000000
3622 3623 1.000000
3622 3624 1.000000
3623 3624 1.000000
3625 3626 1.000000
3625 3627 1.000000
3625 3628 1.000000
3625 3629 1.000000
3626 3627 1.000000
3626 3628 1.000000
3626 3629 1.000000
3627 3628 1.000000
3627 3629 1.000000
3628 3629 1.000000
3630 3631 1.000000
3630 3632 1.000000
3630 3633 1.000000
3630 3634 1.000000
3630 3635 1.000000
3630 3636 1.000000
3630 3637 1.000000
3631 3632 1.000000
3631 3633 1.000000
3631 3634 1.000000
3631 3635 1.000000
3631 3636 1.000000
3631 3637 1.000000
3632 3633 1.000000
3632 3634 1.000000
3632 3635 1.000000
3632 3636 1.000000
3632 3637 1.000000
3633 3634 1.000000
3633 3635 1.000000
3633 3636 1.000000
3633 3637 1.000000
3634 3635 1.000000
3634 3636 1.000000
3634 3637 1.000000
3635 3636 1.000000
3635 3637 1.000000
3636 3637 1.000000
3638 3639 1.000000
3638 3640 1.000000
3638 3641 1.000000
3638 3642 1.000000
3639 3640 1.000000
3639 3641 1.000000
3639 3642 1.000000
3640 3641 1.000000
3640 3642 1.000000
3641 3642 1.000000
3643 3644 1.000000
3643 3645 1.000000
3643 3646 1.000000
3643 3647 1.000000
3643 3648 1.000000
3643 3649 1.000000
3643 3650 1.000000
3643 3651 1.000000
3644 3645 1.000000
3644 3646 1.000000
3644 3647 1.000000
3644 3648 1.000000
3644 3649 1.000000
3644 3650 1.000000
3644 3651 1.000000
3645 3646 1.000000
3645 3647 1.000000
3645 3648 1.000000
3645 3649 1.000000
3645 3650 1.000000
3645 3651 1.000000
3646 3647 1.000000
3646 3648 1.000000
3646 3649 1.000000
3646 3650 1.000000
3646 3651 1.000000
3647 3648 1.000000
3647 3649 1.000000
3647 3650 1.000000
3647 3651 1.000000
3648 3649 1.000000
3648 3650 1.000000
3648 3651 1.000000
3649 3650 1.000000
3649 3651 1.000000
3650 3651 1.000000
3652 3653 1.000000
3652 3654 1.000000
3652 3655 1.000000
3652 3656 1.000000
3653 3654 1.000000
3653 3655 1.000000
3653 3656 1.000000
3654 3655 1.000000
3654 3656 1.000000
3655 3656 1.000000
3657 3658 1.000000
3657 3659 1.000000
3657 3660 1.000000
3657 3661 1.000000
3657 3662 1.000000
3657 3663 1.000000
3658 3659 1.000000
3658 3660 1.000000
3658 3661 1.000000
3658 3662 1.000000
3658 3663 1.000000
3659 3660 1.000000
3659 3661 1.000000
3659 3662 1.000000
3659 3663 1.000000
3660 3661 1.000000
3660 3662 1.000000
3660 3663 1.000000
3661 3662 1.000000
3661 3663 1.000000
3662 3663 1.000000
3664 3665 1.000000
3664 3666 1.000000
3664 3667 1.000000
3664 3668 1.000000
3664 3669 1.000000
3664 3670 1.000000
3664 3671 1.000000
3665 3666 1.000000
3665 3667 1.000000
3665 3668 1.000000
3665 3669 1.000000
3665 3670 1.000000
3665 3671 1.000000
3666 3667 1.000000
3666 3668 1.000000
3666 3669 1.000000
3666 3670 1.000000
3666 3671 1.000000
3667 3668 1.000000
3667 3669 1.000000
3667 3670 1.000000
3667 3671 1.000000
3668 3669 1.000000
3668 3670 1.000000
3668 3671 1.000000
3669 3670 1.000000
3669 3671 1.000000
3670 3671 1.000000
3672 3673 1.000000
3672 3674 1.000000
3672 3675 1.000000
3672 3676 1.000000
3673 3674 1.000000
3673 3675 1.000000
3673 3676 1.000000
3674 3675 1.000000
3674 3676 1.000000
3675 3676 1.000000
3677 3678 1.000000
3677 3679 1.000000
3677 3680 1.000000
3677 3681 1.000000
3677 3682 1.000000
3677 3683 1.000000
3677 3684 1.000000
3677 3685 1.000000
3678 3679 1.000000
3678 3680 1.000000
3678 3681 1.000000
3678 3682 1.000000
3678 3683 1.000000
3678 3684 1.000000
3678 3685 1.000000
3679 3680 1.000000
3679 3681 1.000000
3679 3682 1.000000
3679 3683 1.000000
3679 3684 1.000000
3679 3685 1.000000
3680 3681 1.000000
3680 3682 1.000000
3680 3683 1.000000
3680 3684 1.000000
3680 3685 1.000000
3681 3682 1.000000
3681 3683 1.000000
3681 3684 1.000000
3681 3685 1.000000
3682 3683 1.000000
3682 3684 1.000000
3682 3685 1.000000
3683 3684 1.000000
3683 3685 1.000000
3684 3685 1.000000
3686 3687 1.000000
3686 3688 1.000000
3686 3689 1.000000
3686 3690 1.000000
3686 3691 1.000000
3686 3692 1.000000
3686 3693 1.000000
3686 3694 1.000000
3686 3695 1.000000
3687 3688 1.000000
3687 3689 1.000000
3687 3690 1.000000
3687 3691 1.000000
3687 3692 1.000000
3687 3693 1.000000
3687 3694 1.000000
3687 3695 1.000000
3688 3689 1.000000
3688 3690 1.000000
3688 3691 1.000000
3688 3692 1.000000
3688 3693 1.000000
3688 3694 1.000000
3688 3695 1.000000
3689 3690 1.000000
3689 3691 1.000000
3689 3692 1.000000
3689 3693 1.000000
3689 3694 1.000000
3689 3695 1.000000
3690 3691 1.000000
3690 3692 1.000000
3690 3693 1.000000
3690 3694 1.000000
3690 3695 1.000000
3691 3692 1.000000
3691 3693 1.000000
3691 3694 1.000000
3691 3695 1.000000
3692 3693 1.000000
3692 3694 1.000000
3692 3695 1.000000
3693 3694 1.000000
3693 3695 1.000000
3694 3695 1.000000
3696 3697 1.000000
3696 3698 1.000000
3696 3699 1.000000
3696 3700 1.000000
3696 3701 1.000000
3696 3702 1.000000
3696 3703 1.000000
3697 3698 1.000000
3697 3699 1.000000
3697 3700 1.000000
3697 3701 1.000000
3697 3702 1.000000
3697 3703 1.000000
3698 3699 1.000000
3698 3700 1.000000
3698 3701 1.000000
3698 3702 1.000000
3698 3703 1.000000
3699 3700 1.000000
3699 3701 1.000000
3699 3702 1.000000
3699 3703 1.000000
3700 3701 1.000000
3700 3702 1.000000
3700 3703 1.000000
3701 3702 1.000000
3701 3703 1.000000
3702 3703 1.000000
3704 3705 1.000000
3704 3706 1.000000
3704 3707 1.000000
3704 3708 1.000000
3704 3709 1.000000
3704 3710 1.000000
3704 3711 1.000000
3704 3712 1.000000
3705 3706 1.000000
3705 3707 1.000000
3705 3708 1.000000
3705 3709 1.000000
3705 3710 1.000000
3705 3711 1.000000
3705 3712 1.000000
3706 3707 1.000000
3706 3708 1.000000
3706 3709 1.000000
3706 3710 1.000000
3706 3711 1.000000
3706 3712 1.000000
3707 3708 1.000000
3707 3709 1.000000
3707 3710 1.000000
3707 3711 1.000000
3707 3712 1.000000
3708 3709 1.000000
3708 3710 1.000000
3708 3711 1.000000
3708 3712 1.000000
3709 3710 1.000000
3709 3711 1.000000
3709 3712 1.000000
3710 3711 1.000000
3710 3712 1.000000
3711 3712 1.000000
3713 3714 1.000000
3713 3715 1.000000
3713 3716 1.000000
3713 3717 1.000000
3713 3718 1.000000
3713 3719 1.000000
3713 3720 1.000000
3714 3715 1.000000
3714 3716 1.000000
3714 3717 1.000000
3714 3718 1.000000
3714 3719 1.000000
3714 3720 1.000000
3715 3716 1.000000
3715 3717 1.000000
3715 3718 1.000000
3715 3719 1.000000
3715 3720 1.000000
3716 3717 1.000000
3716 3718 1.000000
3716 3719 1.000000
3716 3720 1.000000
3717 3718 1.000000
3717 3719 1.000000
3717 3720 1.000000
3718 3719 1.000000
3718 3720 1.000000
3719 3720 1.000000
3721 3722 1.000000
3721 3723 1.000000
3721 3724 1.000000
3721 3725 1.000000
3721 3726 1.000000
3721 3727 1.000000
3721 3728 1.000000
3722 3723 1.000000
3722 3724 1.000000
3722 3725 1.000000
3722 3726 1.000000
3722 3727 1.000000
3722 3728 1.000000
3723 3724 1.000000
3723 3725 1.000000
3723 3726 1.000000
3723 3727 1.000000
3723 3728 1.000000
3724 3725 1.000000
3724 3726 1.000000
3724 3727 1.000000
3724 3728 1.000000
3725 3726 1.000000
3725 3727 1.000000
3725 3728 1.000000
3726 3727 1.000000
3726 3728 1.000000
3727 3728 1.000000
3729 3730 1.000000
3729 3731 1.000000
3729 3732 1.000000
3729 3733 1.000000
3730 3731 1.000000
3730 3732 1.000000
3730 3733 1.000000
3731 3732 1.000000
3731 3733 1.000000
3732 3733 1.000000
3734 3735 1.000000
3734 3736 1.000000
3734 3737 1.000000
3734 3738 1.000000
3735 3736 1.000000
3735 3737 1.000000
3735 3738 1.000000
3736 3737 1.000000
3736 3738 1.000000
3737 3738 1.000000
3739 3740 1.000000
3739 3741 1.000000
3739 3742 1.000000
3739 3743 1.000000
3739 3744 1.000000
3739 3745 1.000000
3739 3746 1.000000
3739 3747 1.000000
3739 3748 1.000000
3740 3741 1.000000
3740 3742 1.000000
3740 3743 1.000000
3740 3744 1.000000
3740 3745 1.000000
3740 3746 1.000000
3740 3747 1.000000
3740 3748 1.000000
3741 3742 1.000000
3741 3743 1.000000
3741 3744 1.000000
3741 3745 1.000000
3741 3746 1.000000
3741 3747 1.000000
3741 3748 1.000000
3742 3743 1.000000
3742 3744 1.000000
3742 3745 1.000000
3742 3746 1.000000
3742 3747 1.000000
3742 3748 1.000000
3743 3744 1.000000
3743 3745 1.000000
3743 3746 1.000000
3743 3747 1.000000
3743 3748 1.000000
3744 3745 1.000000
3744 3746 1.000000
3744 3747 1.000000
3744 3748 1.000000
3745 3746 1.000000
3745 3747 1.000000
3745 3748 1.000000
3746 3747 1.000000
3746 3748 1.000000
3747 3748 1.000000
3749 3750 1.000000
3749 3751 1.000000
3749 3752 1.000000
3749 3753 1.000000
3750 3751 1.000000
3750 3752 1.000000
3750 3753 1.000000
3751 3752 1.000000
3751 3753 1.000000
3752 3753 1.000000
3754 3755 1.000000
3754 3756 1.000000
3754 3757 1.000000
3754 3758 1.000000
3754 3759 1.000000
3754 3760 1.000000
3754 3761 1.000000
3754 3762 1.000000
3754 3763 1.000000
3755 3756 1.000000
3755 3757 1.000000
3755 3758 1.000000
3755 3759 1.000000
3755 3760 1.000000
3755 3761 1.000000
3755 3762 1.000000
3755 3763 1.000000
3756 3757 1.000000
3756 3758 1.000000
3756 3759 1.000000
3756 3760 1.000000
3756 3761 1.000000
3756 3762 1.000000
3756 3763 1.000000
3757 3758 1.000000
3757 3759 1.000000
3757 3760 1.000000
3757 3761 1.000000
3757 3762 1.000000
3757 3763 1.000000
3758 3759 1.000000
3758 3760 1.000000
3758 3761 1.000000
3758 3762 1.000000
3758 3763 1.000000
3759 3760 1.000000
3759 3761 1.000000
3759 3762 1.000000
3759 3763 1.000000
3760 3761 1.000000
3760 3762 1.000000
3760 3763 1.000000
3761 3762 1.000000
3761 3763 1.000000
3762 3763 1.000000
3764 3765 1.000000
3764 3766 1.000000
3764 3767 1.000000
3764 3768 1.000000
3764 3769 1.000000
3764 3770 1.000000
3764 3771 1.000000
3765 3766 1.000000
3765 3767 1.000000
3765 3768 1.000000
3765 3769 1.000000
3765 3770 1.000000
3765 3771 1.000000
3766 3767 1.000000
3766 3768 1.000000
3766 3769 1.000000
3766 3770 1.000000
3766 3771 1.000000
3767 3768 1.000000
3767 3769 1.000000
3767 3770 1.000000
3767 3771 1.000000
3768 3769 1.000000
3768 3770 1.000000
3768 3771 1.000000
3769 3770 1.000000
3769 3771 1.000000
3770 3771 1.000000
3772 3773 1.000000
3772 3774 1.000000
3772 3775 1.000000
3772 3776 1.000000
3772 3777 1.000000
3772 3778 1.000000
3772 3779 1.000000
3772 3780 1.000000
3772 3781 1.000000
3773 3774 1.000000
3773 3775 1.000000
3773 3776 1.000000
3773 3777 1.000000
3773 3778 1.000000
3773 3779 1.000000
3773 3780 1.000000
3773 3781 1.000000
3774 3775 1.000000
3774 3776 1.000000
3774 3777 1.000000
3774 3778 1.000000
3774 3779 1.000000
3774 3780 1.000000
3774 3781 1.000000
3775 3776 1.000000
3775 3777 1.000000
3775 3778 1.000000
3775 3779 1.000000
3775 3780 1.000000
3775 3781 1.000000
3776 3777 1.000000
3776 3778 1.000000
3776 3779 1.000000
3776 3780 1.000000
3776 3781 1.000000
3777 3778 1.000000
3777 3779 1.000000
3777 3780 1.000000
3777 3781 1.000000
3778 3779 1.000000
3778 3780 1.000000
3778 3781 1.000000
3779 3780 1.000000
3779 3781 1.000000
3780 3781 1.000000
3782 3783 1.000000
3782 3784 1.000000
3782 3785 1.000000
3782 3786 1.000000
3783 3784 1.000000
3783 3785 1.000000
3783 3786 1.000000
3784 3785 1.000000
3784 3786 1.000000
3785 3786 1.000000
3787 3788 1.000000
3787 3789 1.000000
3787 3790 1.000000
3787 3791 1.000000
3787 3792 1.000000
3787 3793 1.000000
3787 3794 1.000000
3787 3795 1.000000
3788 3789 1.000000
3788 3790 1.000000
3788 3791 1.000000
3788 3792 1.000000
3788 3793 1.000000
3788 3794 1.000000
3788 3795 1.000000
3789 3790 1.000000
3789 3791 1.000000
3789 3792 1.000000
3789 3793 1.000000
3789 3794 1.000000
3789 3795 1.000000
3790 3791 1.000000
3790 3792 1.000000
3790 3793 1.000000
3790 3794 1.000000
3790 3795 1.000000
3791 3792 1.000000
3791 3793 1.000000
3791 3794 1.000000
3791 3795 1.000000
3792 3793 1.000000
3792 3794 1.000000
3792 3795 1.000000
3793 3794 1.000000
3793 3795 1.000000
3794 3795 1.000000
3796 3797 1.000000
3796 3798 1.000000
3796 3799 1.000000
3796 3800 1.000000
3796 3801 1.000000
3796 3802 1.000000
3796 3803 1.000000
3797 3798 1.000000
3797 3799 1.000000
3797 3800 1.000000
3797 3801 1.000000
3797 3802 1.000000
3797 3803 1.000000
3798 3799 1.000000
3798 3800 1.000000
3798 3801 1.000000
3798 3802 1.000000
3798 3803 1.000000
3799 3800 1.000000
3799 3801 1.000000
3799 3802 1.000000
3799 3803 1.000000
3800 3801 1.000000
3800 3802 1.000000
3800 3803 1.000000
3801 3802 1.000000
3801 3803 1.000000
3802 3803 1.000000
3804 3805 1.000000
3804 3806 1.000000
3804 3807 1.000000
3804 3808 1.000000
3804 3809 1.000000
3804 3810 1.000000
3804 3811 1.000000
3804 3812 1.000000
3805 3806 1.000000
3805 3807 1.000000
3805 3808 1.000000
3805 3809 1.000000
3805 3810 1.000000
3805 3811 1.000000
3805 3812 1.000000
3806 3807 1.000000
3806 3808 1.000000
3806 3809 1.000000
3806 3810 1.000000
3806 3811 1.000000
3806 3812 1.000000
3807 3808 1.000000
3807 3809 1.000000
3807 3810 1.000000
3807 3811 1.000000
3807 3812 1.000000
3808 3809 1.000000
3808 3810 1.000000
3808 3811 1.000000
3808 3812 1.000000
3809 3810 1.000000
3809 3811 1.000000
3809 3812 1.000000
3810 3811 1.000000
3810 3812 1.000000
3811 3812 1.000000
3813 3814 1.000000
3813 3815 1.000000
3813 3816 1.000000
3813 3817 1.000000
3813 3818 1.000000
3813 3819 1.000000
3813 3820 1.000000
3813 3821 1.000000
3814 3815 1.000000
3814 3816 1.000000
3814 3817 1.000000
3814 3818 1.000000
3814 3819 1.000000
3814 3820 1.000000
3814 3821 1.000000
3815 3816 1.000000
3815 3817 1.000000
3815 3818 1.000000
3815 3819 1.000000
3815 3820 1.000000
3815 3821 1.000000
3816 3817 1.000000
3816 3818 1.000000
3816 3819 1.000000
3816 3820 1.000000
3816 3821 1.000000
3817 3818 1.000000
3817 3819 1.000000
3817 3820 1.000000
3817 3821 1.000000
3818 3819 1.000000
3818 3820 1.000000
3818 3821 1.000000
3819 3820 1.000000
3819 3821 1.000000
3820 3821 1.000000
3822 3823 1.000000
3822 3824 1.000000
3822 3825 1.000000
3822 3826 1.000000
3822 3827 1.000000
3822 3828 1.000000
3822 3829 1.000000
3822 3830 1.000000
3822 3831 1.000000
3823 3824 1.000000
3823 3825 1.000000
3823 3826 1.000000
3823 3827 1.000000
3823 3828 1.000000
3823 3829 1.000000
3823 3830 1.000000
3823 3831 1.000000
3824 3825 1.000000
3824 3826 1.000000
3824 3827 1.000000
3824 3828 1.000000
3824 3829 1.000000
3824 3830 1.000000
3824 3831 1.000000
3825 3826 1.000000
3825 3827 1.000000
3825 3828 1.000000
3825 3829 1.000000
3825 3830 1.000000
3825 3831 1.000000
3826 3827 1.000000
3826 3828 1.000000
3826 3829 1.000000
3826 3830 1.000000
3826 3831 1.000000
3827 3828 1.000000
3827 3829 1.000000
3827 3830 1.000000
3827 3831 1.000000
3828 3829 1.000000
3828 3830 1.000000
3828 3831 1.000000
3829 3830 1.000000
3829 3831 1.000000
3830 3831 1.000000
3832 3833 1.000000
3832 3834 1.000000
3832 3835 1.000000
3832 3836 1.000000
3833 3834 1.000000
3833 3835 1.000000
3833 3836 1.000000
3834 3835 1.000000
3834 3836 1.000000
3835 3836 1.000000
3837 3838 1.000000
3837 3839 1.000000
3837 3840 1.000000
3837 3841 1.000000
3837 3842 1.000000
3838 3839 1.000000
3838 3840 1.000000
3838 3841 1.000000
3838 3842 1.000000
3839 3840 1.000000
3839 3841 1.000000
3839 3842 1.000000
3840 3841 1.000000
3840 3842 1.000000
3841 3842 1.000000
3843 3844 1.000000
3843 3845 1.000000
3843 3846 1.000000
3843 3847 1.000000
3843 3848 1.000000
3843 3849 1.000000
3843 3850 1.000000
3843 3851 1.000000
3843 3852 1.000000
3844 3845 1.000000
3844 3846 1.000000
3844 3847 1.000000
3844 3848 1.000000
3844 3849 1.000000
3844 3850 1.000000
3844 3851 1.000000
3844 3852 1.000000
3845 3846 1.000000
3845 3847 1.000000
3845 3848 1.000000
3845 3849 1.000000
3845 3850 1.000000
3845 3851 1.000000
3845 3852 1.000000
3846 3847 1.000000
3846 3848 1.000000
3846 3849 1.000000
3846 3850 1.000000
3846 3851 1.000000
3846 3852 1.000000
3847 3848 1.000000
3847 3849 1.000000
3847 3850 1.000000
3847 3851 1.000000
3847 3852 1.000000
3848 3849 1.000000
3848 3850 1.000000
3848 3851 1.000000
3848 3852 1.000000
3849 3850 1.000000
3849 3851 1.000000
3849 3852 1.000000
3850 3851 1.000000
3850 3852 1.000000
3851 3852 1.000000
3853 3854 1.000000
3853 3855 1.000000
3853 3856 1.000000
3853 3857 1.000000
3854 3855 1.000000
3854 3856 1.000000
3854 3857 1.000000
3855 3856 1.000000
3855 3857 1.000000
3856 3857 1.000000
3858 3859 1.000000
3858 3860 1.000000
3858 3861 1.000000
3859 3860 1.000000
3859 3861 1.000000
3860 3861 1.000000
3862 3863 1.000000
3862 3864 1.000000
3863 3864 1.000000
3865 3866 1.000000
3865 3867 1.000000
3865 3868 1.000000
3865 3869 1.000000
3866 3867 1.000000
3866 3868 1.000000
3866 3869 1.000000
3867 3868 1.000000
3867 3869 1.000000
3868 3869 1.000000
3870 3871 1.000000
3870 3872 1.000000
3870 3873 1.000000
3870 3874 1.000000
3870 3875 1.000000
3870 3876 1.000000
3870 3877 1.000000
3870 3878 1.000000
3871 3872 1.000000
3871 3873 1.000000
3871 3874 1.000000
3871 3875 1.000000
3871 3876 1.000000
3871 3877 1.000000
3871 3878 1.000000
3872 3873 1.000000
3872 3874 1.000000
3872 3875 1.000000
3872 3876 1.000000
3872 3877 1.000000
3872 3878 1.000000
3873 3874 1.000000
3873 3875 1.000000
3873 3876 1.000000
3873 3877 1.000000
3873 3878 1.000000
3874 3875 1.000000
3874 3876 1.000000
3874 3877 1.000000
3874 3878 1.000000
3875 3876 1.000000
3875 3877 1.000000
3875 3878 1.000000
3876 3877 1.000000
3876 3878 1.000000
3877 3878 1.000000
3879 3880 1.000000
3879 3881 1.000000
3879 3882 1.000000
3879 3883 1.000000
3880 3881 1.000000
3880 3882 1.000000
3880 3883 1.000000
3881 3882 1.000000
3881 3883 1.000000
3882 3883 1.000000
3884 3885 1.000000
3884 3886 1.000000
3884 3887 1.000000
3884 3888 1.000000
3884 3889 1.000000
3884 3890 1.000000
3884 3891 1.000000
3884 3892 1.000000
3885 3886 1.000000
3885 3887 1.000000
3885 3888 1.000000
3885 3889 1.000000
3885 3890 1.000000
3885 3891 1.000000
3885 3892 1.000000
3886 3887 1.000000
3886 3888 1.000000
3886 3889 1.000000
3886 3890 1.000000
3886 3891 1.000000
3886 3892 1.000000
3887 3888 1.000000
3887 3889 1.000000
3887 3890 1.000000
3887 3891 1.000000
3887 3892 1.000000
3888 3889 1.000000
3888 3890 1.000000
3888 3891 1.000000
3888 3892 1.000000
3889 3890 1.000000
3889 3891 1.000000
3889 3892 1.000000
3890 3891 1.000000
3890 3892 1.000000
3891 3892 1.000000
3893 3894 1.000000
3893 3895 1.000000
3893 3896 1.000000
3893 3897 1.000000
3893 3898 1.000000
3893 3899 1.000000
3893 3900 1.000000
3893 3901 1.000000
3893 3902 1.000000
3894 3895 1.000000
3894 3896 1.000000
3894 3897 1.000000
3894 3898 1.000000
3894 3899 1.000000
3894 3900 1.000000
3894 3901 1.000000
3894 3902 1.000000
3895 3896 1.000000
3895 3897 1.000000
3895 3898 1.000000
3895 3899 1.000000
3895 3900 1.000000
3895 3901 1.000000
3895 3902 1.000000
3896 3897 1.000000
3896 3898 1.000000
3896 3899 1.000000
3896 3900 1.000000
3896 3901 1.000000
3896 3902 1.000000
3897 3898 1.000000
3897 3899 1.000000
3897 3900 1.000000
3897 3901 1.000000
3897 3902 1.000000
3898 3899 1.000000
3898 3900 1.000000
3898 3901 1.000000
3898 3902 1.000000
3899 3900 1.000000
3899 3901 1.000000
3899 3902 1.000000
3900 3901 1.000000
3900 3902 1.000000
3901 3902 1.000000
3903 3904 1.000000
3903 3905 1.000000
3903 3906 1.000000
3903 3907 1.000000
3903 3908 1.000000
3903 3909 1.000000
3903 3910 1.000000
3904 3905 1.000000
3904 3906 1.000000
3904 3907 1.000000
3904 3908 1.000000
3904 3909 1.000000
3904 3910 1.000000
3905 3906 1.000000
3905 3907 1.000000
3905 3908 1.000000
3905 3909 1.000000
3905 3910 1.000000
3906 3907 1.000000
3906 3908 1.000000
3906 3909 1.000000
3906 3910 1.000000
3907 3908 1.000000
3907 3909 1.000000
3907 3910 1.000000
3908 3909 1.000000
3908 3910 1.000000
3909 3910 1.000000
3911 3912 1.000000
3911 3913 1.000000
3911 3914 1.000000
3911 3915 1.000000
3911 3916 1.000000
3911 3917 1.000000
3911 3918 1.000000
3912 3913 1.000000
3912 3914 1.000000
3912 3915 1.000000
3912 3916 1.000000
3912 3917 1.000000
3912 3918 1.000000
3913 3914 1.000000
3913 3915 1.000000
3913 3916 1.000000
3913 3917 1.000000
3913 3918 1.000000
3914 3915 1.000000
3914 3916 1.000000
3914 3917 1.000000
3914 3918 1.000000
3915 3916 1.000000
3915 3917 1.000000
3915 3918 1.000000
3916 3917 1.000000
3916 3918 1.000000
3917 3918 1.000000
3919 3920 1.000000
3919 3921 1.000000
3919 3922 1.000000
3919 3923 1.000000
3919 3924 1.000000
3920 3921 1.000000
3920 3922 1.000000
3920 3923 1.000000
3920 3924 1.000000
3921 3922 1.000000
3921 3923 1.000000
3921 3924 1.000000
3922 3923 1.000000
3922 3924 1.000000
3923 3924 1.000000
3925 3926 1.000000
3925 3927 1.000000
3925 3928 1.000000
3925 3929 1.000000
3925 3930 1.000000
3925 3931 1.000000
3925 3932 1.000000
3925 3933 1.000000
3926 3927 1.000000
3926 3928 1.000000
3926 3929 1.000000
3926 3930 1.000000
3926 3931 1.000000
3926 3932 1.000000
3926 3933 1.000000
3927 3928 1.000000
3927 3929 1.000000
3927 3930 1.000000
3927 3931 1.000000
3927 3932 1.000000
3927 3933 1.000000
3928 3929 1.000000
3928 3930 1.000000
3928 3931 1.000000
3928 3932 1.000000
3928 3933 1.000000
3929 3930 1.000000
3929 3931 1.000000
3929 3932 1.000000
3929 3933 1.000000
3930 3931 1.000000
3930 3932 1.000000
3930 3933 1.000000
3931 3932 1.000000
3931 3933 1.000000
3932 3933 1.000000
3934 3935 1.000000
3934 3936 1.000000
3934 3937 1.000000
3934 3938 1.000000
3934 3939 1.000000
3934 3940 1.000000
3934 3941 1.000000
3934 3942 1.000000
3935 3936 1.000000
3935 3937 1.000000
3935 3938 1.000000
3935 3939 1.000000
3935 3940 1.000000
3935 3941 1.000000
3935 3942 1.000000
3936 3937 1.000000
3936 3938 1.000000
3936 3939 1.000000
3936 3940 1.000000
3936 3941 1.000000
3936 3942 1.000000
3937 3938 1.000000
3937 3939 1.000000
3937 3940 1.000000
3937 3941 1.000000
3937 3942 1.000000
3938 3939 1.000000
3938 3940 1.000000
3938 3941 1.000000
3938 3942 1.000000
3939 3940 1.000000
3939 3941 1.000000
3939 3942 1.000000
3940 3941 1.000000
3940 3942 1.000000
3941 3942 1.000000
3943 3944 1.000000
3943 3945 1.000000
3943 3946 1.000000
3943 3947 1.000000
3943 3948 1.000000
3944 3945 1.000000
3944 3946 1.000000
3944 3947 1.000000
3944 3948 1.000000
3945 3946 1.000000
3945 3947 1.000000
3945 3948 1.000000
3946 3947 1.000000
3946 3948 1.000000
3947 3948 1.000000
3949 3950 1.000000
3949 3951 1.000000
3949 3952 1.000000
3949 3953 1.000000
3949 3954 1.000000
3949 3955 1.000000
3949 3956 1.000000
3949 3957 1.000000
3950 3951 1.000000
3950 3952 1.000000
3950 3953 1.000000
3950 3954 1.000000
3950 3955 1.000000
3950 3956 1.000000
3950 3957 1.000000
3951 3952 1.000000
3951 3953 1.000000
3951 3954 1.000000
3951 3955 1.000000
3951 3956 1.000000
3951 3957 1.000000
3952 3953 1.000000
3952 3954 1.000000
3952 3955 1.000000
3952 3956 1.000000
3952 3957 1.000000
3953 3954 1.000000
3953 3955 1.000000
3953 3956 1.000000
3953 3957 1.000000
3954 3955 1.000000
3954 3956 1.000000
3954 3957 1.000000
3955 3956 1.000000
3955 3957 1.000000
3956 3957 1.000000
3958 3959 1.000000
3958 3960 1.000000
3958 3961 1.000000
3959 3960 1.000000
3959 3961 1.000000
3960 3961 1.000000
3962 3963 1.000000
3962 3964 1.000000
3962 3965 1.000000
3963 3964 1.000000
3963 3965 1.000000
3964 3965 1.000000
3966 3967 1.000000
3966 3968 1.000000
3966 3969 1.000000
3966 3970 1.000000
3966 3971 1.000000
3967 3968 1.000000
3967 3969 1.000000
3967 3970 1.000000
3967 3971 1.000000
3968 3969 1.000000
3968 3970 1.000000
3968 3971 1.000000
3969 3970 1.000000
3969 3971 1.000000
3970 3971 1.000000
3972 3973 1.000000
3972 3974 1.000000
3972 3975 1.000000
3972 3976 1.000000
3972 3977 1.000000
3972 3978 1.000000
3972 3979 1.000000
3973 3974 1.000000
3973 3975 1.000000
3973 3976 1.000000
3973 3977 1.000000
3973 3978 1.000000
3973 3979 1.000000
3974 3975 1.000000
3974 3976 1.000000
3974 3977 1.000000
3974 3978 1.000000
3974 3979 1.000000
3975 3976 1.000000
3975 3977 1.000000
3975 3978 1.000000
3975 3979 1.000000
3976 3977 1.000000
3976 3978 1.000000
3976 3979 1.000000
3977 3978 1.000000
3977 3979 1.000000
3978 3979 1.000000
3980 3981 1.000000
3980 3982 1.000000
3980 3983 1.000000
3980 3984 1.000000
3980 3985 1.000000
3980 3986 1.000000
3980 3987 1.000000
3980 3988 1.000000
3980 3989 1.000000
3981 3982 1.000000
3981 3983 1.000000
3981 3984 1.000000
3981 3985 1.000000
3981 3986 1.000000
3981 3987 1.000000
3981 3988 1.000000
3981 3989 1.000000
3982 3983 1.000000
3982 3984 1.000000
3982 3985 1.000000
3982 3986 1.000000
3982 3987 1.000000
3982 3988 1.000000
3982 3989 1.000000
3983 3984 1.000000
3983 3985 1.000000
3983 3986 1.000000
3983 3987 1.000000
3983 3988 1.000000
3983 3989 1.000000
3984 3985 1.000000
3984 3986 1.000000
3984 3987 1.000000
3984 3988 1.000000
3984 3989 1.000000
3985 3986 1.000000
3985 3987 1.000000
3985 3988 1.000000
3985 3989 1.000000
3986 3987 1.000000
3986 3988 1.000000
3986 3989 1.000000
3987 3988 1.000000
3987 3989 1.000000
3988 3989 1.000000
3990 3991 1.000000
3990 3992 1.000000
3990 3993 1.000000
3990 3994 1.000000
3990 3995 1.000000
3990 3996 1.000000
3990 3997 1.000000
3990 3998 1.000000
3991 3992 1.000000
3991 3993 1.000000
3991 3994 1.000000
3991 3995 1.000000
3991 3996 1.000000
3991 3997 1.000000
3991 3998 1.000000
3992 3993 1.000000
3992 3994 1.000000
3992 3995 1.000000
3992 3996 1.000000
3992 3997 1.000000
3992 3998 1.000000
3993 3994 1.000000
3993 3995 1.000000
3993 3996 1.000000
3993 3997 1.000000
3993 3998 1.000000
3994 3995 1.000000
3994 3996 1.000000
3994 3997 1.000000
3994 3998 1.000000
3995 3996 1.000000
3995 3997 1.000000
3995 3998 1.000000
3996 3997 1.000000
3996 3998 1.000000
3997 3998 1.000000
3999 4000 1.000000
3999 4001 1.000000
3999 4002 1.000000
3999 4003 1.000000
3999 4004 1.000000
3999 4005 1.000000
3999 4006 1.000000
3999 4007 1.000000
3999 4008 1.000000
4000 4001 1.000000
4000 4002 1.000000
4000 4003 1.000000
4000 4004 1.000000
4000 4005 1.000000
4000 4006 1.000000
4000 4007 1.000000
4000 4008 1.000000
4001 4002 1.000000
4001 4003 1.000000
4001 4004 1.000000
4001 4005 1.000000
4001 4006 1.000000
4001 4007 1.000000
4001 4008 1.000000
4002 4003 1.000000
4002 4004 1.000000
4002 4005 1.000000
4002 4006 1.000000
4002 4007 1.000000
4002 4008 1.000000
4003 4004 1.000000
4003 4005 1.000000
4003 4006 1.000000
4003 4007 1.000000
4003 4008 1.000000
4004 4005 1.000000
4004 4006 1.000000
4004 4007 1.000000
4004 4008 1.000000
4005 4006 1.000000
4005 4007 1.000000
4005 4008 1.000000
4006 4007 1.000000
4006 4008 1.000000
4007 4008 1.000000
4009 4010 1.000000
4009 4011 1.000000
4009 4012 1.000000
4009 4013 1.000000
4009 4014 1.000000
4009 4015 1.000000
4009 4016 1.000000
4009 4017 1.000000
4009 4018 1.000000
4010 4011 1.000000
4010 4012 1.000000
4010 4013 1.000000
4010 4014 1.000000
4010 4015 1.000000
4010 4016 1.000000
4010 4017 1.000000
4010 4018 1.000000
4011 4012 1.000000
4011 4013 1.000000
4011 4014 1.000000
4011 4015 1.000000
4011 4016 1.000000
4011 4017 1.000000
4011 4018 1.000000
4012 4013 1.000000
4012 4014 1.000000
4012 4015 1.000000
4012 4016 1.000000
4012 4017 1.000000
4012 4018 1.000000
4013 4014 1.000000
4013 4015 1.000000
4013 4016 1.000000
4013 4017 1.000000
4013 4018 1.000000
4014 4015 1.000000
4014 4016 1.000000
4014 4017 1.000000
4014 4018 1.000000
4015 4016 1.000000
4015 4017 1.000000
4015 4018 1.000000
4016 4017 1.000000
4016 4018 1.000000
4017 4018 1.000000
4019 4020 1.000000
4019 4021 1.000000
4019 4022 1.000000
4019 4023 1.000000
4019 4024 1.000000
4019 4025 1.000000
4019 4026 1.000000
4020 4021 1.000000
4020 4022 1.000000
4020 4023 1.000000
4020 4024 1.000000
4020 4025 1.000000
4020 4026 1.000000
4021 4022 1.000000
4021 4023 1.000000
4021 4024 1.000000
4021 4025 1.000000
4021 4026 1.000000
4022 4023 1.000000
4022 4024 1.000000
4022 4025 1.000000
4022 4026 1.000000
4023 4024 1.000000
4023 4025 1.000000
4023 4026 1.000000
4024 4025 1.000000
4024 4026 1.000000
4025 4026 1.000000
4027 4028 1.000000
4027 4029 1.000000
4027 4030 1.000000
4027 4031 1.000000
4027 4032 1.000000
4027 4033 1.000000
4027 4034 1.000000
4027 4035 1.000000
4028 4029 1.000000
4028 4030 1.000000
4028 4031 1.000000
4028 4032 1.000000
4028 4033 1.000000
4028 4034 1.000000
4028 4035 1.000000
4029 4030 1.000000
4029 4031 1.000000
4029 4032 1.000000
4029 4033 1.000000
4029 4034 1.000000
4029 4035 1.000000
4030 4031 1.000000
4030 4032 1.000000
4030 4033 1.000000
4030 4034 1.000000
4030 4035 1.000000
4031 4032 1.000000
4031 4033 1.000000
4031 4034 1.000000
4031 4035 1.000000
4032 4033 1.000000
4032 4034 1.000000
4032 4035 1.000000
4033 4034 1.000000
4033 4035 1.000000
4034 4035 1.000000
4036 4037 1.000000
4036 4038 1.000000
4036 4039 1.000000
4036 4040 1.000000
4036 4041 1.000000
4036 4042 1.000000
4036 4043 1.000000
4036 4044 1.000000
4036 4045 1.000000
4037 4038 1.000000
4037 4039 1.000000
4037 4040 1.000000
4037 4041 1.000000
4037 4042 1.000000
4037 4043 1.000000
4037 4044 1.000000
4037 4045 1.000000
4038 4039 1.000000
4038 4040 1.000000
4038 4041 1.000000
4038 4042 1.000000
4038 4043 1.000000
4038 4044 1.000000
4038 4045 1.000000
4039 4040 1.000000
4039 4041 1.000000
4039 4042 1.000000
4039 4043 1.000000
4039 4044 1.000000
4039 4045 1.000000
4040 4041 1.000000
4040 4042 1.000000
4040 4043 1.000000
4040 4044 1.000000
4040 4045 1.000000
4041 4042 1.000000
4041 4043 1.000000
4041 4044 1.000000
4041 4045 1.000000
4042 4043 1.000000
4042 4044 1.000000
4042 4045 1.000000
4043 4044 1.000000
4043 4045 1.000000
4044 4045 1.000000
4046 4047 1.000000
4046 4048 1.000000
4046 4049 1.000000
4046 4050 1.000000
4046 4051 1.000000
4047 4048 1.000000
4047 4049 1.000000
4047 4050 1.000000
4047 4051 1.000000
4048 4049 1.000000
4048 4050 1.000000
4048 4051 1.000000
4049 4050 1.000000
4049 4051 1.000000
4050 4051 1.000000
4052 4053 1.000000
4052 4054 1.000000
4052 4055 1.000000
4052 4056 1.000000
4052 4057 1.000000
4052 4058 1.000000
4052 4059 1.000000
4053 4054 1.000000
4053 4055 1.000000
4053 4056 1.000000
4053 4057 1.000000
4053 4058 1.000000
4053 4059 1.000000
4054 4055 1.000000
4054 4056 1.000000
4054 4057 1.000000
4054 4058 1.000000
4054 4059 1.000000
4055 4056 1.000000
4055 4057 1.000000
4055 4058 1.000000
4055 4059 1.000000
4056 4057 1.000000
4056 4058 1.000000
4056 4059 1.000000
4057 4058 1.000000
4057 4059 1.000000
4058 4059 1.000000
4060 4061 1.000000
4060 4062 1.000000
4060 4063 1.000000
4060 4064 1.000000
4060 4065 1.000000
4060 4066 1.000000
4060 4067 1.000000
4060 4068 1.000000
4060 4069 1.000000
4061 4062 1.000000
4061 4063 1.000000
4061 4064 1.000000
4061 4065 1.000000
4061 4066 1.000000
4061 4067 1.000000
4061 4068 1.000000
4061 4069 1.000000
4062 4063 1.000000
4062 4064 1.000000
4062 4065 1.000000
4062 4066 1.000000
4062 4067 1.000000
4062 4068 1.000000
4062 4069 1.000000
4063 4064 1.000000
4063 4065 1.000000
4063 4066 1.000000
4063 4067 1.000000
4063 4068 1.000000
4063 4069 1.000000
4064 4065 1.000000
4064 4066 1.000000
4064 4067 1.000000
4064 4068 1.000000
4064 4069 1.000000
4065 4066 1.000000
4065 4067 1.000000
4065 4068 1.000000
4065 4069 1.000000
4066 4067 1.000000
4066 4068 1.000000
4066 4069 1.000000
4067 4068 1.000000
4067 4069 1.000000
4068 4069 1.000000
4070 4071 1.000000
4070 4072 1.000000
4070 4073 1.000000
4070 4074 1.000000
4070 4075 1.000000
4070 4076 1.000000
4070 4077 1.000000
4070 4078 1.000000
4071 4072 1.000000
4071 4073 1.000000
4071 4074 1.000000
4071 4075 1.000000
4071 4076 1.000000
4071 4077 1.000000
4071 4078 1.000000
4072 4073 1.000000
4072 4074 1.000000
4072 4075 1.000000
4072 4076 1.000000
4072 4077 1.000000
4072 4078 1.000000
4073 4074 1.000000
4073 4075 1.000000
4073 4076 1.000000
4073 4077 1.000000
4073 4078 1.000000
4074 4075 1.000000
4074 4076 1.000000
4074 4077 1.000000
4074 4078 1.000000
4075 4076 1.000000
4075 4077 1.000000
4075 4078 1.000000
4076 4077 1.000000
4076 4078 1.000000
4077 4078 1.000000
4079 4080 1.000000
4079 4081 1.000000
4079 4082 1.000000
4079 4083 1.000000
4079 4084 1.000000
4079 4085 1.000000
4079 4086 1.000000
4079 4087 1.000000
4079 4088 1.000000
4080 4081 1.000000
4080 4082 1.000000
4080 4083 1.000000
4080 4084 1.000000
4080 4085 1.000000
4080 4086 1.000000
4080 4087 1.000000
4080 4088 1.000000
4081 4082 1.000000
4081 4083 1.000000
4081 4084 1.000000
4081 4085 1.000000
4081 4086 1.000000
4081 4087 1.000000
4081 4088 1.000000
4082 4083 1.000000
4082 4084 1.000000
4082 4085 1.000000
4082 4086 1.000000
4082 4087 1.000000
4082 4088 1.000000
4083 4084 1.000000
4083 4085 1.000000
4083 4086 1.000000
4083 4087 1.000000
4083 4088 1.000000
4084 4085 1.000000
4084 4086 1.000000
4084 4087 1.000000
4084 4088 1.000000
4085 4086 1.000000
4085 4087 1.000000
4085 4088 1.000000
4086 4087 1.000000
4086 4088 1.000000
4087 4088 1.000000
4089 4090 1.000000
4089 4091 1.000000
4089 4092 1.000000
4089 4093 1.000000
4089 4094 1.000000
4089 4095 1.000000
4089 4096 1.000000
4089 4097 1.000000
4089 4098 1.000000
4090 4091 1.000000
4090 4092 1.000000
4090 4093 1.000000
4090 4094 1.000000
4090 4095 1.000000
4090 4096 1.000000
4090 4097 1.000000
4090 4098 1.000000
4091 4092 1.000000
4091 4093 1.000000
4091 4094 1.000000
4091 4095 1.000000
4091 4096 1.000000
4091 4097 1.000000
4091 4098 1.000000
4092 4093 1.000000
4092 4094 1.000000
4092 4095 1.000000
4092 4096 1.000000
4092 4097 1.000000
4092 4098 1.000000
4093 4094 1.000000
4093 4095 1.000000
4093 4096 1.000000
4093 4097 1.000000
4093 4098 1.000000
4094 4095 1.000000
4094 4096 1.000000
4094 4097 1.000000
4094 4098 1.000000
4095 4096 1.000000
4095 4097 1.000000
4095 4098 1.000000
4096 4097 1.000000
4096 4098 1.000000
4097 4098 1.000000
4099 4100 1.000000
4099 4101 1.000000
4099 4102 1.000000
4099 4103 1.000000
4099 4104 1.000000
4099 4105 1.000000
4099 4106 1.000000
4099 4107 1.000000
4099 4108 1.000000
4100 4101 1.000000
4100 4102 1.000000
4100 4103 1.000000
4100 4104 1.000000
4100 4105 1.000000
4100 4106 1.000000
4100 4107 1.000000
4100 4108 1.000000
4101 4102 1.000000
4101 4103 1.000000
4101 4104 1.000000
4101 4105 1.000000
4101 4106 1.000000
4101 4107 1.000000
4101 4108 1.000000
4102 4103 1.000000
4102 4104 1.000000
4102 4105 1.000000
4102 4106 1.000000
4102 4107 1.000000
4102 4108 1.000000
4103 4104 1.000000
4103 4105 1.000000
4103 4106 1.000000
4103 4107 1.000000
4103 4108 1.000000
4104 4105 1.000000
4104 4106 1.000000
4104 4107 1.000000
4104 4108 1.000000
4105 4106 1.000000
4105 4107 1.000000
4105 4108 1.000000
4106 4107 1.000000
4106 4108 1.000000
4107 4108 1.000000
4109 4110 1.000000
4109 4111 1.000000
4109 4112 1.000000
4109 4113 1.000000
4109 4114 1.000000
4109 4115 1.000000
4109 4116 1.000000
4109 4117 1.000000
4110 4111 1.000000
4110 4112 1.000000
4110 4113 1.000000
4110 4114 1.000000
4110 4115 1.000000
4110 4116 1.000000
4110 4117 1.000000
4111 4112 1.000000
4111 4113 1.000000
4111 4114 1.000000
4111 4115 1.000000
4111 4116 1.000000
4111 4117 1.000000
4112 4113 1.000000
4112 4114 1.000000
4112 4115 1.000000
4112 4116 1.000000
4112 4117 1.000000
4113 4114 1.000000
4113 4115 1.000000
4113 4116 1.000000
4113 4117 1.000000
4114 4115 1.000000
4114 4116 1.000000
4114 4117 1.000000
4115 4116 1.000000
4115 4117 1.000000
4116 4117 1.000000
4118 4119 1.000000
4118 4120 1.000000
4118 4121 1.000000
4118 4122 1.000000
4118 4123 1.000000
4118 4124 1.000000
4118 4125 1.000000
4119 4120 1.000000
4119 4121 1.000000
4119 4122 1.000000
4119 4123 1.000000
4119 4124 1.000000
4119 4125 1.000000
4120 4121 1.000000
4120 4122 1.000000
4120 4123 1.000000
4120 4124 1.000000
4120 4125 1.000000
4121 4122 1.000000
4121 4123 1.000000
4121 4124 1.000000
4121 4125 1.000000
4122 4123 1.000000
4122 4124 1.000000
4122 4125 1.000000
4123 4124 1.000000
4123 4125 1.000000
4124 4125 1.000000
4126 4127 1.000000
4126 4128 1.000000
4126 4129 1.000000
4126 4130 1.000000
4126 4131 1.000000
4126 4132 1.000000
4126 4133 1.000000
4126 4134 1.000000
4127 4128 1.000000
4127 4129 1.000000
4127 4130 1.000000
4127 4131 1.000000
4127 4132 1.000000
4127 4133 1.000000
4127 4134 1.000000
4128 4129 1.000000
4128 4130 1.000000
4128 4131 1.000000
4128 4132 1.000000
4128 4133 1.000000
4128 4134 1.000000
4129 4130 1.000000
4129 4131 1.000000
4129 4132 1.000000
4129 4133 1.000000
4129 4134 1.000000
4130 4131 1.000000
4130 4132 1.000000
4130 4133 1.000000
4130 4134 1.000000
4131 4132 1.000000
4131 4133 1.000000
4131 4134 1.000000
4132 4133 1.000000
4132 4134 1.000000
4133 4134 1.000000
4135 4136 1.000000
4135 4137 1.000000
4135 4138 1.000000
4135 4139 1.000000
4135 4140 1.000000
4136 4137 1.000000
4136 4138 1.000000
4136 4139 1.000000
4136 4140 1.000000
4137 4138 1.000000
4137 4139 1.000000
4137 4140 1.000000
4138 4139 1.000000
4138 4140 1.000000
4139 4140 1.000000
4141 4142 1.000000
4141 4143 1.000000
4141 4144 1.000000
4141 4145 1.000000
4141 4146 1.000000
4141 4147 1.000000
4141 4148 1.000000
4141 4149 1.000000
4142 4143 1.000000
4142 4144 1.000000
4142 4145 1.000000
4142 4146 1.000000
4142 4147 1.000000
4142 4148 1.000000
4142 4149 1.000000
4143 4144 1.000000
4143 4145 1.000000
4143 4146 1.000000
4143 4147 1.000000
4143 4148 1.000000
4143 4149 1.000000
4144 4145 1.000000
4144 4146 1.000000
4144 4147 1.000000
4144 4148 1.000000
4144 4149 1.000000
4145 4146 1.000000
4145 4147 1.000000
4145 4148 1.000000
4145 4149 1.000000
4146 4147 1.000000
4146 4148 1.000000
4146 4149 1.000000
4147 4148 1.000000
4147 4149 1.000000
4148 4149 1.000000
4150 4151 1.000000
4150 4152 1.000000
4150 4153 1.000000
4150 4154 1.000000
4150 4155 1.000000
4151 4152 1.000000
4151 4153 1.000000
4151 4154 1.000000
4151 4155 1.000000
4152 4153 1.000000
4152 4154 1.000000
4152 4155 1.000000
4153 4154 1.000000
4153 4155 1.000000
4154 4155 1.000000
4156 4157 1.000000
4156 4158 1.000000
4156 4159 1.000000
4156 4160 1.000000
4156 4161 1.000000
4157 4158 1.000000
4157 4159 1.000000
4157 4160 1.000000
4157 4161 1.000000
4158 4159 1.000000
4158 4160 1.000000
4158 4161 1.000000
4159 4160 1.000000
4159 4161 1.000000
4160 4161 1.000000
4162 4163 1.000000
4162 4164 1.000000
4162 4165 1.000000
4162 4166 1.000000
4163 4164 1.000000
4163 4165 1.000000
4163 4166 1.000000
4164 4165 1.000000
4164 4166 1.000000
4165 4166 1.000000
4167 4168 1.000000
4167 4169 1.000000
4167 4170 1.000000
4167 4171 1.000000
4167 4172 1.000000
4167 4173 1.000000
4168 4169 1.000000
4168 4170 1.000000
4168 4171 1.000000
4168 4172 1.000000
4168 4173 1.000000
4169 4170 1.000000
4169 4171 1.000000
4169 4172 1.000000
4169 4173 1.000000
4170 4171 1.000000
4170 4172 1.000000
4170 4173 1.000000
4171 4172 1.000000
4171 4173 1.000000
4172 4173 1.000000
4174 4175 1.000000
4174 4176 1.000000
4174 4177 1.000000
4174 4178 1.000000
4174 4179 1.000000
4174 4180 1.000000
4174 4181 1.000000
4174 4182 1.000000
4174 4183 1.000000
4175 4176 1.000000
4175 4177 1.000000
4175 4178 1.000000
4175 4179 1.000000
4175 4180 1.000000
4175 4181 1.000000
4175 4182 1.000000
4175 4183 1.000000
4176 4177 1.000000
4176 4178 1.000000
4176 4179 1.000000
4176 4180 1.000000
4176 4181 1.000000
4176 4182 1.000000
4176 4183 1.000000
4177 4178 1.000000
4177 4179 1.000000
4177 4180 1.000000
4177 4181 1.000000
4177 4182 1.000000
4177 4183 1.000000
4178 4179 1.000000
4178 4180 1.000000
4178 4181 1.000000
4178 4182 1.000000
4178 4183 1.000000
4179 4180 1.000000
4179 4181 1.000000
4179 4182 1.000000
4179 4183 1.000000
4180 4181 1.000000
4180 4182 1.000000
4180 4183 1.000000
4181 4182 1.000000
4181 4183 1.000000
4182 4183 1.000000
4184 4185 1.000000
4184 4186 1.000000
4184 4187 1.000000
4184 4188 1.000000
4184 4189 1.000000
4185 4186 1.000000
4185 4187 1.000000
4185 4188 1.000000
4185 4189 1.000000
4186 4187 1.000000
4186 4188 1.000000
4186 4189 1.000000
4187 4188 1.000000
4187 4189 1.000000
4188 4189 1.000000
4190 4191 1.000000
4190 4192 1.000000
4190 4193 1.000000
4190 4194 1.000000
4190 4195 1.000000
4190 4196 1.000000
4190 4197 1.000000
4191 4192 1.000000
4191 4193 1.000000
4191 4194 1.000000
4191 4195 1.000000
4191 4196 1.000000
4191 4197 1.000000
4192 4193 1.000000
4192 4194 1.000000
4192 4195 1.000000
4192 4196 1.000000
4192 4197 1.000000
4193 4194 1.000000
4193 4195 1.000000
4193 4196 1.000000
4193 4197 1.000000
4194 4195 1.000000
4194 4196 1.000000
4194 4197 1.000000
4195 4196 1.000000
4195 4197 1.000000
4196 4197 1.000000
4198 4199 1.000000
4198 4200 1.000000
4198 4201 1.000000
4198 4202 1.000000
4199 4200 1.000000
4199 4201 1.000000
4199 4202 1.000000
4200 4201 1.000000
4200 4202 1.000000
4201 4202 1.000000
4203 4204 1.000000
4203 4205 1.000000
4203 4206 1.000000
4203 4207 1.000000
4203 4208 1.000000
4203 4209 1.000000
4203 4210 1.000000
4203 4211 1.000000
4204 4205 1.000000
4204 4206 1.000000
4204 4207 1.000000
4204 4208 1.000000
4204 4209 1.000000
4204 4210 1.000000
4204 4211 1.000000
4205 4206 1.000000
4205 4207 1.000000
4205 4208 1.000000
4205 4209 1.000000
4205 4210 1.000000
4205 4211 1.000000
4206 4207 1.000000
4206 4208 1.000000
4206 4209 1.000000
4206 4210 1.000000
4206 4211 1.000000
4207 4208 1.000000
4207 4209 1.000000
4207 4210 1.000000
4207 4211 1.000000
4208 4209 1.000000
4208 4210 1.000000
4208 4211 1.000000
4209 4210 1.000000
4209 4211 1.000000
4210 4211 1.000000
4212 4213 1.000000
4212 4214 1.000000
4212 4215 1.000000
4212 4216 1.000000
4213 4214 1.000000
4213 4215 1.000000
4213 4216 1.000000
4214 4215 1.000000
4214 4216 1.000000
4215 4216 1.000000
4217 4218 1.000000
4217 4219 1.000000
4217 4220 1.000000
4217 4221 1.000000
4217 4222 1.000000
4217 4223 1.000000
4217 4224 1.000000
4217 4225 1.000000
4217 4226 1.000000
4218 4219 1.000000
4218 4220 1.000000
4218 4221 1.000000
4218 4222 1.000000
4218 4223 1.000000
4218 4224 1.000000
4218 4225 1.000000
4218 4226 1.000000
4219 4220 1.000000
4219 4221 1.000000
4219 4222 1.000000
4219 4223 1.000000
4219 4224 1.000000
4219 4225 1.000000
4219 4226 1.000000
4220 4221 1.000000
4220 4222 1.000000
4220 4223 1.000000
4220 4224 1.000000
4220 4225 1.000000
4220 4226 1.000000
4221 4222 1.000000
4221 4223 1.000000
4221 4224 1.000000
4221 4225 1.000000
4221 4226 1.000000
4222 4223 1.000000
4222 4224 1.000000
4222 4225 1.000000
4222 4226 1.000000
4223 4224 1.000000
4223 4225 1.000000
4223 4226 1.000000
4224 4225 1.000000
4224 4226 1.000000
4225 4226 1.000000
4227 4228 1.000000
4227 4229 1.000000
4227 4230 1.000000
4227 4231 1.000000
4227 4232 1.000000
4227 4233 1.000000
4227 4234 1.000000
4228 4229 1.000000
4228 4230 1.000000
4228 4231 1.000000
4228 4232 1.000000
4228 4233 1.000000
4228 4234 1.000000
4229 4230 1.000000
4229 4231 1.000000
4229 4232 1.000000
4229 4233 1.000000
4229 4234 1.000000
4230 4231 1.000000
4230 4232 1.000000
4230 4233 1.000000
4230 4234 1.000000
4231 4232 1.000000
4231 4233 1.000000
4231 4234 1.000000
4232 4233 1.000000
4232 4234 1.000000
4233 4234 1.000000
4235 4236 1.000000
4235 4237 1.000000
4235 4238 1.000000
4235 4239 1.000000
4235 4240 1.000000
4235 4241 1.000000
4235 4242 1.000000
4235 4243 1.000000
4236 4237 1.000000
4236 4238 1.000000
4236 4239 1.000000
4236 4240 1.000000
4236 4241 1.000000
4236 4242 1.000000
4236 4243 1.000000
4237 4238 1.000000
4237 4239 1.000000
4237 4240 1.000000
4237 4241 1.000000
4237 4242 1.000000
4237 4243 1.000000
4238 4239 1.000000
4238 4240 1.000000
4238 4241 1.000000
4238 4242 1.000000
4238 4243 1.000000
4239 4240 1.000000
4239 4241 1.000000
4239 4242 1.000000
4239 4243 1.000000
4240 4241 1.000000
4240 4242 1.000000
4240 4243 1.000000
4241 4242 1.000000
4241 4243 1.000000
4242 4243 1.000000
4244 4245 1.000000
4244 4246 1.000000
4244 4247 1.000000
4244 4248 1.000000
4244 4249 1.000000
4244 4250 1.000000
4244 4251 1.000000
4244 4252 1.000000
4244 4253 1.000000
4245 4246 1.000000
4245 4247 1.000000
4245 4248 1.000000
4245 4249 1.000000
4245 4250 1.000000
4245 4251 1.000000
4245 4252 1.000000
4245 4253 1.000000
4246 4247 1.000000
4246 4248 1.000000
4246 4249 1.000000
4246 4250 1.000000
4246 4251 1.000000
4246 4252 1.000000
4246 4253 1.000000
4247 4248 1.000000
4247 4249 1.000000
4247 4250 1.000000
4247 4251 1.000000
4247 4252 1.000000
4247 4253 1.000000
4248 4249 1.000000
4248 4250 1.000000
4248 4251 1.000000
4248 4252 1.000000
4248 4253 1.000000
4249 4250 1.000000
4249 4251 1.000000
4249 4252 1.000000
4249 4253 1.000000
4250 4251 1.000000
4250 4252 1.000000
4250 4253 1.000000
4251 4252 1.000000
4251 4253 1.000000
4252 4253 1.000000
4254 4255 1.000000
4254 4256 1.000000
4254 4257 1.000000
4254 4258 1.000000
4254 4259 1.000000
4254 4260 1.000000
4254 4261 1.000000
4254 4262 1.000000
4255 4256 1.000000
4255 4257 1.000000
4255 4258 1.000000
4255 4259 1.000000
4255 4260 1.000000
4255 4261 1.000000
4255 4262 1.000000
4256 4257 1.000000
4256 4258 1.000000
4256 4259 1.000000
4256 4260 1.000000
4256 4261 1.000000
4256 4262 1.000000
4257 4258 1.000000
4257 4259 1.000000
4257 4260 1.000000
4257 4261 1.000000
4257 4262 1.000000
4258 4259 1.000000
4258 4260 1.000000
4258 4261 1.000000
4258 4262 1.000000
4259 4260 1.000000
4259 4261 1.000000
4259 4262 1.000000
4260 4261 1.000000
4260 4262 1.000000
4261 4262 1.000000
4263 4264 1.000000
4263 4265 1.000000
4263 4266 1.000000
4263 4267 1.000000
4263 4268 1.000000
4263 4269 1.000000
4263 4270 1.000000
4264 4265 1.000000
4264 4266 1.000000
4264 4267 1.000000
4264 4268 1.000000
4264 4269 1.000000
4264 4270 1.000000
4265 4266 1.000000
4265 4267 1.000000
4265 4268 1.000000
4265 4269 1.000000
4265 4270 1.000000
4266 4267 1.000000
4266 4268 1.000000
4266 4269 1.000000
4266 4270 1.000000
4267 4268 1.000000
4267 4269 1.000000
4267 4270 1.000000
4268 4269 1.000000
4268 4270 1.000000
4269 4270 1.000000
4271 4272 1.000000
4271 4273 1.000000
4271 4274 1.000000
4271 4275 1.000000
4271 4276 1.000000
4271 4277 1.000000
4272 4273 1.000000
4272 4274 1.000000
4272 4275 1.000000
4272 4276 1.000000
4272 4277 1.000000
4273 4274 1.000000
4273 4275 1.000000
4273 4276 1.000000
4273 4277 1.000000
4274 4275 1.000000
4274 4276 1.000000
4274 4277 1.000000
4275 4276 1.000000
4275 4277 1.000000
4276 4277 1.000000
4278 4279 1.000000
4278 4280 1.000000
4278 4281 1.000000
4278 4282 1.000000
4278 4283 1.000000
4278 4284 1.000000
4278 4285 1.000000
4279 4280 1.000000
4279 4281 1.000000
4279 4282 1.000000
4279 4283 1.000000
4279 4284 1.000000
4279 4285 1.000000
4280 4281 1.000000
4280 4282 1.000000
4280 4283 1.000000
4280 4284 1.000000
4280 4285 1.000000
4281 4282 1.000000
4281 4283 1.000000
4281 4284 1.000000
4281 4285 1.000000
4282 4283 1.000000
4282 4284 1.000000
4282 4285 1.000000
4283 4284 1.000000
4283 4285 1.000000
4284 4285 1.000000
4286 4287 1.000000
4286 4288 1.000000
4286 4289 1.000000
4286 4290 1.000000
4286 4291 1.000000
4286 4292 1.000000
4287 4288 1.000000
4287 4289 1.000000
4287 4290 1.000000
4287 4291 1.000000
4287 4292 1.000000
4288 4289 1.000000
4288 4290 1.000000
4288 4291 1.000000
4288 4292 1.000000
4289 4290 1.000000
4289 4291 1.000000
4289 4292 1.000000
4290 4291 1.000000
4290 4292 1.000000
4291 4292 1.000000
4293 4294 1.000000
4293 4295 1.000000
4293 4296 1.000000
4293 4297 1.000000
4293 4298 1.000000
4293 4299 1.000000
4293 4300 1.000000
4294 4295 1.000000
4294 4296 1.000000
4294 4297 1.000000
4294 4298 1.000000
4294 4299 1.000000
4294 4300 1.000000
4295 4296 1.000000
4295 4297 1.000000
4295 4298 1.000000
4295 4299 1.000000
4295 4300 1.000000
4296 4297 1.000000
4296 4298 1.000000
4296 4299 1.000000
4296 4300 1.000000
4297 4298 1.000000
4297 4299 1.000000
4297 4300 1.000000
4298 4299 1.000000
4298 4300 1.000000
4299 4300 1.000000
4301 4302 1.000000
4301 4303 1.000000
4301 4304 1.000000
4301 4305 1.000000
4301 4306 1.000000
4301 4307 1.000000
4301 4308 1.000000
4301 4309 1.000000
4302 4303 1.000000
4302 4304 1.000000
4302 4305 1.000000
4302 4306 1.000000
4302 4307 1.000000
4302 4308 1.000000
4302 4309 1.000000
4303 4304 1.000000
4303 4305 1.000000
4303 4306 1.000000
4303 4307 1.000000
4303 4308 1.000000
4303 4309 1.000000
4304 4305 1.000000
4304 4306 1.000000
4304 4307 1.000000
4304 4308 1.000000
4304 4309 1.000000
4305 4306 1.000000
4305 4307 1.000000
4305 4308 1.000000
4305 4309 1.000000
4306 4307 1.000000
4306 4308 1.000000
4306 4309 1.000000
4307 4308 1.000000
4307 4309 1.000000
4308 4309 1.000000
4310 4311 1.000000
4310 4312 1.000000
4310 4313 1.000000
4310 4314 1.000000
4310 4315 1.000000
4310 4316 1.000000
4311 4312 1.000000
4311 4313 1.000000
4311 4314 1.000000
4311 4315 1.000000
4311 4316 1.000000
4312 4313 1.000000
4312 4314 1.000000
4312 4315 1.000000
4312 4316 1.000000
4313 4314 1.000000
4313 4315 1.000000
4313 4316 1.000000
4314 4315 1.000000
4314 4316 1.000000
4315 4316 1.000000
4317 4318 1.000000
4317 4319 1.000000
4317 4320 1.000000
4317 4321 1.000000
4317 4322 1.000000
4317 4323 1.000000
4318 4319 1.000000
4318 4320 1.000000
4318 4321 1.000000
4318 4322 1.000000
4318 4323 1.000000
4319 4320 1.000000
4319 4321 1.000000
4319 4322 1.000000
4319 4323 1.000000
4320 4321 1.000000
4320 4322 1.000000
4320 4323 1.000000
4321 4322 1.000000
4321 4323 1.000000
4322 4323 1.000000
4324 4325 1.000000
4324 4326 1.000000
4324 4327 1.000000
4324 4328 1.000000
4324 4329 1.000000
4324 4330 1.000000
4325 4326 1.000000
4325 4327 1.000000
4325 4328 1.000000
4325 4329 1.000000
4325 4330 1.000000
4326 4327 1.000000
4326 4328 1.000000
4326 4329 1.000000
4326 4330 1.000000
4327 4328 1.000000
4327 4329 1.000000
4327 4330 1.000000
4328 4329 1.000000
4328 4330 1.000000
4329 4330 1.000000
4331 4332 1.000000
4331 4333 1.000000
4331 4334 1.000000
4331 4335 1.000000
4331 4336 1.000000
4332 4333 1.000000
4332 4334 1.000000
4332 4335 1.000000
4332 4336 1.000000
4333 4334 1.000000
4333 4335 1.000000
4333 4336 1.000000
4334 4335 1.000000
4334 4336 1.000000
4335 4336 1.000000
4337 4338 1.000000
4337 4339 1.000000
4337 4340 1.000000
4337 4341 1.000000
4338 4339 1.000000
4338 4340 1.000000
4338 4341 1.000000
4339 4340 1.000000
4339 4341 1.000000
4340 4341 1.000000
4342 4343 1.000000
4342 4344 1.000000
4342 4345 1.000000
4342 4346 1.000000
4342 4347 1.000000
4342 4348 1.000000
4342 4349 1.000000
4342 4350 1.000000
4342 4351 1.000000
4343 4344 1.000000
4343 4345 1.000000
4343 4346 1.000000
4343 4347 1.000000
4343 4348 1.000000
4343 4349 1.000000
4343 4350 1.000000
4343 4351 1.000000
4344 4345 1.000000
4344 4346 1.000000
4344 4347 1.000000
4344 4348 1.000000
4344 4349 1.000000
4344 4350 1.000000
4344 4351 1.000000
4345 4346 1.000000
4345 4347 1.000000
4345 4348 1.000000
4345 4349 1.000000
4345 4350 1.000000
4345 4351 1.000000
4346 4347 1.000000
4346 4348 1.000000
4346 4349 1.000000
4346 4350 1.000000
4346 4351 1.000000
4347 4348 1.000000
4347 4349 1.000000
4347 4350 1.000000
4347 4351 1.000000
4348 4349 1.000000
4348 4350 1.000000
4348 4351 1.000000
4349 4350 1.000000
4349 4351 1.000000
4350 4351 1.000000
4352 4353 1.000000
4352 4354 1.000000
4352 4355 1.000000
4352 4356 1.000000
4352 4357 1.000000
4353 4354 1.000000
4353 4355 1.000000
4353 4356 1.000000
4353 4357 1.000000
4354 4355 1.000000
4354 4356 1.000000
4354 4357 1.000000
4355 4356 1.000000
4355 4357 1.000000
4356 4357 1.000000
4358 4359 1.000000
4358 4360 1.000000
4358 4361 1.000000
4358 4362 1.000000
4358 4363 1.000000
4358 4364 1.000000
4358 4365 1.000000
4359 4360 1.000000
4359 4361 1.000000
4359 4362 1.000000
4359 4363 1.000000
4359 4364 1.000000
4359 4365 1.000000
4360 4361 1.000000
4360 4362 1.000000
4360 4363 1.000000
4360 4364 1.000000
4360 4365 1.000000
4361 4362 1.000000
4361 4363 1.000000
4361 4364 1.000000
4361 4365 1.000000
4362 4363 1.000000
4362 4364 1.000000
4362 4365 1.000000
4363 4364 1.000000
4363 4365 1.000000
4364 4365 1.000000
4366 4367 1.000000
4366 4368 1.000000
4366 4369 1.000000
4366 4370 1.000000
4366 4371 1.000000
4366 4372 1.000000
4366 4373 1.000000
4367 4368 1.000000
4367 4369 1.000000
4367 4370 1.000000
4367 4371 1.000000
4367 4372 1.000000
4367 4373 1.000000
4368 4369 1.000000
4368 4370 1.000000
4368 4371 1.000000
4368 4372 1.000000
4368 4373 1.000000
4369 4370 1.000000
4369 4371 1.000000
4369 4372 1.000000
4369 4373 1.000000
4370 4371 1.000000
4370 4372 1.000000
4370 4373 1.000000
4371 4372 1.000000
4371 4373 1.000000
4372 4373 1.000000
4374 4375 1.000000
4374 4376 1.000000
4374 4377 1.000000
4374 4378 1.000000
4374 4379 1.000000
4374 4380 1.000000
4374 4381 1.000000
4374 4382 1.000000
4375 4376 1.000000
4375 4377 1.000000
4375 4378 1.000000
4375 4379 1.000000
4375 4380 1.000000
4375 4381 1.000000
4375 4382 1.000000
4376 4377 1.000000
4376 4378 1.000000
4376 4379 1.000000
4376 4380 1.000000
4376 4381 1.000000
4376 4382 1.000000
4377 4378 1.000000
4377 4379 1.000000
4377 4380 1.000000
4377 4381 1.000000
4377 4382 1.000000
4378 4379 1.000000
4378 4380 1.000000
4378 4381 1.000000
4378 4382 1.000000
4379 4380 1.000000
4379 4381 1.000000
4379 4382 1.000000
4380 4381 1.000000
4380 4382 1.000000
4381 4382 1.000000
4383 4384 1.000000
4383 4385 1.000000
4383 4386 1.000000
4383 4387 1.000000
4383 4388 1.000000
4383 4389 1.000000
4383 4390 1.000000
4383 4391 1.000000
4383 4392 1.000000
4384 4385 1.000000
4384 4386 1.000000
4384 4387 1.000000
4384 4388 1.000000
4384 4389 1.000000
4384 4390 1.000000
4384 4391 1.000000
4384 4392 1.000000
4385 4386 1.000000
4385 4387 1.000000
4385 4388 1.000000
4385 4389 1.000000
4385 4390 1.000000
4385 4391 1.000000
4385 4392 1.000000
4386 4387 1.000000
4386 4388 1.000000
4386 4389 1.000000
4386 4390 1.000000
4386 4391 1.000000
4386 4392 1.000000
4387 4388 1.000000
4387 4389 1.000000
4387 4390 1.000000
4387 4391 1.000000
4387 4392 1.000000
4388 4389 1.000000
4388 4390 1.000000
4388 4391 1.000000
4388 4392 1.000000
4389 4390 1.000000
4389 4391 1.000000
4389 4392 1.000000
4390 4391 1.000000
4390 4392 1.000000
4391 4392 1.000000
4393 4394 1.000000
4393 4395 1.000000
4393 4396 1.000000
4393 4397 1.000000
4393 4398 1.000000
4393 4399 1.000000
4393 4400 1.000000
4394 4395 1.000000
4394 4396 1.000000
4394 4397 1.000000
4394 4398 1.000000
4394 4399 1.000000
4394 4400 1.000000
4395 4396 1.000000
4395 4397 1.000000
4395 4398 1.000000
4395 4399 1.000000
4395 4400 1.000000
4396 4397 1.000000
4396 4398 1.000000
4396 4399 1.000000
4396 4400 1.000000
4397 4398 1.000000
4397 4399 1.000000
4397 4400 1.000000
4398 4399 1.000000
4398 4400 1.000000
4399 4400 1.000000
4401 4402 1.000000
4401 4403 1.000000
4401 4404 1.000000
4401 4405 1.000000
4402 4403 1.000000
4402 4404 1.000000
4402 4405 1.000000
4403 4404 1.000000
4403 4405 1.000000
4404 4405 1.000000
4406 4407 1.000000
4406 4408 1.000000
4406 4409 1.000000
4406 4410 1.000000
4406 4411 1.000000
4406 4412 1.000000
4406 4413 1.000000
4407 4408 1.000000
4407 4409 1.000000
4407 4410 1.000000
4407 4411 1.000000
4407 4412 1.000000
4407 4413 1.000000
4408 4409 1.000000
4408 4410 1.000000
4408 4411 1.000000
4408 4412 1.000000
4408 4413 1.000000
4409 4410 1.000000
4409 4411 1.000000
4409 4412 1.000000
4409 4413 1.000000
4410 4411 1.000000
4410 4412 1.000000
4410 4413 1.000000
4411 4412 1.000000
4411 4413 1.000000
4412 4413 1.000000
4414 4415 1.000000
4414 4416 1.000000
4414 4417 1.000000
4414 4418 1.000000
4414 4419 1.000000
4414 4420 1.000000
4414 4421 1.000000
4414 4422 1.000000
4415 4416 1.000000
4415 4417 1.000000
4415 4418 1.000000
4415 4419 1.000000
4415 4420 1.000000
4415 4421 1.000000
4415 4422 1.000000
4416 4417 1.000000
4416 4418 1.000000
4416 4419 1.000000
4416 4420 1.000000
4416 4421 1.000000
4416 4422 1.000000
4417 4418 1.000000
4417 4419 1.000000
4417 4420 1.000000
4417 4421 1.000000
4417 4422 1.000000
4418 4419 1.000000
4418 4420 1.000000
4418 4421 1.000000
4418 4422 1.000000
4419 4420 1.000000
4419 4421 1.000000
4419 4422 1.000000
4420 4421 1.000000
4420 4422 1.000000
4421 4422 1.000000
4423 4424 1.000000
4423 4425 1.000000
4423 4426 1.000000
4423 4427 1.000000
4424 4425 1.000000
4424 4426 1.000000
4424 4427 1.000000
4425 4426 1.000000
4425 4427 1.000000
4426 4427 1.000000
4428 4429 1.000000
4428 4430 1.000000
4428 4431 1.000000
4428 4432 1.000000
4428 4433 1.000000
4428 4434 1.000000
4428 4435 1.000000
4428 4436 1.000000
4429 4430 1.000000
4429 4431 1.000000
4429 4432 1.000000
4429 4433 1.000000
4429 4434 1.000000
4429 4435 1.000000
4429 4436 1.000000
4430 4431 1.000000
4430 4432 1.000000
4430 4433 1.000000
4430 4434 1.000000
4430 4435 1.000000
4430 4436 1.000000
4431 4432 1.000000
4431 4433 1.000000
4431 4434 1.000000
4431 4435 1.000000
4431 4436 1.000000
4432 4433 1.000000
4432 4434 1.000000
4432 4435 1.000000
4432 4436 1.000000
4433 4434 1.000000
4433 4435 1.000000
4433 4436 1.000000
4434 4435 1.000000
4434 4436 1.000000
4435 4436 1.000000
4437 4438 1.000000
4437 4439 1.000000
4437 4440 1.000000
4437 4441 1.000000
4437 4442 1.000000
4437 4443 1.000000
4437 4444 1.000000
4438 4439 1.000000
4438 4440 1.000000
4438 4441 1.000000
4438 4442 1.000000
4438 4443 1.000000
4438 4444 1.000000
4439 4440 1.000000
4439 4441 1.000000
4439 4442 1.000000
4439 4443 1.000000
4439 4444 1.000000
4440 4441 1.000000
4440 4442 1.000000
4440 4443 1.000000
4440 4444 1.000000
4441 4442 1.000000
4441 4443 1.000000
4441 4444 1.000000
4442 4443 1.000000
4442 4444 1.000000
4443 4444 1.000000
4445 4446 1.000000
4445 4447 1.000000
4445 4448 1.000000
4445 4449 1.000000
4445 4450 1.000000
4445 4451 1.000000
4446 4447 1.000000
4446 4448 1.000000
4446 4449 1.000000
4446 4450 1.000000
4446 4451 1.000000
4447 4448 1.000000
4447 4449 1.000000
4447 4450 1.000000
4447 4451 1.000000
4448 4449 1.000000
4448 4450 1.000000
4448 4451 1.000000
4449 4450 1.000000
4449 4451 1.000000
4450 4451 1.000000
4452 4453 1.000000
4452 4454 1.000000
4452 4455 1.000000
4452 4456 1.000000
4452 4457 1.000000
4452 4458 1.000000
4452 4459 1.000000
4452 4460 1.000000
4452 4461 1.000000
4453 4454 1.000000
4453 4455 1.000000
4453 4456 1.000000
4453 4457 1.000000
4453 4458 1.000000
4453 4459 1.000000
4453 4460 1.000000
4453 4461 1.000000
4454 4455 1.000000
4454 4456 1.000000
4454 4457 1.000000
4454 4458 1.000000
4454 4459 1.000000
4454 4460 1.000000
4454 4461 1.000000
4455 4456 1.000000
4455 4457 1.000000
4455 4458 1.000000
4455 4459 1.000000
4455 4460 1.000000
4455 4461 1.000000
4456 4457 1.000000
4456 4458 1.000000
4456 4459 1.000000
4456 4460 1.000000
4456 4461 1.000000
4457 4458 1.000000
4457 4459 1.000000
4457 4460 1.000000
4457 4461 1.000000
4458 4459 1.000000
4458 4460 1.000000
4458 4461 1.000000
4459 4460 1.000000
4459 4461 1.000000
4460 4461 1.000000
4462 4463 1.000000
4462 4464 1.000000
4462 4465 1.000000
4462 4466 1.000000
4462 4467 1.000000
4462 4468 1.000000
4462 4469 1.000000
4462 4470 1.000000
4463 4464 1.000000
4463 4465 1.000000
4463 4466 1.000000
4463 4467 1.000000
4463 4468 1.000000
4463 4469 1.000000
4463 4470 1.000000
4464 4465 1.000000
4464 4466 1.000000
4464 4467 1.000000
4464 4468 1.000000
4464 4469 1.000000
4464 4470 1.000000
4465 4466 1.000000
4465 4467 1.000000
4465 4468 1.000000
4465 4469 1.000000
4465 4470 1.000000
4466 4467 1.000000
4466 4468 1.000000
4466 4469 1.000000
4466 4470 1.000000
4467 4468 1.000000
4467 4469 1.000000
4467 4470 1.000000
4468 4469 1.000000
4468 4470 1.000000
4469 4470 1.000000
4471 4472 1.000000
4471 4473 1.000000
4471 4474 1.000000
4471 4475 1.000000
4471 4476 1.000000
4471 4477 1.000000
4471 4478 1.000000
4471 4479 1.000000
4472 4473 1.000000
4472 4474 1.000000
4472 4475 1.000000
4472 4476 1.000000
4472 4477 1.000000
4472 4478 1.000000
4472 4479 1.000000
4473 4474 1.000000
4473 4475 1.000000
4473 4476 1.000000
4473 4477 1.000000
4473 4478 1.000000
4473 4479 1.000000
4474 4475 1.000000
4474 4476 1.000000
4474 4477 1.000000
4474 4478 1.000000
4474 4479 1.000000
4475 4476 1.000000
4475 4477 1.000000
4475 4478 1.000000
4475 4479 1.000000
4476 4477 1.000000
4476 4478 1.000000
4476 4479 1.000000
4477 4478 1.000000
4477 4479 1.000000
4478 4479 1.000000
4480 4481 1.000000
4480 4482 1.000000
4480 4483 1.000000
4480 4484 1.000000
4480 4485 1.000000
4480 4486 1.000000
4480 4487 1.000000
4481 4482 1.000000
4481 4483 1.000000
4481 4484 1.000000
4481 4485 1.000000
4481 4486 1.000000
4481 4487 1.000000
4482 4483 1.000000
4482 4484 1.000000
4482 4485 1.000000
4482 4486 1.000000
4482 4487 1.000000
4483 4484 1.000000
4483 4485 1.000000
4483 4486 1.000000
4483 4487 1.000000
4484 4485 1.000000
4484 4486 1.000000
4484 4487 1.000000
4485 4486 1.000000
4485 4487 1.000000
4486 4487 1.000000
4488 4489 1.000000
4488 4490 1.000000
4488 4491 1.000000
4488 4492 1.000000
4488 4493 1.000000
4488 4494 1.000000
4488 4495 1.000000
4488 4496 1.000000
4488 4497 1.000000
4489 4490 1.000000
4489 4491 1.000000
4489 4492 1.000000
4489 4493 1.000000
4489 4494 1.000000
4489 4495 1.000000
4489 4496 1.000000
4489 4497 1.000000
4490 4491 1.000000
4490 4492 1.000000
4490 4493 1.000000
4490 4494 1.000000
4490 4495 1.000000
4490 4496 1.000000
4490 4497 1.000000
4491 4492 1.000000
4491 4493 1.000000
4491 4494 1.000000
4491 4495 1.000000
4491 4496 1.000000
4491 4497 1.000000
4492 4493 1.000000
4492 4494 1.000000
4492 4495 1.000000
4492 4496 1.000000
4492 4497 1.000000
4493 4494 1.000000
4493 4495 1.000000
4493 4496 1.000000
4493 4497 1.000000
4494 4495 1.000000
4494 4496 1.000000
4494 4497 1.000000
4495 4496 1.000000
4495 4497 1.000000
4496 4497 1.000000
4498 4499 1.000000
4498 4500 1.000000
4498 4501 1.000000
4498 4502 1.000000
4498 4503 1.000000
4498 4504 1.000000
4498 4505 1.000000
4498 4506 1.000000
4499 4500 1.000000
4499 4501 1.000000
4499 4502 1.000000
4499 4503 1.000000
4499 4504 1.000000
4499 4505 1.000000
4499 4506 1.000000
4500 4501 1.000000
4500 4502 1.000000
4500 4503 1.000000
4500 4504 1.000000
4500 4505 1.000000
4500 4506 1.000000
4501 4502 1.000000
4501 4503 1.000000
4501 4504 1.000000
4501 4505 1.000000
4501 4506 1.000000
4502 4503 1.000000
4502 4504 1.000000
4502 4505 1.000000
4502 4506 1.000000
4503 4504 1.000000
4503 4505 1.000000
4503 4506 1.000000
4504 4505 1.000000
4504 4506 1.000000
4505 4506 1.000000
4507 4508 1.000000
4507 4509 1.000000
4507 4510 1.000000
4507 4511 1.000000
4507 4512 1.000000
4507 4513 1.000000
4507 4514 1.000000
4508 4509 1.000000
4508 4510 1.000000
4508 4511 1.000000
4508 4512 1.000000
4508 4513 1.000000
4508 4514 1.000000
4509 4510 1.000000
4509 4511 1.000000
4509 4512 1.000000
4509 4513 1.000000
4509 4514 1.000000
4510 4511 1.000000
4510 4512 1.000000
4510 4513 1.000000
4510 4514 1.000000
4511 4512 1.000000
4511 4513 1.000000
4511 4514 1.000000
4512 4513 1.000000
4512 4514 1.000000
4513 4514 1.000000
4515 4516 1.000000
4515 4517 1.000000
4515 4518 1.000000
4515 4519 1.000000
4516 4517 1.000000
4516 4518 1.000000
4516 4519 1.000000
4517 4518 1.000000
4517 4519 1.000000
4518 4519 1.000000
4520 4521 1.000000
4520 4522 1.000000
4520 4523 1.000000
4520 4524 1.000000
4520 4525 1.000000
4520 4526 1.000000
4520 4527 1.000000
4520 4528 1.000000
4521 4522 1.000000
4521 4523 1.000000
4521 4524 1.000000
4521 4525 1.000000
4521 4526 1.000000
4521 4527 1.000000
4521 4528 1.000000
4522 4523 1.000000
4522 4524 1.000000
4522 4525 1.000000
4522 4526 1.000000
4522 4527 1.000000
4522 4528 1.000000
4523 4524 1.000000
4523 4525 1.000000
4523 4526 1.000000
4523 4527 1.000000
4523 4528 1.000000
4524 4525 1.000000
4524 4526 1.000000
4524 4527 1.000000
4524 4528 1.000000
4525 4526 1.000000
4525 4527 1.000000
4525 4528 1.000000
4526 4527 1.000000
4526 4528 1.000000
4527 4528 1.000000
4529 4530 1.000000
4529 4531 1.000000
4529 4532 1.000000
4529 4533 1.000000
4529 4534 1.000000
4530 4531 1.000000
4530 4532 1.000000
4530 4533 1.000000
4530 4534 1.000000
4531 4532 1.000000
4531 4533 1.000000
4531 4534 1.000000
4532 4533 1.000000
4532 4534 1.000000
4533 4534 1.000000
4535 4536 1.000000
4535 4537 1.000000
4535 4538 1.000000
4535 4539 1.000000
4536 4537 1.000000
4536 4538 1.000000
4536 4539 1.000000
4537 4538 1.000000
4537 4539 1.000000
4538 4539 1.000000
4540 4541 1.000000
4540 4542 1.000000
4540 4543 1.000000
4540 4544 1.000000
4540 4545 1.000000
4540 4546 1.000000
4540 4547 1.000000
4540 4548 1.000000
4540 4549 1.000000
4541 4542 1.000000
4541 4543 1.000000
4541 4544 1.000000
4541 4545 1.000000
4541 4546 1.000000
4541 4547 1.000000
4541 4548 1.000000
4541 4549 1.000000
4542 4543 1.000000
4542 4544 1.000000
4542 4545 1.000000
4542 4546 1.000000
4542 4547 1.000000
4542 4548 1.000000
4542 4549 1.000000
4543 4544 1.000000
4543 4545 1.000000
4543 4546 1.000000
4543 4547 1.000000
4543 4548 1.000000
4543 4549 1.000000
4544 4545 1.000000
4544 4546 1.000000
4544 4547 1.000000
4544 4548 1.000000
4544 4549 1.000000
4545 4546 1.000000
4545 4547 1.000000
4545 4548 1.000000
4545 4549 1.000000
4546 4547 1.000000
4546 4548 1.000000
4546 4549 1.000000
4547 4548 1.000000
4547 4549 1.000000
4548 4549 1.000000
4550 4551 1.000000
4550 4552 1.000000
4550 4553 1.000000
4550 4554 1.000000
4550 4555 1.000000
4550 4556 1.000000
4551 4552 1.000000
4551 4553 1.000000
4551 4554 1.000000
4551 4555 1.000000
4551 4556 1.000000
4552 4553 1.000000
4552 4554 1.000000
4552 4555 1.000000
4552 4556 1.000000
4553 4554 1.000000
4553 4555 1.000000
4553 4556 1.000000
4554 4555 1.000000
4554 4556 1.000000
4555 4556 1.000000
4557 4558 1.000000
4557 4559 1.000000
4557 4560 1.000000
4557 4561 1.000000
4557 4562 1.000000
4557 4563 1.000000
4557 4564 1.000000
4557 4565 1.000000
4558 4559 1.000000
4558 4560 1.000000
4558 4561 1.000000
4558 4562 1.000000
4558 4563 1.000000
4558 4564 1.000000
4558 4565 1.000000
4559 4560 1.000000
4559 4561 1.000000
4559 4562 1.000000
4559 4563 1.000000
4559 4564 1.000000
4559 4565 1.000000
4560 4561 1.000000
4560 4562 1.000000
4560 4563 1.000000
4560 4564 1.000000
4560 4565 1.000000
4561 4562 1.000000
4561 4563 1.000000
4561 4564 1.000000
4561 4565 1.000000
4562 4563 1.000000
4562 4564 1.000000
4562 4565 1.000000
4563 4564 1.000000
4563 4565 1.000000
4564 4565 1.000000
4566 4567 1.000000
4566 4568 1.000000
4566 4569 1.000000
4566 4570 1.000000
4566 4571 1.000000
4566 4572 1.000000
4566 4573 1.000000
4567 4568 1.000000
4567 4569 1.000000
4567 4570 1.000000
4567 4571 1.000000
4567 4572 1.000000
4567 4573 1.000000
4568 4569 1.000000
4568 4570 1.000000
4568 4571 1.000000
4568 4572 1.000000
4568 4573 1.000000
4569 4570 1.000000
4569 4571 1.000000
4569 4572 1.000000
4569 4573 1.000000
4570 4571 1.000000
4570 4572 1.000000
4570 4573 1.000000
4571 4572 1.000000
4571 4573 1.000000
4572 4573 1.000000
4574 4575 1.000000
4574 4576 1.000000
4574 4577 1.000000
4574 4578 1.000000
4575 4576 1.000000
4575 4577 1.000000
4575 4578 1.000000
4576 4577 1.000000
4576 4578 1.000000
4577 4578 1.000000
4579 4580 1.000000
4579 4581 1.000000
4579 4582 1.000000
4579 4583 1.000000
4579 4584 1.000000
4579 4585 1.000000
4579 4586 1.000000
4579 4587 1.000000
4579 4588 1.000000
4580 4581 1.000000
4580 4582 1.000000
4580 4583 1.000000
4580 4584 1.000000
4580 4585 1.000000
4580 4586 1.000000
4580 4587 1.000000
4580 4588 1.000000
4581 4582 1.000000
4581 4583 1.000000
4581 4584 1.000000
4581 4585 1.000000
4581 4586 1.000000
4581 4587 1.000000
4581 4588 1.000000
4582 4583 1.000000
4582 4584 1.000000
4582 4585 1.000000
4582 4586 1.000000
4582 4587 1.000000
4582 4588 1.000000
4583 4584 1.000000
4583 4585 1.000000
4583 4586 1.000000
4583 4587 1.000000
4583 4588 1.000000
4584 4585 1.000000
4584 4586 1.000000
4584 4587 1.000000
4584 4588 1.000000
4585 4586 1.000000
4585 4587 1.000000
4585 4588 1.000000
4586 4587 1.000000
4586 4588 1.000000
4587 4588 1.000000
4589 4590 1.000000
4589 4591 1.000000
4589 4592 1.000000
4589 4593 1.000000
4590 4591 1.000000
4590 4592 1.000000
4590 4593 1.000000
4591 4592 1.000000
4591 4593 1.000000
4592 4593 1.000000
4594 4595 1.000000
4594 4596 1.000000
4594 4597 1.000000
4594 4598 1.000000
4594 4599 1.000000
4595 4596 1.000000
4595 4597 1.000000
4595 4598 1.000000
4595 4599 1.000000
4596 4597 1.000000
4596 4598 1.000000
4596 4599 1.000000
4597 4598 1.000000
4597 4599 1.000000
4598 4599 1.000000
4600 4601 1.000000
4600 4602 1.000000
4600 4603 1.000000
4600 4604 1.000000
4600 4605 1.000000
4600 4606 1.000000
4600 4607 1.000000
4600 4608 1.000000
4601 4602 1.000000
4601 4603 1.000000
4601 4604 1.000000
4601 4605 1.000000
4601 4606 1.000000
4601 4607 1.000000
4601 4608 1.000000
4602 4603 1.000000
4602 4604 1.000000
4602 4605 1.000000
4602 4606 1.000000
4602 4607 1.000000
4602 4608 1.000000
4603 4604 1.000000
4603 4605 1.000000
4603 4606 1.000000
4603 4607 1.000000
4603 4608 1.000000
4604 4605 1.000000
4604 4606 1.000000
4604 4607 1.000000
4604 4608 1.000000
4605 4606 1.000000
4605 4607 1.000000
4605 4608 1.000000
4606 4607 1.000000
4606 4608 1.000000
4607 4608 1.000000
4609 4610 1.000000
4609 4611 1.000000
4609 4612 1.000000
4609 4613 1.000000
4609 4614 1.000000
4609 4615 1.000000
4609 4616 1.000000
4609 4617 1.000000
4610 4611 1.000000
4610 4612 1.000000
4610 4613 1.000000
4610 4614 1.000000
4610 4615 1.000000
4610 4616 1.000000
4610 4617 1.000000
4611 4612 1.000000
4611 4613 1.000000
4611 4614 1.000000
4611 4615 1.000000
4611 4616 1.000000
4611 4617 1.000000
4612 4613 1.000000
4612 4614 1.000000
4612 4615 1.000000
4612 4616 1.000000
4612 4617 1.000000
4613 4614 1.000000
4613 4615 1.000000
4613 4616 1.000000
4613 4617 1.000000
4614 4615 1.000000
4614 4616 1.000000
4614 4617 1.000000
4615 4616 1.000000
4615 4617 1.000000
4616 4617 1.000000
4618 4619 1.000000
4618 4620 1.000000
4618 4621 1.000000
4618 4622 1.000000
4618 4623 1.000000
4618 4624 1.000000
4618 4625 1.000000
4618 4626 1.000000
4618 4627 1.000000
4619 4620 1.000000
4619 4621 1.000000
4619 4622 1.000000
4619 4623 1.000000
4619 4624 1.000000
4619 4625 1.000000
4619 4626 1.000000
4619 4627 1.000000
4620 4621 1.000000
4620 4622 1.000000
4620 4623 1.000000
4620 4624 1.000000
4620 4625 1.000000
4620 4626 1.000000
4620 4627 1.000000
4621 4622 1.000000
4621 4623 1.000000
4621 4624 1.000000
4621 4625 1.000000
4621 4626 1.000000
4621 4627 1.000000
4622 4623 1.000000
4622 4624 1.000000
4622 4625 1.000000
4622 4626 1.000000
4622 4627 1.000000
4623 4624 1.000000
4623 4625 1.000000
4623 4626 1.000000
4623 4627 1.000000
4624 4625 1.000000
4624 4626 1.000000
4624 4627 1.000000
4625 4626 1.000000
4625 4627 1.000000
4626 4627 1.000000
4628 4629 1.000000
4628 4630 1.000000
4628 4631 1.000000
4628 4632 1.000000
4628 4633 1.000000
4628 4634 1.000000
4628 4635 1.000000
4628 4636 1.000000
4628 4637 1.000000
4629 4630 1.000000
4629 4631 1.000000
4629 4632 1.000000
4629 4633 1.000000
4629 4634 1.000000
4629 4635 1.000000
4629 4636 1.000000
4629 4637 1.000000
4630 4631 1.000000
4630 4632 1.000000
4630 4633 1.000000
4630 4634 1.000000
4630 4635 1.000000
4630 4636 1.000000
4630 4637 1.000000
4631 4632 1.000000
4631 4633 1.000000
4631 4634 1.000000
4631 4635 1.000000
4631 4636 1.000000
4631 4637 1.000000
4632 4633 1.000000
4632 4634 1.000000
4632 4635 1.000000
4632 4636 1.000000
4632 4637 1.000000
4633 4634 1.000000
4633 4635 1.000000
4633 4636 1.000000
4633 4637 1.000000
4634 4635 1.000000
4634 4636 1.000000
4634 4637 1.000000
4635 4636 1.000000
4635 4637 1.000000
4636 4637 1.000000
4638 4639 1.000000
4638 4640 1.000000
4638 4641 1.000000
4638 4642 1.000000
4638 4643 1.000000
4638 4644 1.000000
4639 4640 1.000000
4639 4641 1.000000
4639 4642 1.000000
4639 4643 1.000000
4639 4644 1.000000
4640 4641 1.000000
4640 4642 1.000000
4640 4643 1.000000
4640 4644 1.000000
4641 4642 1.000000
4641 4643 1.000000
4641 4644 1.000000
4642 4643 1.000000
4642 4644 1.000000
4643 4644 1.000000
4645 4646 1.000000
4645 4647 1.000000
4645 4648 1.000000
4645 4649 1.000000
4645 4650 1.000000
4645 4651 1.000000
4646 4647 1.000000
4646 4648 1.000000
4646 4649 1.000000
4646 4650 1.000000
4646 4651 1.000000
4647 4648 1.000000
4647 4649 1.000000
4647 4650 1.000000
4647 4651 1.000000
4648 4649 1.000000
4648 4650 1.000000
4648 4651 1.000000
4649 4650 1.000000
4649 4651 1.000000
4650 4651 1.000000
4652 4653 1.000000
4652 4654 1.000000
4652 4655 1.000000
4652 4656 1.000000
4653 4654 1.000000
4653 4655 1.000000
4653 4656 1.000000
4654 4655 1.000000
4654 4656 1.000000
4655 4656 1.000000
4657 4658 1.000000
4659 4660 1.000000
4659 4661 1.000000
4659 4662 1.000000
4659 4663 1.000000
4659 4664 1.000000
4660 4661 1.000000
4660 4662 1.000000
4660 4663 1.000000
4660 4664 1.000000
4661 4662 1.000000
4661 4663 1.000000
4661 4664 1.000000
4662 4663 1.000000
4662 4664 1.000000
4663 4664 1.000000
4665 4666 1.000000
4665 4667 1.000000
4665 4668 1.000000
4665 4669 1.000000
4665 4670 1.000000
4665 4671 1.000000
4666 4667 1.000000
4666 4668 1.000000
4666 4669 1.000000
4666 4670 1.000000
4666 4671 1.000000
4667 4668 1.000000
4667 4669 1.000000
4667 4670 1.000000
4667 4671 1.000000
4668 4669 1.000000
4668 4670 1.000000
4668 4671 1.000000
4669 4670 1.000000
4669 4671 1.000000
4670 4671 1.000000
4672 4673 1.000000
4672 4674 1.000000
4672 4675 1.000000
4672 4676 1.000000
4673 4674 1.000000
4673 4675 1.000000
4673 4676 1.000000
4674 4675 1.000000
4674 4676 1.000000
4675 4676 1.000000
4677 4678 1.000000
4677 4679 1.000000
4677 4680 1.000000
4677 4681 1.000000
4677 4682 1.000000
4677 4683 1.000000
4678 4679 1.000000
4678 4680 1.000000
4678 4681 1.000000
4678 4682 1.000000
4678 4683 1.000000
4679 4680 1.000000
4679 4681 1.000000
4679 4682 1.000000
4679 4683 1.000000
4680 4681 1.000000
4680 4682 1.000000
4680 4683 1.000000
4681 4682 1.000000
4681 4683 1.000000
4682 4683 1.000000
4684 4685 1.000000
4684 4686 1.000000
4684 4687 1.000000
4684 4688 1.000000
4684 4689 1.000000
4684 4690 1.000000
4684 4691 1.000000
4684 4692 1.000000
4685 4686 1.000000
4685 4687 1.000000
4685 4688 1.000000
4685 4689 1.000000
4685 4690 1.000000
4685 4691 1.000000
4685 4692 1.000000
4686 4687 1.000000
4686 4688 1.000000
4686 4689 1.000000
4686 4690 1.000000
4686 4691 1.000000
4686 4692 1.000000
4687 4688 1.000000
4687 4689 1.000000
4687 4690 1.000000
4687 4691 1.000000
4687 4692 1.000000
4688 4689 1.000000
4688 4690 1.000000
4688 4691 1.000000
4688 4692 1.000000
4689 4690 1.000000
4689 4691 1.000000
4689 4692 1.000000
4690 4691 1.000000
4690 4692 1.000000
4691 4692 1.000000
4693 4694 1.000000
4693 4695 1.000000
4693 4696 1.000000
4693 4697 1.000000
4693 4698 1.000000
4693 4699 1.000000
4693 4700 1.000000
4693 4701 1.000000
4694 4695 1.000000
4694 4696 1.000000
4694 4697 1.000000
4694 4698 1.000000
4694 4699 1.000000
4694 4700 1.000000
4694 4701 1.000000
4695 4696 1.000000
4695 4697 1.000000
4695 4698 1.000000
4695 4699 1.000000
4695 4700 1.000000
4695 4701 1.000000
4696 4697 1.000000
4696 4698 1.000000
4696 4699 1.000000
4696 4700 1.000000
4696 4701 1.000000
4697 4698 1.000000
4697 4699 1.000000
4697 4700 1.000000
4697 4701 1.000000
4698 4699 1.000000
4698 4700 1.000000
4698 4701 1.000000
4699 4700 1.000000
4699 4701 1.000000
4700 4701 1.000000
4702 4703 1.000000
4702 4704 1.000000
4702 4705 1.000000
4702 4706 1.000000
4702 4707 1.000000
4703 4704 1.000000
4703 4705 1.000000
4703 4706 1.000000
4703 4707 1.000000
4704 4705 1.000000
4704 4706 1.000000
4704 4707 1.000000
4705 4706 1.000000
4705 4707 1.000000
4706 4707 1.000000
4708 4709 1.000000
4708 4710 1.000000
4708 4711 1.000000
4708 4712 1.000000
4709 4710 1.000000
4709 4711 1.000000
4709 4712 1.000000
4710 4711 1.000000
4710 4712 1.000000
4711 4712 1.000000
4713 4714 1.000000
4713 4715 1.000000
4713 4716 1.000000
4713 4717 1.000000
4714 4715 1.000000
4714 4716 1.000000
4714 4717 1.000000
4715 4716 1.000000
4715 4717 1.000000
4716 4717 1.000000
4718 4719 1.000000
4718 4720 1.000000
4718 4721 1.000000
4718 4722 1.000000
4718 4723 1.000000
4718 4724 1.000000
4718 4725 1.000000
4718 4726 1.000000
4719 4720 1.000000
4719 4721 1.000000
4719 4722 1.000000
4719 4723 1.000000
4719 4724 1.000000
4719 4725 1.000000
4719 4726 1.000000
4720 4721 1.000000
4720 4722 1.000000
4720 4723 1.000000
4720 4724 1.000000
4720 4725 1.000000
4720 4726 1.000000
4721 4722 1.000000
4721 4723 1.000000
4721 4724 1.000000
4721 4725 1.000000
4721 4726 1.000000
4722 4723 1.000000
4722 4724 1.000000
4722 4725 1.000000
4722 4726 1.000000
4723 4724 1.000000
4723 4725 1.000000
4723 4726 1.000000
4724 4725 1.000000
4724 4726 1.000000
4725 4726 1.000000
4727 4728 1.000000
4727 4729 1.000000
4727 4730 1.000000
4727 4731 1.000000
4727 4732 1.000000
4727 4733 1.000000
4727 4734 1.000000
4727 4735 1.000000
4728 4729 1.000000
4728 4730 1.000000
4728 4731 1.000000
4728 4732 1.000000
4728 4733 1.000000
4728 4734 1.000000
4728 4735 1.000000
4729 4730 1.000000
4729 4731 1.000000
4729 4732 1.000000
4729 4733 1.000000
4729 4734 1.000000
4729 4735 1.000000
4730 4731 1.000000
4730 4732 1.000000
4730 4733 1.000000
4730 4734 1.000000
4730 4735 1.000000
4731 4732 1.000000
4731 4733 1.000000
4731 4734 1.000000
4731 4735 1.000000
4732 4733 1.000000
4732 4734 1.000000
4732 4735 1.000000
4733 4734 1.000000
4733 4735 1.000000
4734 4735 1.000000
4736 4737 1.000000
4736 4738 1.000000
4736 4739 1.000000
4736 4740 1.000000
4736 4741 1.000000
4736 4742 1.000000
4736 4743 1.000000
4736 4744 1.000000
4737 4738 1.000000
4737 4739 1.000000
4737 4740 1.000000
4737 4741 1.000000
4737 4742 1.000000
4737 4743 1.000000
4737 4744 1.000000
4738 4739 1.000000
4738 4740 1.000000
4738 4741 1.000000
4738 4742 1.000000
4738 4743 1.000000
4738 4744 1.000000
4739 4740 1.000000
4739 4741 1.000000
4739 4742 1.000000
4739 4743 1.000000
4739 4744 1.000000
4740 4741 1.000000
4740 4742 1.000000
4740 4743 1.000000
4740 4744 1.000000
4741 4742 1.000000
4741 4743 1.000000
4741 4744 1.000000
4742 4743 1.000000
4742 4744 1.000000
4743 4744 1.000000
4745 4746 1.000000
4745 4747 1.000000
4745 4748 1.000000
4745 4749 1.000000
4745 4750 1.000000
4745 4751 1.000000
4745 4752 1.000000
4746 4747 1.000000
4746 4748 1.000000
4746 4749 1.000000
4746 4750 1.000000
4746 4751 1.000000
4746 4752 1.000000
4747 4748 1.000000
4747 4749 1.000000
4747 4750 1.000000
4747 4751 1.000000
4747 4752 1.000000
4748 4749 1.000000
4748 4750 1.000000
4748 4751 1.000000
4748 4752 1.000000
4749 4750 1.000000
4749 4751 1.000000
4749 4752 1.000000
4750 4751 1.000000
4750 4752 1.000000
4751 4752 1.000000
4753 4754 1.000000
4753 4755 1.000000
4753 4756 1.000000
4753 4757 1.000000
4753 4758 1.000000
4753 4759 1.000000
4753 4760 1.000000
4753 4761 1.000000
4754 4755 1.000000
4754 4756 1.000000
4754 4757 1.000000
4754 4758 1.000000
4754 4759 1.000000
4754 4760 1.000000
4754 4761 1.000000
4755 4756 1.000000
4755 4757 1.000000
4755 4758 1.000000
4755 4759 1.000000
4755 4760 1.000000
4755 4761 1.000000
4756 4757 1.000000
4756 4758 1.000000
4756 4759 1.000000
4756 4760 1.000000
4756 4761 1.000000
4757 4758 1.000000
4757 4759 1.000000
4757 4760 1.000000
4757 4761 1.000000
4758 4759 1.000000
4758 4760 1.000000
4758 4761 1.000000
4759 4760 1.000000
4759 4761 1.000000
4760 4761 1.000000
4762 4763 1.000000
4762 4764 1.000000
4762 4765 1.000000
4762 4766 1.000000
4762 4767 1.000000
4763 4764 1.000000
4763 4765 1.000000
4763 4766 1.000000
4763 4767 1.000000
4764 4765 1.000000
4764 4766 1.000000
4764 4767 1.000000
4765 4766 1.000000
4765 4767 1.000000
4766 4767 1.000000
4768 4769 1.000000
4768 4770 1.000000
4768 4771 1.000000
4768 4772 1.000000
4768 4773 1.000000
4769 4770 1.000000
4769 4771 1.000000
4769 4772 1.000000
4769 4773 1.000000
4770 4771 1.000000
4770 4772 1.000000
4770 4773 1.000000
4771 4772 1.000000
4771 4773 1.000000
4772 4773 1.000000
4774 4775 1.000000
4774 4776 1.000000
4774 4777 1.000000
4774 4778 1.000000
4774 4779 1.000000
4774 4780 1.000000
4775 4776 1.000000
4775 4777 1.000000
4775 4778 1.000000
4775 4779 1.000000
4775 4780 1.000000
4776 4777 1.000000
4776 4778 1.000000
4776 4779 1.000000
4776 4780 1.000000
4777 4778 1.000000
4777 4779 1.000000
4777 4780 1.000000
4778 4779 1.000000
4778 4780 1.000000
4779 4780 1.000000
4781 4782 1.000000
4781 4783 1.000000
4781 4784 1.000000
4781 4785 1.000000
4781 4786 1.000000
4781 4787 1.000000
4781 4788 1.000000
4781 4789 1.000000
4782 4783 1.000000
4782 4784 1.000000
4782 4785 1.000000
4782 4786 1.000000
4782 4787 1.000000
4782 4788 1.000000
4782 4789 1.000000
4783 4784 1.000000
4783 4785 1.000000
4783 4786 1.000000
4783 4787 1.000000
4783 4788 1.000000
4783 4789 1.000000
4784 4785 1.000000
4784 4786 1.000000
4784 4787 1.000000
4784 4788 1.000000
4784 4789 1.000000
4785 4786 1.000000
4785 4787 1.000000
4785 4788 1.000000
4785 4789 1.000000
4786 4787 1.000000
4786 4788 1.000000
4786 4789 1.000000
4787 4788 1.000000
4787 4789 1.000000
4788 4789 1.000000
4790 4791 1.000000
4790 4792 1.000000
4790 4793 1.000000
4790 4794 1.000000
4790 4795 1.000000
4791 4792 1.000000
4791 4793 1.000000
4791 4794 1.000000
4791 4795 1.000000
4792 4793 1.000000
4792 4794 1.000000
4792 4795 1.000000
4793 4794 1.000000
4793 4795 1.000000
4794 4795 1.000000
4796 4797 1.000000
4796 4798 1.000000
4796 4799 1.000000
4796 4800 1.000000
4796 4801 1.000000
4796 4802 1.000000
4797 4798 1.000000
4797 4799 1.000000
4797 4800 1.000000
4797 4801 1.000000
4797 4802 1.000000
4798 4799 1.000000
4798 4800 1.000000
4798 4801 1.000000
4798 4802 1.000000
4799 4800 1.000000
4799 4801 1.000000
4799 4802 1.000000
4800 4801 1.000000
4800 4802 1.000000
4801 4802 1.000000
4803 4804 1.000000
4803 4805 1.000000
4803 4806 1.000000
4803 4807 1.000000
4803 4808 1.000000
4804 4805 1.000000
4804 4806 1.000000
4804 4807 1.000000
4804 4808 1.000000
4805 4806 1.000000
4805 4807 1.000000
4805 4808 1.000000
4806 4807 1.000000
4806 4808 1.000000
4807 4808 1.000000
4809 4810 1.000000
4809 4811 1.000000
4809 4812 1.000000
4809 4813 1.000000
4809 4814 1.000000
4809 4815 1.000000
4809 4816 1.000000
4809 4817 1.000000
4810 4811 1.000000
4810 4812 1.000000
4810 4813 1.000000
4810 4814 1.000000
4810 4815 1.000000
4810 4816 1.000000
4810 4817 1.000000
4811 4812 1.000000
4811 4813 1.000000
4811 4814 1.000000
4811 4815 1.000000
4811 4816 1.000000
4811 4817 1.000000
4812 4813 1.000000
4812 4814 1.000000
4812 4815 1.000000
4812 4816 1.000000
4812 4817 1.000000
4813 4814 1.000000
4813 4815 1.000000
4813 4816 1.000000
4813 4817 1.000000
4814 4815 1.000000
4814 4816 1.000000
4814 4817 1.000000
4815 4816 1.000000
4815 4817 1.000000
4816 4817 1.000000
4818 4819 1.000000
4818 4820 1.000000
4818 4821 1.000000
4818 4822 1.000000
4818 4823 1.000000
4818 4824 1.000000
4818 4825 1.000000
4819 4820 1.000000
4819 4821 1.000000
4819 4822 1.000000
4819 4823 1.000000
4819 4824 1.000000
4819 4825 1.000000
4820 4821 1.000000
4820 4822 1.000000
4820 4823 1.000000
4820 4824 1.000000
4820 4825 1.000000
4821 4822 1.000000
4821 4823 1.000000
4821 4824 1.000000
4821 4825 1.000000
4822 4823 1.000000
4822 4824 1.000000
4822 4825 1.000000
4823 4824 1.000000
4823 4825 1.000000
4824 4825 1.000000
4826 4827 1.000000
4826 4828 1.000000
4826 4829 1.000000
4826 4830 1.000000
4826 4831 1.000000
4826 4832 1.000000
4826 4833 1.000000
4827 4828 1.000000
4827 4829 1.000000
4827 4830 1.000000
4827 4831 1.000000
4827 4832 1.000000
4827 4833 1.000000
4828 4829 1.000000
4828 4830 1.000000
4828 4831 1.000000
4828 4832 1.000000
4828 4833 1.000000
4829 4830 1.000000
4829 4831 1.000000
4829 4832 1.000000
4829 4833 1.000000
4830 4831 1.000000
4830 4832 1.000000
4830 4833 1.000000
4831 4832 1.000000
4831 4833 1.000000
4832 4833 1.000000
4834 4835 1.000000
4834 4836 1.000000
4834 4837 1.000000
4834 4838 1.000000
4835 4836 1.000000
4835 4837 1.000000
4835 4838 1.000000
4836 4837 1.000000
4836 4838 1.000000
4837 4838 1.000000
4839 4840 1.000000
4839 4841 1.000000
4839 4842 1.000000
4839 4843 1.000000
4839 4844 1.000000
4839 4845 1.000000
4840 4841 1.000000
4840 4842 1.000000
4840 4843 1.000000
4840 4844 1.000000
4840 4845 1.000000
4841 4842 1.000000
4841 4843 1.000000
4841 4844 1.000000
4841 4845 1.000000
4842 4843 1.000000
4842 4844 1.000000
4842 4845 1.000000
4843 4844 1.000000
4843 4845 1.000000
4844 4845 1.000000
4846 4847 1.000000
4846 4848 1.000000
4846 4849 1.000000
4846 4850 1.000000
4846 4851 1.000000
4846 4852 1.000000
4846 4853 1.000000
4846 4854 1.000000
4847 4848 1.000000
4847 4849 1.000000
4847 4850 1.000000
4847 4851 1.000000
4847 4852 1.000000
4847 4853 1.000000
4847 4854 1.000000
4848 4849 1.000000
4848 4850 1.000000
4848 4851 1.000000
4848 4852 1.000000
4848 4853 1.000000
4848 4854 1.000000
4849 4850 1.000000
4849 4851 1.000000
4849 4852 1.000000
4849 4853 1.000000
4849 4854 1.000000
4850 4851 1.000000
4850 4852 1.000000
4850 4853 1.000000
4850 4854 1.000000
4851 4852 1.000000
4851 4853 1.000000
4851 4854 1.000000
4852 4853 1.000000
4852 4854 1.000000
4853 4854 1.000000
4855 4856 1.000000
4855 4857 1.000000
4855 4858 1.000000
4855 4859 1.000000
4856 4857 1.000000
4856 4858 1.000000
4856 4859 1.000000
4857 4858 1.000000
4857 4859 1.000000
4858 4859 1.000000
4860 4861 1.000000
4860 4862 1.000000
4860 4863 1.000000
4860 4864 1.000000
4860 4865 1.000000
4860 4866 1.000000
4860 4867 1.000000
4860 4868 1.000000
4861 4862 1.000000
4861 4863 1.000000
4861 4864 1.000000
4861 4865 1.000000
4861 4866 1.000000
4861 4867 1.000000
4861 4868 1.000000
4862 4863 1.000000
4862 4864 1.000000
4862 4865 1.000000
4862 4866 1.000000
4862 4867 1.000000
4862 4868 1.000000
4863 4864 1.000000
4863 4865 1.000000
4863 4866 1.000000
4863 4867 1.000000
4863 4868 1.000000
4864 4865 1.000000
4864 4866 1.000000
4864 4867 1.000000
4864 4868 1.000000
4865 4866 1.000000
4865 4867 1.000000
4865 4868 1.000000
4866 4867 1.000000
4866 4868 1.000000
4867 4868 1.000000
4869 4870 1.000000
4869 4871 1.000000
4869 4872 1.000000
4869 4873 1.000000
4869 4874 1.000000
4870 4871 1.000000
4870 4872 1.000000
4870 4873 1.000000
4870 4874 1.000000
4871 4872 1.000000
4871 4873 1.000000
4871 4874 1.000000
4872 4873 1.000000
4872 4874 1.000000
4873 4874 1.000000
4875 4876 1.000000
4875 4877 1.000000
4875 4878 1.000000
4875 4879 1.000000
4875 4880 1.000000
4875 4881 1.000000
4875 4882 1.000000
4875 4883 1.000000
4876 4877 1.000000
4876 4878 1.000000
4876 4879 1.000000
4876 4880 1.000000
4876 4881 1.000000
4876 4882 1.000000
4876 4883 1.000000
4877 4878 1.000000
4877 4879 1.000000
4877 4880 1.000000
4877 4881 1.000000
4877 4882 1.000000
4877 4883 1.000000
4878 4879 1.000000
4878 4880 1.000000
4878 4881 1.000000
4878 4882 1.000000
4878 4883 1.000000
4879 4880 1.000000
4879 4881 1.000000
4879 4882 1.000000
4879 4883 1.000000
4880 4881 1.000000
4880 4882 1.000000
4880 4883 1.000000
4881 4882 1.000000
4881 4883 1.000000
4882 4883 1.000000
4884 4885 1.000000
4884 4886 1.000000
4884 4887 1.000000
4884 4888 1.000000
4885 4886 1.000000
4885 4887 1.000000
4885 4888 1.000000
4886 4887 1.000000
4886 4888 1.000000
4887 4888 1.000000
4889 4890 1.000000
4889 4891 1.000000
4889 4892 1.000000
4889 4893 1.000000
4889 4894 1.000000
4889 4895 1.000000
4889 4896 1.000000
4889 4897 1.000000
4890 4891 1.000000
4890 4892 1.000000
4890 4893 1.000000
4890 4894 1.000000
4890 4895 1.000000
4890 4896 1.000000
4890 4897 1.000000
4891 4892 1.000000
4891 4893 1.000000
4891 4894 1.000000
4891 4895 1.000000
4891 4896 1.000000
4891 4897 1.000000
4892 4893 1.000000
4892 4894 1.000000
4892 4895 1.000000
4892 4896 1.000000
4892 4897 1.000000
4893 4894 1.000000
4893 4895 1.000000
4893 4896 1.000000
4893 4897 1.000000
4894 4895 1.000000
4894 4896 1.000000
4894 4897 1.000000
4895 4896 1.000000
4895 4897 1.000000
4896 4897 1.000000
4898 4899 1.000000
4898 4900 1.000000
4898 4901 1.000000
4898 4902 1.000000
4898 4903 1.000000
4898 4904 1.000000
4898 4905 1.000000
4898 4906 1.000000
4898 4907 1.000000
4899 4900 1.000000
4899 4901 1.000000
4899 4902 1.000000
4899 4903 1.000000
4899 4904 1.000000
4899 4905 1.000000
4899 4906 1.000000
4899 4907 1.000000
4900 4901 1.000000
4900 4902 1.000000
4900 4903 1.000000
4900 4904 1.000000
4900 4905 1.000000
4900 4906 1.000000
4900 4907 1.000000
4901 4902 1.000000
4901 4903 1.000000
4901 4904 1.000000
4901 4905 1.000000
4901 4906 1.000000
4901 4907 1.000000
4902 4903 1.000000
4902 4904 1.000000
4902 4905 1.000000
4902 4906 1.000000
4902 4907 1.000000
4903 4904 1.000000
4903 4905 1.000000
4903 4906 1.000000
4903 4907 1.000000
4904 4905 1.000000
4904 4906 1.000000
4904 4907 1.000000
4905 4906 1.000000
4905 4907 1.000000
4906 4907 1.000000
4908 4909 1.000000
4908 4910 1.000000
4908 4911 1.000000
4908 4912 1.000000
4908 4913 1.000000
4908 4914 1.000000
4908 4915 1.000000
4909 4910 1.000000
4909 4911 1.000000
4909 4912 1.000000
4909 4913 1.000000
4909 4914 1.000000
4909 4915 1.000000
4910 4911 1.000000
4910 4912 1.000000
4910 4913 1.000000
4910 4914 1.000000
4910 4915 1.000000
4911 4912 1.000000
4911 4913 1.000000
4911 4914 1.000000
4911 4915 1.000000
4912 4913 1.000000
4912 4914 1.000000
4912 4915 1.000000
4913 4914 1.000000
4913 4915 1.000000
4914 4915 1.000000
4916 4917 1.000000
4916 4918 1.000000
4916 4919 1.000000
4916 4920 1.000000
4916 4921 1.000000
4917 4918 1.000000
4917 4919 1.000000
4917 4920 1.000000
4917 4921 1.000000
4918 4919 1.000000
4918 4920 1.000000
4918 4921 1.000000
4919 4920 1.000000
4919 4921 1.000000
4920 4921 1.000000
4922 4923 1.000000
4922 4924 1.000000
4922 4925 1.000000
4922 4926 1.000000
4923 4924 1.000000
4923 4925 1.000000
4923 4926 1.000000
4924 4925 1.000000
4924 4926 1.000000
4925 4926 1.000000
4927 4928 1.000000
4927 4929 1.000000
4927 4930 1.000000
4927 4931 1.000000
4927 4932 1.000000
4927 4933 1.000000
4928 4929 1.000000
4928 4930 1.000000
4928 4931 1.000000
4928 4932 1.000000
4928 4933 1.000000
4929 4930 1.000000
4929 4931 1.000000
4929 4932 1.000000
4929 4933 1.000000
4930 4931 1.000000
4930 4932 1.000000
4930 4933 1.000000
4931 4932 1.000000
4931 4933 1.000000
4932 4933 1.000000
4934 4935 1.000000
4934 4936 1.000000
4934 4937 1.000000
4934 4938 1.000000
4934 4939 1.000000
4934 4940 1.000000
4934 4941 1.000000
4934 4942 1.000000
4934 4943 1.000000
4935 4936 1.000000
4935 4937 1.000000
4935 4938 1.000000
4935 4939 1.000000
4935 4940 1.000000
4935 4941 1.000000
4935 4942 1.000000
4935 4943 1.000000
4936 4937 1.000000
4936 4938 1.000000
4936 4939 1.000000
4936 4940 1.000000
4936 4941 1.000000
4936 4942 1.000000
4936 4943 1.000000
4937 4938 1.000000
4937 4939 1.000000
4937 4940 1.000000
4937 4941 1.000000
4937 4942 1.000000
4937 4943 1.000000
4938 4939 1.000000
4938 4940 1.000000
4938 4941 1.000000
4938 4942 1.000000
4938 4943 1.000000
4939 4940 1.000000
4939 4941 1.000000
4939 4942 1.000000
4939 4943 1.000000
4940 4941 1.000000
4940 4942 1.000000
4940 4943 1.000000
4941 4942 1.000000
4941 4943 1.000000
4942 4943 1.000000
4944 4945 1.000000
4944 4946 1.000000
4944 4947 1.000000
4944 4948 1.000000
4944 4949 1.000000
4944 4950 1.000000
4944 4951 1.000000
4944 4952 1.000000
4944 4953 1.000000
4945 4946 1.000000
4945 4947 1.000000
4945 4948 1.000000
4945 4949 1.000000
4945 4950 1.000000
4945 4951 1.000000
4945 4952 1.000000
4945 4953 1.000000
4946 4947 1.000000
4946 4948 1.000000
4946 4949 1.000000
4946 4950 1.000000
4946 4951 1.000000
4946 4952 1.000000
4946 4953 1.000000
4947 4948 1.000000
4947 4949 1.000000
4947 4950 1.000000
4947 4951 1.000000
4947 4952 1.000000
4947 4953 1.000000
4948 4949 1.000000
4948 4950 1.000000
4948 4951 1.000000
4948 4952 1.000000
4948 4953 1.000000
4949 4950 1.000000
4949 4951 1.000000
4949 4952 1.000000
4949 4953 1.000000
4950 4951 1.000000
4950 4952 1.000000
4950 4953 1.000000
4951 4952 1.000000
4951 4953 1.000000
4952 4953 1.000000
4954 4955 1.000000
4954 4956 1.000000
4954 4957 1.000000
4954 4958 1.000000
4954 4959 1.000000
4954 4960 1.000000
4954 4961 1.000000
4955 4956 1.000000
4955 4957 1.000000
4955 4958 1.000000
4955 4959 1.000000
4955 4960 1.000000
4955 4961 1.000000
4956 4957 1.000000
4956 4958 1.000000
4956 4959 1.000000
4956 4960 1.000000
4956 4961 1.000000
4957 4958 1.000000
4957 4959 1.000000
4957 4960 1.000000
4957 4961 1.000000
4958 4959 1.000000
4958 4960 1.000000
4958 4961 1.000000
4959 4960 1.000000
4959 4961 1.000000
4960 4961 1.000000
4962 4963 1.000000
4962 4964 1.000000
4962 4965 1.000000
4962 4966 1.000000
4962 4967 1.000000
4962 4968 1.000000
4963 4964 1.000000
4963 4965 1.000000
4963 4966 1.000000
4963 4967 1.000000
4963 4968 1.000000
4964 4965 1.000000
4964 4966 1.000000
4964 4967 1.000000
4964 4968 1.000000
4965 4966 1.000000
4965 4967 1.000000
4965 4968 1.000000
4966 4967 1.000000
4966 4968 1.000000
4967 4968 1.000000
4969 4970 1.000000
4969 4971 1.000000
4969 4972 1.000000
4969 4973 1.000000
4969 4974 1.000000
4969 4975 1.000000
4969 4976 1.000000
4969 4977 1.000000
4970 4971 1.000000
4970 4972 1.000000
4970 4973 1.000000
4970 4974 1.000000
4970 4975 1.000000
4970 4976 1.000000
4970 4977 1.000000
4971 4972 1.000000
4971 4973 1.000000
4971 4974 1.000000
4971 4975 1.000000
4971 4976 1.000000
4971 4977 1.000000
4972 4973 1.000000
4972 4974 1.000000
4972 4975 1.000000
4972 4976 1.000000
4972 4977 1.000000
4973 4974 1.000000
4973 4975 1.000000
4973 4976 1.000000
4973 4977 1.000000
4974 4975 1.000000
4974 4976 1.000000
4974 4977 1.000000
4975 4976 1.000000
4975 4977 1.000000
4976 4977 1.000000
4978 4979 1.000000
4978 4980 1.000000
4978 4981 1.000000
4978 4982 1.000000
4979 4980 1.000000
4979 4981 1.000000
4979 4982 1.000000
4980 4981 1.000000
4980 4982 1.000000
4981 4982 1.000000
4983 4984 1.000000
4983 4985 1.000000
4983 4986 1.000000
4983 4987 1.000000
4983 4988 1.000000
4983 4989 1.000000
4983 4990 1.000000
4983 4991 1.000000
4983 4992 1.000000
4984 4985 1.000000
4984 4986 1.000000
4984 4987 1.000000
4984 4988 1.000000
4984 4989 1.000000
4984 4990 1.000000
4984 4991 1.000000
4984 4992 1.000000
4985 4986 1.000000
4985 4987 1.000000
4985 4988 1.000000
4985 4989 1.000000
4985 4990 1.000000
4985 4991 1.000000
4985 4992 1.000000
4986 4987 1.000000
4986 4988 1.000000
4986 4989 1.000000
4986 4990 1.000000
4986 4991 1.000000
4986 4992 1.000000
4987 4988 1.000000
4987 4989 1.000000
4987 4990 1.000000
4987 4991 1.000000
4987 4992 1.000000
4988 4989 1.000000
4988 4990 1.000000
4988 4991 1.000000
4988 4992 1.000000
4989 4990 1.000000
4989 4991 1.000000
4989 4992 1.000000
4990 4991 1.000000
4990 4992 1.000000
4991 4992 1.000000
4993 4994 1.000000
4993 4995 1.000000
4993 4996 1.000000
4993 4997 1.000000
4993 4998 1.000000
4993 4999 1.000000
4994 4995 1.000000
4994 4996 1.000000
4994 4997 1.000000
4994 4998 1.000000
4994 4999 1.000000
4995 4996 1.000000
4995 4997 1.000000
4995 4998 1.000000
4995 4999 1.000000
4996 4997 1.000000
4996 4998 1.000000
4996 4999 1.000000
4997 4998 1.000000
4997 4999 1.000000
4998 4999 1.000000
5000 5001 1.000000
5000 5002 1.000000
5000 5003 1.000000
5000 5004 1.000000
5000 5005 1.000000
5001 5002 1.000000
5001 5003 1.000000
5001 5004 1.000000
5001 5005 1.000000
5002 5003 1.000000
5002 5004 1.000000
5002 5005 1.000000
5003 5004 1.000000
5003 5005 1.000000
5004 5005 1.000000
5006 5007 1.000000
5006 5008 1.000000
5006 5009 1.000000
5006 5010 1.000000
5006 5011 1.000000
5007 5008 1.000000
5007 5009 1.000000
5007 5010 1.000000
5007 5011 1.000000
5008 5009 1.000000
5008 5010 1.000000
5008 5011 1.000000
5009 5010 1.000000
5009 5011 1.000000
5010 5011 1.000000
5012 5013 1.000000
5012 5014 1.000000
5012 5015 1.000000
5012 5016 1.000000
5012 5017 1.000000
5012 5018 1.000000
5013 5014 1.000000
5013 5015 1.000000
5013 5016 1.000000
5013 5017 1.000000
5013 5018 1.000000
5014 5015 1.000000
5014 5016 1.000000
5014 5017 1.000000
5014 5018 1.000000
5015 5016 1.000000
5015 5017 1.000000
5015 5018 1.000000
5016 5017 1.000000
5016 5018 1.000000
5017 5018 1.000000
5019 5020 1.000000
5021 5022 1.000000
5021 5023 1.000000
5021 5024 1.000000
5021 5025 1.000000
5022 5023 1.000000
5022 5024 1.000000
5022 5025 1.000000
5023 5024 1.000000
5023 5025 1.000000
5024 5025 1.000000
5026 5027 1.000000
5026 5028 1.000000
5026 5029 1.000000
5026 5030 1.000000
5026 5031 1.000000
5026 5032 1.000000
5027 5028 1.000000
5027 5029 1.000000
5027 5030 1.000000
5027 5031 1.000000
5027 5032 1.000000
5028 5029 1.000000
5028 5030 1.000000
5028 5031 1.000000
5028 5032 1.000000
5029 5030 1.000000
5029 5031 1.000000
5029 5032 1.000000
5030 5031 1.000000
5030 5032 1.000000
5031 5032 1.000000
5033 5034 1.000000
5033 5035 1.000000
5033 5036 1.000000
5033 5037 1.000000
5033 5038 1.000000
5033 5039 1.000000
5033 5040 1.000000
5033 5041 1.000000
5034 5035 1.000000
5034 5036 1.000000
5034 5037 1.000000
5034 5038 1.000000
5034 5039 1.000000
5034 5040 1.000000
5034 5041 1.000000
5035 5036 1.000000
5035 5037 1.000000
5035 5038 1.000000
5035 5039 1.000000
5035 5040 1.000000
5035 5041 1.000000
5036 5037 1.000000
5036 5038 1.000000
5036 5039 1.000000
5036 5040 1.000000
5036 5041 1.000000
5037 5038 1.000000
5037 5039 1.000000
5037 5040 1.000000
5037 5041 1.000000
5038 5039 1.000000
5038 5040 1.000000
5038 5041 1.000000
5039 5040 1.000000
5039 5041 1.000000
5040 5041 1.000000
5042 5043 1.000000
5042 5044 1.000000
5042 5045 1.000000
5042 5046 1.000000
5042 5047 1.000000
5042 5048 1.000000
5042 5049 1.000000
5043 5044 1.000000
5043 5045 1.000000
5043 5046 1.000000
5043 5047 1.000000
5043 5048 1.000000
5043 5049 1.000000
5044 5045 1.000000
5044 5046 1.000000
5044 5047 1.000000
5044 5048 1.000000
5044 5049 1.000000
5045 5046 1.000000
5045 5047 1.000000
5045 5048 1.000000
5045 5049 1.000000
5046 5047 1.000000
5046 5048 1.000000
5046 5049 1.000000
5047 5048 1.000000
5047 5049 1.000000
5048 5049 1.000000
5050 5051 1.000000
5050 5052 1.000000
5050 5053 1.000000
5050 5054 1.000000
5050 5055 1.000000
5050 5056 1.000000
5051 5052 1.000000
5051 5053 1.000000
5051 5054 1.000000
5051 5055 1.000000
5051 5056 1.000000
5052 5053 1.000000
5052 5054 1.000000
5052 5055 1.000000
5052 5056 1.000000
5053 5054 1.000000
5053 5055 1.000000
5053 5056 1.000000
5054 5055 1.000000
5054 5056 1.000000
5055 5056 1.000000
5057 5058 1.000000
5057 5059 1.000000
5057 5060 1.000000
5057 5061 1.000000
5057 5062 1.000000
5057 5063 1.000000
5057 5064 1.000000
5057 5065 1.000000
5058 5059 1.000000
5058 5060 1.000000
5058 5061 1.000000
5058 5062 1.000000
5058 5063 1.000000
5058 5064 1.000000
5058 5065 1.000000
5059 5060 1.000000
5059 5061 1.000000
5059 5062 1.000000
5059 5063 1.000000
5059 5064 1.000000
5059 5065 1.000000
5060 5061 1.000000
5060 5062 1.000000
5060 5063 1.000000
5060 5064 1.000000
5060 5065 1.000000
5061 5062 1.000000
5061 5063 1.000000
5061 5064 1.000000
5061 5065 1.000000
5062 5063 1.000000
5062 5064 1.000000
5062 5065 1.000000
5063 5064 1.000000
5063 5065 1.000000
5064 5065 1.000000
5066 5067 1.000000
5066 5068 1.000000
5066 5069 1.000000
5066 5070 1.000000
5067 5068 1.000000
5067 5069 1.000000
5067 5070 1.000000
5068 5069 1.000000
5068 5070 1.000000
5069 5070 1.000000
5071 5072 1.000000
5071 5073 1.000000
5071 5074 1.000000
5071 5075 1.000000
5071 5076 1.000000
5071 5077 1.000000
5071 5078 1.000000
5072 5073 1.000000
5072 5074 1.000000
5072 5075 1.000000
5072 5076 1.000000
5072 5077 1.000000
5072 5078 1.000000
5073 5074 1.000000
5073 5075 1.000000
5073 5076 1.000000
5073 5077 1.000000
5073 5078 1.000000
5074 5075 1.000000
5074 5076 1.000000
5074 5077 1.000000
5074 5078 1.000000
5075 5076 1.000000
5075 5077 1.000000
5075 5078 1.000000
5076 5077 1.000000
5076 5078 1.000000
5077 5078 1.000000
5079 5080 1.000000
5079 5081 1.000000
5079 5082 1.000000
5079 5083 1.000000
5079 5084 1.000000
5079 5085 1.000000
5079 5086 1.000000
5079 5087 1.000000
5079 5088 1.000000
5080 5081 1.000000
5080 5082 1.000000
5080 5083 1.000000
5080 5084 1.000000
5080 5085 1.000000
5080 5086 1.000000
5080 5087 1.000000
5080 5088 1.000000
5081 5082 1.000000
5081 5083 1.000000
5081 5084 1.000000
5081 5085 1.000000
5081 5086 1.000000
5081 5087 1.000000
5081 5088 1.000000
5082 5083 1.000000
5082 5084 1.000000
5082 5085 1.000000
5082 5086 1.000000
5082 5087 1.000000
5082 5088 1.000000
5083 5084 1.000000
5083 5085 1.000000
5083 5086 1.000000
5083 5087 1.000000
5083 5088 1.000000
5084 5085 1.000000
5084 5086 1.000000
5084 5087 1.000000
5084 5088 1.000000
5085 5086 1.000000
5085 5087 1.000000
5085 5088 1.000000
5086 5087 1.000000
5086 5088 1.000000
5087 5088 1.000000
5089 5090 1.000000
5089 5091 1.000000
5089 5092 1.000000
5089 5093 1.000000
5089 5094 1.000000
5089 5095 1.000000
5089 5096 1.000000
5090 5091 1.000000
5090 5092 1.000000
5090 5093 1.000000
5090 5094 1.000000
5090 5095 1.000000
5090 5096 1.000000
5091 5092 1.000000
5091 5093 1.000000
5091 5094 1.000000
5091 5095 1.000000
5091 5096 1.000000
5092 5093 1.000000
5092 5094 1.000000
5092 5095 1.000000
5092 5096 1.000000
5093 5094 1.000000
5093 5095 1.000000
5093 5096 1.000000
5094 5095 1.000000
5094 5096 1.000000
5095 5096 1.000000
5097 5098 1.000000
5097 5099 1.000000
5097 5100 1.000000
5097 5101 1.000000
5097 5102 1.000000
5097 5103 1.000000
5097 5104 1.000000
5098 5099 1.000000
5098 5100 1.000000
5098 5101 1.000000
5098 5102 1.000000
5098 5103 1.000000
5098 5104 1.000000
5099 5100 1.000000
5099 5101 1.000000
5099 5102 1.000000
5099 5103 1.000000
5099 5104 1.000000
5100 5101 1.000000
5100 5102 1.000000
5100 5103 1.000000
5100 5104 1.000000
5101 5102 1.000000
5101 5103 1.000000
5101 5104 1.000000
5102 5103 1.000000
5102 5104 1.000000
5103 5104 1.000000
5105 5106 1.000000
5105 5107 1.000000
5105 5108 1.000000
5105 5109 1.000000
5105 5110 1.000000
5105 5111 1.000000
5105 5112 1.000000
5106 5107 1.000000
5106 5108 1.000000
5106 5109 1.000000
5106 5110 1.000000
5106 5111 1.000000
5106 5112 1.000000
5107 5108 1.000000
5107 5109 1.000000
5107 5110 1.000000
5107 5111 1.000000
5107 5112 1.000000
5108 5109 1.000000
5108 5110 1.000000
5108 5111 1.000000
5108 5112 1.000000
5109 5110 1.000000
5109 5111 1.000000
5109 5112 1.000000
5110 5111 1.000000
5110 5112 1.000000
5111 5112 1.000000
5113 5114 1.000000
5113 5115 1.000000
5113 5116 1.000000
5113 5117 1.000000
5114 5115 1.000000
5114 5116 1.000000
5114 5117 1.000000
5115 5116 1.000000
5115 5117 1.000000
5116 5117 1.000000
5118 5119 1.000000
5118 5120 1.000000
5118 5121 1.000000
5118 5122 1.000000
5118 5123 1.000000
5118 5124 1.000000
5118 5125 1.000000
5118 5126 1.000000
5118 5127 1.000000
5119 5120 1.000000
5119 5121 1.000000
5119 5122 1.000000
5119 5123 1.000000
5119 5124 1.000000
5119 5125 1.000000
5119 5126 1.000000
5119 5127 1.000000
5120 5121 1.000000
5120 5122 1.000000
5120 5123 1.000000
5120 5124 1.000000
5120 5125 1.000000
5120 5126 1.000000
5120 5127 1.000000
5121 5122 1.000000
5121 5123 1.000000
5121 5124 1.000000
5121 5125 1.000000
5121 5126 1.000000
5121 5127 1.000000
5122 5123 1.000000
5122 5124 1.000000
5122 5125 1.000000
5122 5126 1.000000
5122 5127 1.000000
5123 5124 1.000000
5123 5125 1.000000
5123 5126 1.000000
5123 5127 1.000000
5124 5125 1.000000
5124 5126 1.000000
5124 5127 1.000000
5125 5126 1.000000
5125 5127 1.000000
5126 5127 1.000000
5128 5129 1.000000
5128 5130 1.000000
5128 5131 1.000000
5128 5132 1.000000
5128 5133 1.000000
5129 5130 1.000000
5129 5131 1.000000
5129 5132 1.000000
5129 5133 1.000000
5130 5131 1.000000
5130 5132 1.000000
5130 5133 1.000000
5131 5132 1.000000
5131 5133 1.000000
5132 5133 1.000000
5134 5135 1.000000
5134 5136 1.000000
5134 5137 1.000000
5134 5138 1.000000
5134 5139 1.000000
5135 5136 1.000000
5135 5137 1.000000
5135 5138 1.000000
5135 5139 1.000000
5136 5137 1.000000
5136 5138 1.000000
5136 5139 1.000000
5137 5138 1.000000
5137 5139 1.000000
5138 5139 1.000000
5140 5141 1.000000
5140 5142 1.000000
5140 5143 1.000000
5140 5144 1.000000
5140 5145 1.000000
5140 5146 1.000000
5140 5147 1.000000
5140 5148 1.000000
5140 5149 1.000000
5141 5142 1.000000
5141 5143 1.000000
5141 5144 1.000000
5141 5145 1.000000
5141 5146 1.000000
5141 5147 1.000000
5141 5148 1.000000
5141 5149 1.000000
5142 5143 1.000000
5142 5144 1.000000
5142 5145 1.000000
5142 5146 1.000000
5142 5147 1.000000
5142 5148 1.000000
5142 5149 1.000000
5143 5144 1.000000
5143 5145 1.000000
5143 5146 1.000000
5143 5147 1.000000
5143 5148 1.000000
5143 5149 1.000000
5144 5145 1.000000
5144 5146 1.000000
5144 5147 1.000000
5144 5148 1.000000
5144 5149 1.000000
5145 5146 1.000000
5145 5147 1.000000
5145 5148 1.000000
5145 5149 1.000000
5146 5147 1.000000
5146 5148 1.000000
5146 5149 1.000000
5147 5148 1.000000
5147 5149 1.000000
5148 5149 1.000000
5150 5151 1.000000
5150 5152 1.000000
5150 5153 1.000000
5150 5154 1.000000
5150 5155 1.000000
5150 5156 1.000000
5150 5157 1.000000
5151 5152 1.000000
5151 5153 1.000000
5151 5154 1.000000
5151 5155 1.000000
5151 5156 1.000000
5151 5157 1.000000
5152 5153 1.000000
5152 5154 1.000000
5152 5155 1.000000
5152 5156 1.000000
5152 5157 1.000000
5153 5154 1.000000
5153 5155 1.000000
5153 5156 1.000000
5153 5157 1.000000
5154 5155 1.000000
5154 5156 1.000000
5154 5157 1.000000
5155 5156 1.000000
5155 5157 1.000000
5156 5157 1.000000
5158 5159 1.000000
5158 5160 1.000000
5158 5161 1.000000
5158 5162 1.000000
5158 5163 1.000000
5158 5164 1.000000
5158 5165 1.000000
5158 5166 1.000000
5158 5167 1.000000
5159 5160 1.000000
5159 5161 1.000000
5159 5162 1.000000
5159 5163 1.000000
5159 5164 1.000000
5159 5165 1.000000
5159 5166 1.000000
5159 5167 1.000000
5160 5161 1.000000
5160 5162 1.000000
5160 5163 1.000000
5160 5164 1.000000
5160 5165 1.000000
5160 5166 1.000000
5160 5167 1.000000
5161 5162 1.000000
5161 5163 1.000000
5161 5164 1.000000
5161 5165 1.000000
5161 5166 1.000000
5161 5167 1.000000
5162 5163 1.000000
5162 5164 1.000000
5162 5165 1.000000
5162 5166 1.000000
5162 5167 1.000000
5163 5164 1.000000
5163 5165 1.000000
5163 5166 1.000000
5163 5167 1.000000
5164 5165 1.000000
5164 5166 1.000000
5164 5167 1.000000
5165 5166 1.000000
5165 5167 1.000000
5166 5167 1.000000
5168 5169 1.000000
5168 5170 1.000000
5168 5171 1.000000
5168 5172 1.000000
5168 5173 1.000000
5168 5174 1.000000
5168 5175 1.000000
5168 5176 1.000000
5168 5177 1.000000
5169 5170 1.000000
5169 5171 1.000000
5169 5172 1.000000
5169 5173 1.000000
5169 5174 1.000000
5169 5175 1.000000
5169 5176 1.000000
5169 5177 1.000000
5170 5171 1.000000
5170 5172 1.000000
5170 5173 1.000000
5170 5174 1.000000
5170 5175 1.000000
5170 5176 1.000000
5170 5177 1.000000
5171 5172 1.000000
5171 5173 1.000000
5171 5174 1.000000
5171 5175 1.000000
5171 5176 1.000000
5171 5177 1.000000
5172 5173 1.000000
5172 5174 1.000000
5172 5175 1.000000
5172 5176 1.000000
5172 5177 1.000000
5173 5174 1.000000
5173 5175 1.000000
5173 5176 1.000000
5173 5177 1.000000
5174 5175 1.000000
5174 5176 1.000000
5174 5177 1.000000
5175 5176 1.000000
5175 5177 1.000000
5176 5177 1.000000
5179 5180 1.000000
5179 5181 1.000000
5179 5182 1.000000
5179 5183 1.000000
5180 5181 1.000000
5180 5182 1.000000
5180 5183 1.000000
5181 5182 1.000000
5181 5183 1.000000
5182 5183 1.000000
5184 5185 1.000000
5184 5186 1.000000
5184 5187 1.000000
5184 5188 1.000000
5184 5189 1.000000
5184 5190 1.000000
5185 5186 1.000000
5185 5187 1.000000
5185 5188 1.000000
5185 5189 1.000000
5185 5190 1.000000
5186 5187 1.000000
5186 5188 1.000000
5186 5189 1.000000
5186 5190 1.000000
5187 5188 1.000000
5187 5189 1.000000
5187 5190 1.000000
5188 5189 1.000000
5188 5190 1.000000
5189 5190 1.000000
5191 5192 1.000000
5191 5193 1.000000
5191 5194 1.000000
5191 5195 1.000000
5191 5196 1.000000
5191 5197 1.000000
5191 5198 1.000000
5191 5199 1.000000
5191 5200 1.000000
5192 5193 1.000000
5192 5194 1.000000
5192 5195 1.000000
5192 5196 1.000000
5192 5197 1.000000
5192 5198 1.000000
5192 5199 1.000000
5192 5200 1.000000
5193 5194 1.000000
5193 5195 1.000000
5193 5196 1.000000
5193 5197 1.000000
5193 5198 1.000000
5193 5199 1.000000
5193 5200 1.000000
5194 5195 1.000000
5194 5196 1.000000
5194 5197 1.000000
5194 5198 1.000000
5194 5199 1.000000
5194 5200 1.000000
5195 5196 1.000000
5195 5197 1.000000
5195 5198 1.000000
5195 5199 1.000000
5195 5200 1.000000
5196 5197 1.000000
5196 5198 1.000000
5196 5199 1.000000
5196 5200 1.000000
5197 5198 1.000000
5197 5199 1.000000
5197 5200 1.000000
5198 5199 1.000000
5198 5200 1.000000
5199 5200 1.000000
5201 5202 1.000000
5201 5203 1.000000
5201 5204 1.000000
5201 5205 1.000000
5201 5206 1.000000
5201 5207 1.000000
5201 5208 1.000000
5201 5209 1.000000
5201 5210 1.000000
5202 5203 1.000000
5202 5204 1.000000
5202 5205 1.000000
5202 5206 1.000000
5202 5207 1.000000
5202 5208 1.000000
5202 5209 1.000000
5202 5210 1.000000
5203 5204 1.000000
5203 5205 1.000000
5203 5206 1.000000
5203 5207 1.000000
5203 5208 1.000000
5203 5209 1.000000
5203 5210 1.000000
5204 5205 1.000000
5204 5206 1.000000
5204 5207 1.000000
5204 5208 1.000000
5204 5209 1.000000
5204 5210 1.000000
5205 5206 1.000000
5205 5207 1.000000
5205 5208 1.000000
5205 5209 1.000000
5205 5210 1.000000
5206 5207 1.000000
5206 5208 1.000000
5206 5209 1.000000
5206 5210 1.000000
5207 5208 1.000000
5207 5209 1.000000
5207 5210 1.000000
5208 5209 1.000000
5208 5210 1.000000
5209 5210 1.000000
5211 5212 1.000000
5211 5213 1.000000
5211 5214 1.000000
5211 5215 1.000000
5211 5216 1.000000
5211 5217 1.000000
5211 5218 1.000000
5211 5219 1.000000
5212 5213 1.000000
5212 5214 1.000000
5212 5215 1.000000
5212 5216 1.000000
5212 5217 1.000000
5212 5218 1.000000
5212 5219 1.000000
5213 5214 1.000000
5213 5215 1.000000
5213 5216 1.000000
5213 5217 1.000000
5213 5218 1.000000
5213 5219 1.000000
5214 5215 1.000000
5214 5216 1.000000
5214 5217 1.000000
5214 5218 1.000000
5214 5219 1.000000
5215 5216 1.000000
5215 5217 1.000000
5215 5218 1.000000
5215 5219 1.000000
5216 5217 1.000000
5216 5218 1.000000
5216 5219 1.000000
5217 5218 1.000000
5217 5219 1.000000
5218 5219 1.000000
5220 5221 1.000000
5220 5222 1.000000
5220 5223 1.000000
5220 5224 1.000000
5220 5225 1.000000
5220 5226 1.000000
5220 5227 1.000000
5220 5228 1.000000
5220 5229 1.000000
5221 5222 1.000000
5221 5223 1.000000
5221 5224 1.000000
5221 5225 1.000000
5221 5226 1.000000
5221 5227 1.000000
5221 5228 1.000000
5221 5229 1.000000
5222 5223 1.000000
5222 5224 1.000000
5222 5225 1.000000
5222 5226 1.000000
5222 5227 1.000000
5222 5228 1.000000
5222 5229 1.000000
5223 5224 1.000000
5223 5225 1.000000
5223 5226 1.000000
5223 5227 1.000000
5223 5228 1.000000
5223 5229 1.000000
5224 5225 1.000000
5224 5226 1.000000
5224 5227 1.000000
5224 5228 1.000000
5224 5229 1.000000
5225 5226 1.000000
5225 5227 1.000000
5225 5228 1.000000
5225 5229 1.000000
5226 5227 1.000000
5226 5228 1.000000
5226 5229 1.000000
5227 5228 1.000000
5227 5229 1.000000
5228 5229 1.000000
5230 5231 1.000000
5230 5232 1.000000
5230 5233 1.000000
5230 5234 1.000000
5230 5235 1.000000
5230 5236 1.000000
5231 5232 1.000000
5231 5233 1.000000
5231 5234 1.000000
5231 5235 1.000000
5231 5236 1.000000
5232 5233 1.000000
5232 5234 1.000000
5232 5235 1.000000
5232 5236 1.000000
5233 5234 1.000000
5233 5235 1.000000
5233 5236 1.000000
5234 5235 1.000000
5234 5236 1.000000
5235 5236 1.000000
5237 5238 1.000000
5237 5239 1.000000
5237 5240 1.000000
5237 5241 1.000000
5237 5242 1.000000
5237 5243 1.000000
5237 5244 1.000000
5238 5239 1.000000
5238 5240 1.000000
5238 5241 1.000000
5238 5242 1.000000
5238 5243 1.000000
5238 5244 1.000000
5239 5240 1.000000
5239 5241 1.000000
5239 5242 1.000000
5239 5243 1.000000
5239 5244 1.000000
5240 5241 1.000000
5240 5242 1.000000
5240 5243 1.000000
5240 5244 1.000000
5241 5242 1.000000
5241 5243 1.000000
5241 5244 1.000000
5242 5243 1.000000
5242 5244 1.000000
5243 5244 1.000000
5245 5246 1.000000
5245 5247 1.000000
5245 5248 1.000000
5245 5249 1.000000
5245 5250 1.000000
5246 5247 1.000000
5246 5248 1.000000
5246 5249 1.000000
5246 5250 1.000000
5247 5248 1.000000
5247 5249 1.000000
5247 5250 1.000000
5248 5249 1.000000
5248 5250 1.000000
5249 5250 1.000000
5251 5252 1.000000
5251 5253 1.000000
5251 5254 1.000000
5251 5255 1.000000
5251 5256 1.000000
5251 5257 1.000000
5251 5258 1.000000
5251 5259 1.000000
5251 5260 1.000000
5252 5253 1.000000
5252 5254 1.000000
5252 5255 1.000000
5252 5256 1.000000
5252 5257 1.000000
5252 5258 1.000000
5252 5259 1.000000
5252 5260 1.000000
5253 5254 1.000000
5253 5255 1.000000
5253 5256 1.000000
5253 5257 1.000000
5253 5258 1.000000
5253 5259 1.000000
5253 5260 1.000000
5254 5255 1.000000
5254 5256 1.000000
5254 5257 1.000000
5254 5258 1.000000
5254 5259 1.000000
5254 5260 1.000000
5255 5256 1.000000
5255 5257 1.000000
5255 5258 1.000000
5255 5259 1.000000
5255 5260 1.000000
5256 5257 1.000000
5256 5258 1.000000
5256 5259 1.000000
5256 5260 1.000000
5257 5258 1.000000
5257 5259 1.000000
5257 5260 1.000000
5258 5259 1.000000
5258 5260 1.000000
5259 5260 1.000000
5261 5262 1.000000
5261 5263 1.000000
5261 5264 1.000000
5261 5265 1.000000
5261 5266 1.000000
5261 5267 1.000000
5261 5268 1.000000
5262 5263 1.000000
5262 5264 1.000000
5262 5265 1.000000
5262 5266 1.000000
5262 5267 1.000000
5262 5268 1.000000
5263 5264 1.000000
5263 5265 1.000000
5263 5266 1.000000
5263 5267 1.000000
5263 5268 1.000000
5264 5265 1.000000
5264 5266 1.000000
5264 5267 1.000000
5264 5268 1.000000
5265 5266 1.000000
5265 5267 1.000000
5265 5268 1.000000
5266 5267 1.000000
5266 5268 1.000000
5267 5268 1.000000
5269 5270 1.000000
5269 5271 1.000000
5269 5272 1.000000
5269 5273 1.000000
5269 5274 1.000000
5269 5275 1.000000
5269 5276 1.000000
5270 5271 1.000000
5270 5272 1.000000
5270 5273 1.000000
5270 5274 1.000000
5270 5275 1.000000
5270 5276 1.000000
5271 5272 1.000000
5271 5273 1.000000
5271 5274 1.000000
5271 5275 1.000000
5271 5276 1.000000
5272 5273 1.000000
5272 5274 1.000000
5272 5275 1.000000
5272 5276 1.000000
5273 5274 1.000000
5273 5275 1.000000
5273 5276 1.000000
5274 5275 1.000000
5274 5276 1.000000
5275 5276 1.000000
5277 5278 1.000000
5277 5279 1.000000
5277 5280 1.000000
5277 5281 1.000000
5277 5282 1.000000
5277 5283 1.000000
5277 5284 1.000000
5277 5285 1.000000
5278 5279 1.000000
5278 5280 1.000000
5278 5281 1.000000
5278 5282 1.000000
5278 5283 1.000000
5278 5284 1.000000
5278 5285 1.000000
5279 5280 1.000000
5279 5281 1.000000
5279 5282 1.000000
5279 5283 1.000000
5279 5284 1.000000
5279 5285 1.000000
5280 5281 1.000000
5280 5282 1.000000
5280 5283 1.000000
5280 5284 1.000000
5280 5285 1.000000
5281 5282 1.000000
5281 5283 1.000000
5281 5284 1.000000
5281 5285 1.000000
5282 5283 1.000000
5282 5284 1.000000
5282 5285 1.000000
5283 5284 1.000000
5283 5285 1.000000
5284 5285 1.000000
5286 5287 1.000000
5286 5288 1.000000
5286 5289 1.000000
5286 5290 1.000000
5286 5291 1.000000
5286 5292 1.000000
5286 5293 1.000000
5286 5294 1.000000
5287 5288 1.000000
5287 5289 1.000000
5287 5290 1.000000
5287 5291 1.000000
5287 5292 1.000000
5287 5293 1.000000
5287 5294 1.000000
5288 5289 1.000000
5288 5290 1.000000
5288 5291 1.000000
5288 5292 1.000000
5288 5293 1.000000
5288 5294 1.000000
5289 5290 1.000000
5289 5291 1.000000
5289 5292 1.000000
5289 5293 1.000000
5289 5294 1.000000
5290 5291 1.000000
5290 5292 1.000000
5290 5293 1.000000
5290 5294 1.000000
5291 5292 1.000000
5291 5293 1.000000
5291 5294 1.000000
5292 5293 1.000000
5292 5294 1.000000
5293 5294 1.000000
5295 5296 1.000000
5295 5297 1.000000
5295 5298 1.000000
5295 5299 1.000000
5295 5300 1.000000
5295 5301 1.000000
5295 5302 1.000000
5295 5303 1.000000
5295 5304 1.000000
5296 5297 1.000000
5296 5298 1.000000
5296 5299 1.000000
5296 5300 1.000000
5296 5301 1.000000
5296 5302 1.000000
5296 5303 1.000000
5296 5304 1.000000
5297 5298 1.000000
5297 5299 1.000000
5297 5300 1.000000
5297 5301 1.000000
5297 5302 1.000000
5297 5303 1.000000
5297 5304 1.000000
5298 5299 1.000000
5298 5300 1.000000
5298 5301 1.000000
5298 5302 1.000000
5298 5303 1.000000
5298 5304 1.000000
5299 5300 1.000000
5299 5301 1.000000
5299 5302 1.000000
5299 5303 1.000000
5299 5304 1.000000
5300 5301 1.000000
5300 5302 1.000000
5300 5303 1.000000
5300 5304 1.000000
5301 5302 1.000000
5301 5303 1.000000
5301 5304 1.000000
5302 5303 1.000000
5302 5304 1.000000
5303 5304 1.000000
5305 5306 1.000000
5305 5307 1.000000
5305 5308 1.000000
5305 5309 1.000000
5305 5310 1.000000
5305 5311 1.000000
5305 5312 1.000000
5305 5313 1.000000
5305 5314 1.000000
5306 5307 1.000000
5306 5308 1.000000
5306 5309 1.000000
5306 5310 1.000000
5306 5311 1.000000
5306 5312 1.000000
5306 5313 1.000000
5306 5314 1.000000
5307 5308 1.000000
5307 5309 1.000000
5307 5310 1.000000
5307 5311 1.000000
5307 5312 1.000000
5307 5313 1.000000
5307 5314 1.000000
5308 5309 1.000000
5308 5310 1.000000
5308 5311 1.000000
5308 5312 1.000000
5308 5313 1.000000
5308 5314 1.000000
5309 5310 1.000000
5309 5311 1.000000
5309 5312 1.000000
5309 5313 1.000000
5309 5314 1.000000
5310 5311 1.000000
5310 5312 1.000000
5310 5313 1.000000
5310 5314 1.000000
5311 5312 1.000000
5311 5313 1.000000
5311 5314 1.000000
5312 5313 1.000000
5312 5314 1.000000
5313 5314 1.000000
5315 5316 1.000000
5315 5317 1.000000
5315 5318 1.000000
5315 5319 1.000000
5315 5320 1.000000
5315 5321 1.000000
5315 5322 1.000000
5316 5317 1.000000
5316 5318 1.000000
5316 5319 1.000000
5316 5320 1.000000
5316 5321 1.000000
5316 5322 1.000000
5317 5318 1.000000
5317 5319 1.000000
5317 5320 1.000000
5317 5321 1.000000
5317 5322 1.000000
5318 5319 1.000000
5318 5320 1.000000
5318 5321 1.000000
5318 5322 1.000000
5319 5320 1.000000
5319 5321 1.000000
5319 5322 1.000000
5320 5321 1.000000
5320 5322 1.000000
5321 5322 1.000000
5323 5324 1.000000
5323 5325 1.000000
5323 5326 1.000000
5323 5327 1.000000
5324 5325 1.000000
5324 5326 1.000000
5324 5327 1.000000
5325 5326 1.000000
5325 5327 1.000000
5326 5327 1.000000
5328 5329 1.000000
5328 5330 1.000000
5328 5331 1.000000
5328 5332 1.000000
5328 5333 1.000000
5328 5334 1.000000
5329 5330 1.000000
5329 5331 1.000000
5329 5332 1.000000
5329 5333 1.000000
5329 5334 1.000000
5330 5331 1.000000
5330 5332 1.000000
5330 5333 1.000000
5330 5334 1.000000
5331 5332 1.000000
5331 5333 1.000000
5331 5334 1.000000
5332 5333 1.000000
5332 5334 1.000000
5333 5334 1.000000
5335 5336 1.000000
5335 5337 1.000000
5335 5338 1.000000
5335 5339 1.000000
5335 5340 1.000000
5335 5341 1.000000
5335 5342 1.000000
5335 5343 1.000000
5336 5337 1.000000
5336 5338 1.000000
5336 5339 1.000000
5336 5340 1.000000
5336 5341 1.000000
5336 5342 1.000000
5336 5343 1.000000
5337 5338 1.000000
5337 5339 1.000000
5337 5340 1.000000
5337 5341 1.000000
5337 5342 1.000000
5337 5343 1.000000
5338 5339 1.000000
5338 5340 1.000000
5338 5341 1.000000
5338 5342 1.000000
5338 5343 1.000000
5339 5340 1.000000
5339 5341 1.000000
5339 5342 1.000000
5339 5343 1.000000
5340 5341 1.000000
5340 5342 1.000000
5340 5343 1.000000
5341 5342 1.000000
5341 5343 1.000000
5342 5343 1.000000
5344 5345 1.000000
5344 5346 1.000000
5344 5347 1.000000
5344 5348 1.000000
5344 5349 1.000000
5344 5350 1.000000
5345 5346 1.000000
5345 5347 1.000000
5345 5348 1.000000
5345 5349 1.000000
5345 5350 1.000000
5346 5347 1.000000
5346 5348 1.000000
5346 5349 1.000000
5346 5350 1.000000
5347 5348 1.000000
5347 5349 1.000000
5347 5350 1.000000
5348 5349 1.000000
5348 5350 1.000000
5349 5350 1.000000
5351 5352 1.000000
5351 5353 1.000000
5351 5354 1.000000
5351 5355 1.000000
5351 5356 1.000000
5352 5353 1.000000
5352 5354 1.000000
5352 5355 1.000000
5352 5356 1.000000
5353 5354 1.000000
5353 5355 1.000000
5353 5356 1.000000
5354 5355 1.000000
5354 5356 1.000000
5355 5356 1.000000
5357 5358 1.000000
5357 5359 1.000000
5357 5360 1.000000
5357 5361 1.000000
5357 5362 1.000000
5357 5363 1.000000
5357 5364 1.000000
5357 5365 1.000000
5358 5359 1.000000
5358 5360 1.000000
5358 5361 1.000000
5358 5362 1.000000
5358 5363 1.000000
5358 5364 1.000000
5358 5365 1.000000
5359 5360 1.000000
5359 5361 1.000000
5359 5362 1.000000
5359 5363 1.000000
5359 5364 1.000000
5359 5365 1.000000
5360 5361 1.000000
5360 5362 1.000000
5360 5363 1.000000
5360 5364 1.000000
5360 5365 1.000000
5361 5362 1.000000
5361 5363 1.000000
5361 5364 1.000000
5361 5365 1.000000
5362 5363 1.000000
5362 5364 1.000000
5362 5365 1.000000
5363 5364 1.000000
5363 5365 1.000000
5364 5365 1.000000
5366 5367 1.000000
5366 5368 1.000000
5366 5369 1.000000
5366 5370 1.000000
5367 5368 1.000000
5367 5369 1.000000
5367 5370 1.000000
5368 5369 1.000000
5368 5370 1.000000
5369 5370 1.000000
5371 5372 1.000000
5371 5373 1.000000
5371 5374 1.000000
5371 5375 1.000000
5371 5376 1.000000
5371 5377 1.000000
5371 5378 1.000000
5371 5379 1.000000
5371 5380 1.000000
5372 5373 1.000000
5372 5374 1.000000
5372 5375 1.000000
5372 5376 1.000000
5372 5377 1.000000
5372 5378 1.000000
5372 5379 1.000000
5372 5380 1.000000
5373 5374 1.000000
5373 5375 1.000000
5373 5376 1.000000
5373 5377 1.000000
5373 5378 1.000000
5373 5379 1.000000
5373 5380 1.000000
5374 5375 1.000000
5374 5376 1.000000
5374 5377 1.000000
5374 5378 1.000000
5374 5379 1.000000
5374 5380 1.000000
5375 5376 1.000000
5375 5377 1.000000
5375 5378 1.000000
5375 5379 1.000000
5375 5380 1.000000
5376 5377 1.000000
5376 5378 1.000000
5376 5379 1.000000
5376 5380 1.000000
5377 5378 1.000000
5377 5379 1.000000
5377 5380 1.000000
5378 5379 1.000000
5378 5380 1.000000
5379 5380 1.000000
5381 5382 1.000000
5381 5383 1.000000
5381 5384 1.000000
5381 5385 1.000000
5381 5386 1.000000
5381 5387 1.000000
5381 5388 1.000000
5382 5383 1.000000
5382 5384 1.000000
5382 5385 1.000000
5382 5386 1.000000
5382 5387 1.000000
5382 5388 1.000000
5383 5384 1.000000
5383 5385 1.000000
5383 5386 1.000000
5383 5387 1.000000
5383 5388 1.000000
5384 5385 1.000000
5384 5386 1.000000
5384 5387 1.000000
5384 5388 1.000000
5385 5386 1.000000
5385 5387 1.000000
5385 5388 1.000000
5386 5387 1.000000
5386 5388 1.000000
5387 5388 1.000000
5389 5390 1.000000
5389 5391 1.000000
5389 5392 1.000000
5389 5393 1.000000
5389 5394 1.000000
5389 5395 1.000000
5389 5396 1.000000
5389 5397 1.000000
5389 5398 1.000000
5390 5391 1.000000
5390 5392 1.000000
5390 5393 1.000000
5390 5394 1.000000
5390 5395 1.000000
5390 5396 1.000000
5390 5397 1.000000
5390 5398 1.000000
5391 5392 1.000000
5391 5393 1.000000
5391 5394 1.000000
5391 5395 1.000000
5391 5396 1.000000
5391 5397 1.000000
5391 5398 1.000000
5392 5393 1.000000
5392 5394 1.000000
5392 5395 1.000000
5392 5396 1.000000
5392 5397 1.000000
5392 5398 1.000000
5393 5394 1.000000
5393 5395 1.000000
5393 5396 1.000000
5393 5397 1.000000
5393 5398 1.000000
5394 5395 1.000000
5394 5396 1.000000
5394 5397 1.000000
5394 5398 1.000000
5395 5396 1.000000
5395 5397 1.000000
5395 5398 1.000000
5396 5397 1.000000
5396 5398 1.000000
5397 5398 1.000000
5399 5400 1.000000
5399 5401 1.000000
5399 5402 1.000000
5399 5403 1.000000
5399 5404 1.000000
5399 5405 1.000000
5399 5406 1.000000
5400 5401 1.000000
5400 5402 1.000000
5400 5403 1.000000
5400 5404 1.000000
5400 5405 1.000000
5400 5406 1.000000
5401 5402 1.000000
5401 5403 1.000000
5401 5404 1.000000
5401 5405 1.000000
5401 5406 1.000000
5402 5403 1.000000
5402 5404 1.000000
5402 5405 1.000000
5402 5406 1.000000
5403 5404 1.000000
5403 5405 1.000000
5403 5406 1.000000
5404 5405 1.000000
5404 5406 1.000000
5405 5406 1.000000
5407 5408 1.000000
5407 5409 1.000000
5407 5410 1.000000
5407 5411 1.000000
5407 5412 1.000000
5408 5409 1.000000
5408 5410 1.000000
5408 5411 1.000000
5408 5412 1.000000
5409 5410 1.000000
5409 5411 1.000000
5409 5412 1.000000
5410 5411 1.000000
5410 5412 1.000000
5411 5412 1.000000
5413 5414 1.000000
5413 5415 1.000000
5413 5416 1.000000
5413 5417 1.000000
5413 5418 1.000000
5413 5419 1.000000
5413 5420 1.000000
5414 5415 1.000000
5414 5416 1.000000
5414 5417 1.000000
5414 5418 1.000000
5414 5419 1.000000
5414 5420 1.000000
5415 5416 1.000000
5415 5417 1.000000
5415 5418 1.000000
5415 5419 1.000000
5415 5420 1.000000
5416 5417 1.000000
5416 5418 1.000000
5416 5419 1.000000
5416 5420 1.000000
5417 5418 1.000000
5417 5419 1.000000
5417 5420 1.000000
5418 5419 1.000000
5418 5420 1.000000
5419 5420 1.000000
5421 5422 1.000000
5421 5423 1.000000
5421 5424 1.000000
5421 5425 1.000000
5421 5426 1.000000
5421 5427 1.000000
5421 5428 1.000000
5421 5429 1.000000
5421 5430 1.000000
5422 5423 1.000000
5422 5424 1.000000
5422 5425 1.000000
5422 5426 1.000000
5422 5427 1.000000
5422 5428 1.000000
5422 5429 1.000000
5422 5430 1.000000
5423 5424 1.000000
5423 5425 1.000000
5423 5426 1.000000
5423 5427 1.000000
5423 5428 1.000000
5423 5429 1.000000
5423 5430 1.000000
5424 5425 1.000000
5424 5426 1.000000
5424 5427 1.000000
5424 5428 1.000000
5424 5429 1.000000
5424 5430 1.000000
5425 5426 1.000000
5425 5427 1.000000
5425 5428 1.000000
5425 5429 1.000000
5425 5430 1.000000
5426 5427 1.000000
5426 5428 1.000000
5426 5429 1.000000
5426 5430 1.000000
5427 5428 1.000000
5427 5429 1.000000
5427 5430 1.000000
5428 5429 1.000000
5428 5430 1.000000
5429 5430 1.000000
5431 5432 1.000000
5431 5433 1.000000
5431 5434 1.000000
5431 5435 1.000000
5431 5436 1.000000
5431 5437 1.000000
5431 5438 1.000000
5432 5433 1.000000
5432 5434 1.000000
5432 5435 1.000000
5432 5436 1.000000
5432 5437 1.000000
5432 5438 1.000000
5433 5434 1.000000
5433 5435 1.000000
5433 5436 1.000000
5433 5437 1.000000
5433 5438 1.000000
5434 5435 1.000000
5434 5436 1.000000
5434 5437 1.000000
5434 5438 1.000000
5435 5436 1.000000
5435 5437 1.000000
5435 5438 1.000000
5436 5437 1.000000
5436 5438 1.000000
5437 5438 1.000000
5439 5440 1.000000
5439 5441 1.000000
5439 5442 1.000000
5439 5443 1.000000
5439 5444 1.000000
5439 5445 1.000000
5439 5446 1.000000
5440 5441 1.000000
5440 5442 1.000000
5440 5443 1.000000
5440 5444 1.000000
5440 5445 1.000000
5440 5446 1.000000
5441 5442 1.000000
5441 5443 1.000000
5441 5444 1.000000
5441 5445 1.000000
5441 5446 1.000000
5442 5443 1.000000
5442 5444 1.000000
5442 5445 1.000000
5442 5446 1.000000
5443 5444 1.000000
5443 5445 1.000000
5443 5446 1.000000
5444 5445 1.000000
5444 5446 1.000000
5445 5446 1.000000
5447 5448 1.000000
5447 5449 1.000000
5447 5450 1.000000
5447 5451 1.000000
5447 5452 1.000000
5447 5453 1.000000
5447 5454 1.000000
5447 5455 1.000000
5448 5449 1.000000
5448 5450 1.000000
5448 5451 1.000000
5448 5452 1.000000
5448 5453 1.000000
5448 5454 1.000000
5448 5455 1.000000
5449 5450 1.000000
5449 5451 1.000000
5449 5452 1.000000
5449 5453 1.000000
5449 5454 1.000000
5449 5455 1.000000
5450 5451 1.000000
5450 5452 1.000000
5450 5453 1.000000
5450 5454 1.000000
5450 5455 1.000000
5451 5452 1.000000
5451 5453 1.000000
5451 5454 1.000000
5451 5455 1.000000
5452 5453 1.000000
5452 5454 1.000000
5452 5455 1.000000
5453 5454 1.000000
5453 5455 1.000000
5454 5455 1.000000
5456 5457 1.000000
5456 5458 1.000000
5456 5459 1.000000
5456 5460 1.000000
5457 5458 1.000000
5457 5459 1.000000
5457 5460 1.000000
5458 5459 1.000000
5458 5460 1.000000
5459 5460 1.000000
5461 5462 1.000000
5461 5463 1.000000
5461 5464 1.000000
5461 5465 1.000000
5461 5466 1.000000
5461 5467 1.000000
5462 5463 1.000000
5462 5464 1.000000
5462 5465 1.000000
5462 5466 1.000000
5462 5467 1.000000
5463 5464 1.000000
5463 5465 1.000000
5463 5466 1.000000
5463 5467 1.000000
5464 5465 1.000000
5464 5466 1.000000
5464 5467 1.000000
5465 5466 1.000000
5465 5467 1.000000
5466 5467 1.000000
5468 5469 1.000000
5468 5470 1.000000
5468 5471 1.000000
5468 5472 1.000000
5469 5470 1.000000
5469 5471 1.000000
5469 5472 1.000000
5470 5471 1.000000
5470 5472 1.000000
5471 5472 1.000000
5473 5474 1.000000
5473 5475 1.000000
5473 5476 1.000000
5473 5477 1.000000
5474 5475 1.000000
5474 5476 1.000000
5474 5477 1.000000
5475 5476 1.000000
5475 5477 1.000000
5476 5477 1.000000
5478 5479 1.000000
5478 5480 1.000000
5478 5481 1.000000
5478 5482 1.000000
5478 5483 1.000000
5478 5484 1.000000
5478 5485 1.000000
5478 5486 1.000000
5478 5487 1.000000
5479 5480 1.000000
5479 5481 1.000000
5479 5482 1.000000
5479 5483 1.000000
5479 5484 1.000000
5479 5485 1.000000
5479 5486 1.000000
5479 5487 1.000000
5480 5481 1.000000
5480 5482 1.000000
5480 5483 1.000000
5480 5484 1.000000
5480 5485 1.000000
5480 5486 1.000000
5480 5487 1.000000
5481 5482 1.000000
5481 5483 1.000000
5481 5484 1.000000
5481 5485 1.000000
5481 5486 1.000000
5481 5487 1.000000
5482 5483 1.000000
5482 5484 1.000000
5482 5485 1.000000
5482 5486 1.000000
5482 5487 1.000000
5483 5484 1.000000
5483 5485 1.000000
5483 5486 1.000000
5483 5487 1.000000
5484 5485 1.000000
5484 5486 1.000000
5484 5487 1.000000
5485 5486 1.000000
5485 5487 1.000000
5486 5487 1.000000
5488 5489 1.000000
5488 5490 1.000000
5488 5491 1.000000
5488 5492 1.000000
5488 5493 1.000000
5488 5494 1.000000
5489 5490 1.000000
5489 5491 1.000000
5489 5492 1.000000
5489 5493 1.000000
5489 5494 1.000000
5490 5491 1.000000
5490 5492 1.000000
5490 5493 1.000000
5490 5494 1.000000
5491 5492 1.000000
5491 5493 1.000000
5491 5494 1.000000
5492 5493 1.000000
5492 5494 1.000000
5493 5494 1.000000
5495 5496 1.000000
5495 5497 1.000000
5495 5498 1.000000
5495 5499 1.000000
5495 5500 1.000000
5495 5501 1.000000
5495 5502 1.000000
5496 5497 1.000000
5496 5498 1.000000
5496 5499 1.000000
5496 5500 1.000000
5496 5501 1.000000
5496 5502 1.000000
5497 5498 1.000000
5497 5499 1.000000
5497 5500 1.000000
5497 5501 1.000000
5497 5502 1.000000
5498 5499 1.000000
5498 5500 1.000000
5498 5501 1.000000
5498 5502 1.000000
5499 5500 1.000000
5499 5501 1.000000
5499 5502 1.000000
5500 5501 1.000000
5500 5502 1.000000
5501 5502 1.000000
5503 5504 1.000000
5503 5505 1.000000
5503 5506 1.000000
5503 5507 1.000000
5503 5508 1.000000
5503 5509 1.000000
5503 5510 1.000000
5503 5511 1.000000
5503 5512 1.000000
5504 5505 1.000000
5504 5506 1.000000
5504 5507 1.000000
5504 5508 1.000000
5504 5509 1.000000
5504 5510 1.000000
5504 5511 1.000000
5504 5512 1.000000
5505 5506 1.000000
5505 5507 1.000000
5505 5508 1.000000
5505 5509 1.000000
5505 5510 1.000000
5505 5511 1.000000
5505 5512 1.000000
5506 5507 1.000000
5506 5508 1.000000
5506 5509 1.000000
5506 5510 1.000000
5506 5511 1.000000
5506 5512 1.000000
5507 5508 1.000000
5507 5509 1.000000
5507 5510 1.000000
5507 5511 1.000000
5507 5512 1.000000
5508 5509 1.000000
5508 5510 1.000000
5508 5511 1.000000
5508 5512 1.000000
5509 5510 1.000000
5509 5511 1.000000
5509 5512 1.000000
5510 5511 1.000000
5510 5512 1.000000
5511 5512 1.000000
5513 5514 1.000000
5513 5515 1.000000
5513 5516 1.000000
5513 5517 1.000000
5513 5518 1.000000
5514 5515 1.000000
5514 5516 1.000000
5514 5517 1.000000
5514 5518 1.000000
5515 5516 1.000000
5515 5517 1.000000
5515 5518 1.000000
5516 5517 1.000000
5516 5518 1.000000
5517 5518 1.000000
5519 5520 1.000000
5519 5521 1.000000
5519 5522 1.000000
5519 5523 1.000000
5519 5524 1.000000
5519 5525 1.000000
5519 5526 1.000000
5519 5527 1.000000
5520 5521 1.000000
5520 5522 1.000000
5520 5523 1.000000
5520 5524 1.000000
5520 5525 1.000000
5520 5526 1.000000
5520 5527 1.000000
5521 5522 1.000000
5521 5523 1.000000
5521 5524 1.000000
5521 5525 1.000000
5521 5526 1.000000
5521 5527 1.000000
5522 5523 1.000000
5522 5524 1.000000
5522 5525 1.000000
5522 5526 1.000000
5522 5527 1.000000
5523 5524 1.000000
5523 5525 1.000000
5523 5526 1.000000
5523 5527 1.000000
5524 5525 1.000000
5524 5526 1.000000
5524 5527 1.000000
5525 5526 1.000000
5525 5527 1.000000
5526 5527 1.000000
5528 5529 1.000000
5528 5530 1.000000
5528 5531 1.000000
5528 5532 1.000000
5528 5533 1.000000
5528 5534 1.000000
5528 5535 1.000000
5528 5536 1.000000
5529 5530 1.000000
5529 5531 1.000000
5529 5532 1.000000
5529 5533 1.000000
5529 5534 1.000000
5529 5535 1.000000
5529 5536 1.000000
5530 5531 1.000000
5530 5532 1.000000
5530 5533 1.000000
5530 5534 1.000000
5530 5535 1.000000
5530 5536 1.000000
5531 5532 1.000000
5531 5533 1.000000
5531 5534 1.000000
5531 5535 1.000000
5531 5536 1.000000
5532 5533 1.000000
5532 5534 1.000000
5532 5535 1.000000
5532 5536 1.000000
5533 5534 1.000000
5533 5535 1.000000
5533 5536 1.000000
5534 5535 1.000000
5534 5536 1.000000
5535 5536 1.000000
5537 5538 1.000000
5537 5539 1.000000
5537 5540 1.000000
5537 5541 1.000000
5537 5542 1.000000
5537 5543 1.000000
5537 5544 1.000000
5537 5545 1.000000
5537 5546 1.000000
5538 5539 1.000000
5538 5540 1.000000
5538 5541 1.000000
5538 5542 1.000000
5538 5543 1.000000
5538 5544 1.000000
5538 5545 1.000000
5538 5546 1.000000
5539 5540 1.000000
5539 5541 1.000000
5539 5542 1.000000
5539 5543 1.000000
5539 5544 1.000000
5539 5545 1.000000
5539 5546 1.000000
5540 5541 1.000000
5540 5542 1.000000
5540 5543 1.000000
5540 5544 1.000000
5540 5545 1.000000
5540 5546 1.000000
5541 5542 1.000000
5541 5543 1.000000
5541 5544 1.000000
5541 5545 1.000000
5541 5546 1.000000
5542 5543 1.000000
5542 5544 1.000000
5542 5545 1.000000
5542 5546 1.000000
5543 5544 1.000000
5543 5545 1.000000
5543 5546 1.000000
5544 5545 1.000000
5544 5546 1.000000
5545 5546 1.000000
5547 5548 1.000000
5547 5549 1.000000
5547 5550 1.000000
5547 5551 1.000000
5547 5552 1.000000
5547 5553 1.000000
5547 5554 1.000000
5548 5549 1.000000
5548 5550 1.000000
5548 5551 1.000000
5548 5552 1.000000
5548 5553 1.000000
5548 5554 1.000000
5549 5550 1.000000
5549 5551 1.000000
5549 5552 1.000000
5549 5553 1.000000
5549 5554 1.000000
5550 5551 1.000000
5550 5552 1.000000
5550 5553 1.000000
5550 5554 1.000000
5551 5552 1.000000
5551 5553 1.000000
5551 5554 1.000000
5552 5553 1.000000
5552 5554 1.000000
5553 5554 1.000000
5555 5556 1.000000
5555 5557 1.000000
5555 5558 1.000000
5555 5559 1.000000
5555 5560 1.000000
5555 5561 1.000000
5556 5557 1.000000
5556 5558 1.000000
5556 5559 1.000000
5556 5560 1.000000
5556 5561 1.000000
5557 5558 1.000000
5557 5559 1.000000
5557 5560 1.000000
5557 5561 1.000000
5558 5559 1.000000
5558 5560 1.000000
5558 5561 1.000000
5559 5560 1.000000
5559 5561 1.000000
5560 5561 1.000000
5562 5563 1.000000
5562 5564 1.000000
5562 5565 1.000000
5562 5566 1.000000
5562 5567 1.000000
5563 5564 1.000000
5563 5565 1.000000
5563 5566 1.000000
5563 5567 1.000000
5564 5565 1.000000
5564 5566 1.000000
5564 5567 1.000000
5565 5566 1.000000
5565 5567 1.000000
5566 5567 1.000000
5568 5569 1.000000
5568 5570 1.000000
5568 5571 1.000000
5568 5572 1.000000
5568 5573 1.000000
5568 5574 1.000000
5568 5575 1.000000
5569 5570 1.000000
5569 5571 1.000000
5569 5572 1.000000
5569 5573 1.000000
5569 5574 1.000000
5569 5575 1.000000
5570 5571 1.000000
5570 5572 1.000000
5570 5573 1.000000
5570 5574 1.000000
5570 5575 1.000000
5571 5572 1.000000
5571 5573 1.000000
5571 5574 1.000000
5571 5575 1.000000
5572 5573 1.000000
5572 5574 1.000000
5572 5575 1.000000
5573 5574 1.000000
5573 5575 1.000000
5574 5575 1.000000
5576 5577 1.000000
5576 5578 1.000000
5576 5579 1.000000
5576 5580 1.000000
5576 5581 1.000000
5576 5582 1.000000
5576 5583 1.000000
5576 5584 1.000000
5576 5585 1.000000
5577 5578 1.000000
5577 5579 1.000000
5577 5580 1.000000
5577 5581 1.000000
5577 5582 1.000000
5577 5583 1.000000
5577 5584 1.000000
5577 5585 1.000000
5578 5579 1.000000
5578 5580 1.000000
5578 5581 1.000000
5578 5582 1.000000
5578 5583 1.000000
5578 5584 1.000000
5578 5585 1.000000
5579 5580 1.000000
5579 5581 1.000000
5579 5582 1.000000
5579 5583 1.000000
5579 5584 1.000000
5579 5585 1.000000
5580 5581 1.000000
5580 5582 1.000000
5580 5583 1.000000
5580 5584 1.000000
5580 5585 1.000000
5581 5582 1.000000
5581 5583 1.000000
5581 5584 1.000000
5581 5585 1.000000
5582 5583 1.000000
5582 5584 1.000000
5582 5585 1.000000
5583 5584 1.000000
5583 5585 1.000000
5584 5585 1.000000
5586 5587 1.000000
5586 5588 1.000000
5586 5589 1.000000
5586 5590 1.000000
5586 5591 1.000000
5587 5588 1.000000
5587 5589 1.000000
5587 5590 1.000000
5587 5591 1.000000
5588 5589 1.000000
5588 5590 1.000000
5588 5591 1.000000
5589 5590 1.000000
5589 5591 1.000000
5590 5591 1.000000
5592 5593 1.000000
5592 5594 1.000000
5592 5595 1.000000
5592 5596 1.000000
5592 5597 1.000000
5592 5598 1.000000
5592 5599 1.000000
5592 5600 1.000000
5592 5601 1.000000
5593 5594 1.000000
5593 5595 1.000000
5593 5596 1.000000
5593 5597 1.000000
5593 5598 1.000000
5593 5599 1.000000
5593 5600 1.000000
5593 5601 1.000000
5594 5595 1.000000
5594 5596 1.000000
5594 5597 1.000000
5594 5598 1.000000
5594 5599 1.000000
5594 5600 1.000000
5594 5601 1.000000
5595 5596 1.000000
5595 5597 1.000000
5595 5598 1.000000
5595 5599 1.000000
5595 5600 1.000000
5595 5601 1.000000
5596 5597 1.000000
5596 5598 1.000000
5596 5599 1.000000
5596 5600 1.000000
5596 5601 1.000000
5597 5598 1.000000
5597 5599 1.000000
5597 5600 1.000000
5597 5601 1.000000
5598 5599 1.000000
5598 5600 1.000000
5598 5601 1.000000
5599 5600 1.000000
5599 5601 1.000000
5600 5601 1.000000
5602 5603 1.000000
5602 5604 1.000000
5602 5605 1.000000
5602 5606 1.000000
5602 5607 1.000000
5602 5608 1.000000
5602 5609 1.000000
5603 5604 1.000000
5603 5605 1.000000
5603 5606 1.000000
5603 5607 1.000000
5603 5608 1.000000
5603 5609 1.000000
5604 5605 1.000000
5604 5606 1.000000
5604 5607 1.000000
5604 5608 1.000000
5604 5609 1.000000
5605 5606 1.000000
5605 5607 1.000000
5605 5608 1.000000
5605 5609 1.000000
5606 5607 1.000000
5606 5608 1.000000
5606 5609 1.000000
5607 5608 1.000000
5607 5609 1.000000
5608 5609 1.000000
5610 5611 1.000000
5610 5612 1.000000
5610 5613 1.000000
5610 5614 1.000000
5610 5615 1.000000
5610 5616 1.000000
5610 5617 1.000000
5611 5612 1.000000
5611 5613 1.000000
5611 5614 1.000000
5611 5615 1.000000
5611 5616 1.000000
5611 5617 1.000000
5612 5613 1.000000
5612 5614 1.000000
5612 5615 1.000000
5612 5616 1.000000
5612 5617 1.000000
5613 5614 1.000000
5613 5615 1.000000
5613 5616 1.000000
5613 5617 1.000000
5614 5615 1.000000
5614 5616 1.000000
5614 5617 1.000000
5615 5616 1.000000
5615 5617 1.000000
5616 5617 1.000000
5618 5619 1.000000
5618 5620 1.000000
5618 5621 1.000000
5618 5622 1.000000
5618 5623 1.000000
5618 5624 1.000000
5618 5625 1.000000
5619 5620 1.000000
5619 5621 1.000000
5619 5622 1.000000
5619 5623 1.000000
5619 5624 1.000000
5619 5625 1.000000
5620 5621 1.000000
5620 5622 1.000000
5620 5623 1.000000
5620 5624 1.000000
5620 5625 1.000000
5621 5622 1.000000
5621 5623 1.000000
5621 5624 1.000000
5621 5625 1.000000
5622 5623 1.000000
5622 5624 1.000000
5622 5625 1.000000
5623 5624 1.000000
5623 5625 1.000000
5624 5625 1.000000
5626 5627 1.000000
5626 5628 1.000000
5626 5629 1.000000
5626 5630 1.000000
5626 5631 1.000000
5627 5628 1.000000
5627 5629 1.000000
5627 5630 1.000000
5627 5631 1.000000
5628 5629 1.000000
5628 5630 1.000000
5628 5631 1.000000
5629 5630 1.000000
5629 5631 1.000000
5630 5631 1.000000
5632 5633 1.000000
5632 5634 1.000000
5632 5635 1.000000
5632 5636 1.000000
5632 5637 1.000000
5633 5634 1.000000
5633 5635 1.000000
5633 5636 1.000000
5633 5637 1.000000
5634 5635 1.000000
5634 5636 1.000000
5634 5637 1.000000
5635 5636 1.000000
5635 5637 1.000000
5636 5637 1.000000
5638 5639 1.000000
5638 5640 1.000000
5638 5641 1.000000
5638 5642 1.000000
5639 5640 1.000000
5639 5641 1.000000
5639 5642 1.000000
5640 5641 1.000000
5640 5642 1.000000
5641 5642 1.000000
5643 5644 1.000000
5643 5645 1.000000
5643 5646 1.000000
5643 5647 1.000000
5643 5648 1.000000
5644 5645 1.000000
5644 5646 1.000000
5644 5647 1.000000
5644 5648 1.000000
5645 5646 1.000000
5645 5647 1.000000
5645 5648 1.000000
5646 5647 1.000000
5646 5648 1.000000
5647 5648 1.000000
5649 5650 1.000000
5649 5651 1.000000
5649 5652 1.000000
5649 5653 1.000000
5649 5654 1.000000
5650 5651 1.000000
5650 5652 1.000000
5650 5653 1.000000
5650 5654 1.000000
5651 5652 1.000000
5651 5653 1.000000
5651 5654 1.000000
5652 5653 1.000000
5652 5654 1.000000
5653 5654 1.000000
5655 5656 1.000000
5655 5657 1.000000
5655 5658 1.000000
5655 5659 1.000000
5655 5660 1.000000
5655 5661 1.000000
5655 5662 1.000000
5655 5663 1.000000
5656 5657 1.000000
5656 5658 1.000000
5656 5659 1.000000
5656 5660 1.000000
5656 5661 1.000000
5656 5662 1.000000
5656 5663 1.000000
5657 5658 1.000000
5657 5659 1.000000
5657 5660 1.000000
5657 5661 1.000000
5657 5662 1.000000
5657 5663 1.000000
5658 5659 1.000000
5658 5660 1.000000
5658 5661 1.000000
5658 5662 1.000000
5658 5663 1.000000
5659 5660 1.000000
5659 5661 1.000000
5659 5662 1.000000
5659 5663 1.000000
5660 5661 1.000000
5660 5662 1.000000
5660 5663 1.000000
5661 5662 1.000000
5661 5663 1.000000
5662 5663 1.000000
5664 5665 1.000000
5664 5666 1.000000
5664 5667 1.000000
5664 5668 1.000000
5664 5669 1.000000
5664 5670 1.000000
5664 5671 1.000000
5665 5666 1.000000
5665 5667 1.000000
5665 5668 1.000000
5665 5669 1.000000
5665 5670 1.000000
5665 5671 1.000000
5666 5667 1.000000
5666 5668 1.000000
5666 5669 1.000000
5666 5670 1.000000
5666 5671 1.000000
5667 5668 1.000000
5667 5669 1.000000
5667 5670 1.000000
5667 5671 1.000000
5668 5669 1.000000
5668 5670 1.000000
5668 5671 1.000000
5669 5670 1.000000
5669 5671 1.000000
5670 5671 1.000000
5672 5673 1.000000
5672 5674 1.000000
5672 5675 1.000000
5672 5676 1.000000
5672 5677 1.000000
5672 5678 1.000000
5672 5679 1.000000
5673 5674 1.000000
5673 5675 1.000000
5673 5676 1.000000
5673 5677 1.000000
5673 5678 1.000000
5673 5679 1.000000
5674 5675 1.000000
5674 5676 1.000000
5674 5677 1.000000
5674 5678 1.000000
5674 5679 1.000000
5675 5676 1.000000
5675 5677 1.000000
5675 5678 1.000000
5675 5679 1.000000
5676 5677 1.000000
5676 5678 1.000000
5676 5679 1.000000
5677 5678 1.000000
5677 5679 1.000000
5678 5679 1.000000
5680 5681 1.000000
5680 5682 1.000000
5680 5683 1.000000
5680 5684 1.000000
5680 5685 1.000000
5680 5686 1.000000
5680 5687 1.000000
5680 5688 1.000000
5681 5682 1.000000
5681 5683 1.000000
5681 5684 1.000000
5681 5685 1.000000
5681 5686 1.000000
5681 5687 1.000000
5681 5688 1.000000
5682 5683 1.000000
5682 5684 1.000000
5682 5685 1.000000
5682 5686 1.000000
5682 5687 1.000000
5682 5688 1.000000
5683 5684 1.000000
5683 5685 1.000000
5683 5686 1.000000
5683 5687 1.000000
5683 5688 1.000000
5684 5685 1.000000
5684 5686 1.000000
5684 5687 1.000000
5684 5688 1.000000
5685 5686 1.000000
5685 5687 1.000000
5685 5688 1.000000
5686 5687 1.000000
5686 5688 1.000000
5687 5688 1.000000
5689 5690 1.000000
5689 5691 1.000000
5689 5692 1.000000
5689 5693 1.000000
5689 5694 1.000000
5689 5695 1.000000
5689 5696 1.000000
5689 5697 1.000000
5690 5691 1.000000
5690 5692 1.000000
5690 5693 1.000000
5690 5694 1.000000
5690 5695 1.000000
5690 5696 1.000000
5690 5697 1.000000
5691 5692 1.000000
5691 5693 1.000000
5691 5694 1.000000
5691 5695 1.000000
5691 5696 1.000000
5691 5697 1.000000
5692 5693 1.000000
5692 5694 1.000000
5692 5695 1.000000
5692 5696 1.000000
5692 5697 1.000000
5693 5694 1.000000
5693 5695 1.000000
5693 5696 1.000000
5693 5697 1.000000
5694 5695 1.000000
5694 5696 1.000000
5694 5697 1.000000
5695 5696 1.000000
5695 5697 1.000000
5696 5697 1.000000
5698 5699 1.000000
5698 5700 1.000000
5698 5701 1.000000
5698 5702 1.000000
5698 5703 1.000000
5698 5704 1.000000
5698 5705 1.000000
5698 5706 1.000000
5699 5700 1.000000
5699 5701 1.000000
5699 5702 1.000000
5699 5703 1.000000
5699 5704 1.000000
5699 5705 1.000000
5699 5706 1.000000
5700 5701 1.000000
5700 5702 1.000000
5700 5703 1.000000
5700 5704 1.000000
5700 5705 1.000000
5700 5706 1.000000
5701 5702 1.000000
5701 5703 1.000000
5701 5704 1.000000
5701 5705 1.000000
5701 5706 1.000000
5702 5703 1.000000
5702 5704 1.000000
5702 5705 1.000000
5702 5706 1.000000
5703 5704 1.000000
5703 5705 1.000000
5703 5706 1.000000
5704 5705 1.000000
5704 5706 1.000000
5705 5706 1.000000
5707 5708 1.000000
5707 5709 1.000000
5707 5710 1.000000
5707 5711 1.000000
5708 5709 1.000000
5708 5710 1.000000
5708 5711 1.000000
5709 5710 1.000000
5709 5711 1.000000
5710 5711 1.000000
5712 5713 1.000000
5712 5714 1.000000
5712 5715 1.000000
5712 5716 1.000000
5712 5717 1.000000
5713 5714 1.000000
5713 5715 1.000000
5713 5716 1.000000
5713 5717 1.000000
5714 5715 1.000000
5714 5716 1.000000
5714 5717 1.000000
5715 5716 1.000000
5715 5717 1.000000
5716 5717 1.000000
5718 5719 1.000000
5718 5720 1.000000
5718 5721 1.000000
5718 5722 1.000000
5719 5720 1.000000
5719 5721 1.000000
5719 5722 1.000000
5720 5721 1.000000
5720 5722 1.000000
5721 5722 1.000000
5723 5724 1.000000
5723 5725 1.000000
5723 5726 1.000000
5723 5727 1.000000
5723 5728 1.000000
5723 5729 1.000000
5723 5730 1.000000
5723 5731 1.000000
5723 5732 1.000000
5724 5725 1.000000
5724 5726 1.000000
5724 5727 1.000000
5724 5728 1.000000
5724 5729 1.000000
5724 5730 1.000000
5724 5731 1.000000
5724 5732 1.000000
5725 5726 1.000000
5725 5727 1.000000
5725 5728 1.000000
5725 5729 1.000000
5725 5730 1.000000
5725 5731 1.000000
5725 5732 1.000000
5726 5727 1.000000
5726 5728 1.000000
5726 5729 1.000000
5726 5730 1.000000
5726 5731 1.000000
5726 5732 1.000000
5727 5728 1.000000
5727 5729 1.000000
5727 5730 1.000000
5727 5731 1.000000
5727 5732 1.000000
5728 5729 1.000000
5728 5730 1.000000
5728 5731 1.000000
5728 5732 1.000000
5729 5730 1.000000
5729 5731 1.000000
5729 5732 1.000000
5730 5731 1.000000
5730 5732 1.000000
5731 5732 1.000000
5733 5734 1.000000
5733 5735 1.000000
5733 5736 1.000000
5733 5737 1.000000
5734 5735 1.000000
5734 5736 1.000000
5734 5737 1.000000
5735 5736 1.000000
5735 5737 1.000000
5736 5737 1.000000
5738 5739 1.000000
5738 5740 1.000000
5738 5741 1.000000
5738 5742 1.000000
5738 5743 1.000000
5738 5744 1.000000
5738 5745 1.000000
5739 5740 1.000000
5739 5741 1.000000
5739 5742 1.000000
5739 5743 1.000000
5739 5744 1.000000
5739 5745 1.000000
5740 5741 1.000000
5740 5742 1.000000
5740 5743 1.000000
5740 5744 1.000000
5740 5745 1.000000
5741 5742 1.000000
5741 5743 1.000000
5741 5744 1.000000
5741 5745 1.000000
5742 5743 1.000000
5742 5744 1.000000
5742 5745 1.000000
5743 5744 1.000000
5743 5745 1.000000
5744 5745 1.000000
5746 5747 1.000000
5746 5748 1.000000
5746 5749 1.000000
5746 5750 1.000000
5746 5751 1.000000
5746 5752 1.000000
5746 5753 1.000000
5747 5748 1.000000
5747 5749 1.000000
5747 5750 1.000000
5747 5751 1.000000
5747 5752 1.000000
5747 5753 1.000000
5748 5749 1.000000
5748 5750 1.000000
5748 5751 1.000000
5748 5752 1.000000
5748 5753 1.000000
5749 5750 1.000000
5749 5751 1.000000
5749 5752 1.000000
5749 5753 1.000000
5750 5751 1.000000
5750 5752 1.000000
5750 5753 1.000000
5751 5752 1.000000
5751 5753 1.000000
5752 5753 1.000000
5754 5755 1.000000
5754 5756 1.000000
5754 5757 1.000000
5754 5758 1.000000
5754 5759 1.000000
5755 5756 1.000000
5755 5757 1.000000
5755 5758 1.000000
5755 5759 1.000000
5756 5757 1.000000
5756 5758 1.000000
5756 5759 1.000000
5757 5758 1.000000
5757 5759 1.000000
5758 5759 1.000000
5760 5761 1.000000
5760 5762 1.000000
5760 5763 1.000000
5760 5764 1.000000
5760 5765 1.000000
5760 5766 1.000000
5761 5762 1.000000
5761 5763 1.000000
5761 5764 1.000000
5761 5765 1.000000
5761 5766 1.000000
5762 5763 1.000000
5762 5764 1.000000
5762 5765 1.000000
5762 5766 1.000000
5763 5764 1.000000
5763 5765 1.000000
5763 5766 1.000000
5764 5765 1.000000
5764 5766 1.000000
5765 5766 1.000000
5767 5768 1.000000
5767 5769 1.000000
5767 5770 1.000000
5767 5771 1.000000
5767 5772 1.000000
5767 5773 1.000000
5768 5769 1.000000
5768 5770 1.000000
5768 5771 1.000000
5768 5772 1.000000
5768 5773 1.000000
5769 5770 1.000000
5769 5771 1.000000
5769 5772 1.000000
5769 5773 1.000000
5770 5771 1.000000
5770 5772 1.000000
5770 5773 1.000000
5771 5772 1.000000
5771 5773 1.000000
5772 5773 1.000000
5774 5775 1.000000
5774 5776 1.000000
5774 5777 1.000000
5774 5778 1.000000
5774 5779 1.000000
5774 5780 1.000000
5774 5781 1.000000
5775 5776 1.000000
5775 5777 1.000000
5775 5778 1.000000
5775 5779 1.000000
5775 5780 1.000000
5775 5781 1.000000
5776 5777 1.000000
5776 5778 1.000000
5776 5779 1.000000
5776 5780 1.000000
5776 5781 1.000000
5777 5778 1.000000
5777 5779 1.000000
5777 5780 1.000000
5777 5781 1.000000
5778 5779 1.000000
5778 5780 1.000000
5778 5781 1.000000
5779 5780 1.000000
5779 5781 1.000000
5780 5781 1.000000
5782 5783 1.000000
5782 5784 1.000000
5782 5785 1.000000
5782 5786 1.000000
5782 5787 1.000000
5782 5788 1.000000
5782 5789 1.000000
5782 5790 1.000000
5782 5791 1.000000
5783 5784 1.000000
5783 5785 1.000000
5783 5786 1.000000
5783 5787 1.000000
5783 5788 1.000000
5783 5789 1.000000
5783 5790 1.000000
5783 5791 1.000000
5784 5785 1.000000
5784 5786 1.000000
5784 5787 1.000000
5784 5788 1.000000
5784 5789 1.000000
5784 5790 1.000000
5784 5791 1.000000
5785 5786 1.000000
5785 5787 1.000000
5785 5788 1.000000
5785 5789 1.000000
5785 5790 1.000000
5785 5791 1.000000
5786 5787 1.000000
5786 5788 1.000000
5786 5789 1.000000
5786 5790 1.000000
5786 5791 1.000000
5787 5788 1.000000
5787 5789 1.000000
5787 5790 1.000000
5787 5791 1.000000
5788 5789 1.000000
5788 5790 1.000000
5788 5791 1.000000
5789 5790 1.000000
5789 5791 1.000000
5790 5791 1.000000
5792 5793 1.000000
5792 5794 1.000000
5792 5795 1.000000
5792 5796 1.000000
5792 5797 1.000000
5792 5798 1.000000
5792 5799 1.000000
5792 5800 1.000000
5793 5794 1.000000
5793 5795 1.000000
5793 5796 1.000000
5793 5797 1.000000
5793 5798 1.000000
5793 5799 1.000000
5793 5800 1.000000
5794 5795 1.000000
5794 5796 1.000000
5794 5797 1.000000
5794 5798 1.000000
5794 5799 1.000000
5794 5800 1.000000
5795 5796 1.000000
5795 5797 1.000000
5795 5798 1.000000
5795 5799 1.000000
5795 5800 1.000000
5796 5797 1.000000
5796 5798 1.000000
5796 5799 1.000000
5796 5800 1.000000
5797 5798 1.000000
5797 5799 1.000000
5797 5800 1.000000
5798 5799 1.000000
5798 5800 1.000000
5799 5800 1.000000
5801 5802 1.000000
5801 5803 1.000000
5801 5804 1.000000
5801 5805 1.000000
5801 5806 1.000000
5801 5807 1.000000
5801 5808 1.000000
5801 5809 1.000000
5802 5803 1.000000
5802 5804 1.000000
5802 5805 1.000000
5802 5806 1.000000
5802 5807 1.000000
5802 5808 1.000000
5802 5809 1.000000
5803 5804 1.000000
5803 5805 1.000000
5803 5806 1.000000
5803 5807 1.000000
5803 5808 1.000000
5803 5809 1.000000
5804 5805 1.000000
5804 5806 1.000000
5804 5807 1.000000
5804 5808 1.000000
5804 5809 1.000000
5805 5806 1.000000
5805 5807 1.000000
5805 5808 1.000000
5805 5809 1.000000
5806 5807 1.000000
5806 5808 1.000000
5806 5809 1.000000
5807 5808 1.000000
5807 5809 1.000000
5808 5809 1.000000
5810 5811 1.000000
5810 5812 1.000000
5810 5813 1.000000
5810 5814 1.000000
5810 5815 1.000000
5810 5816 1.000000
5811 5812 1.000000
5811 5813 1.000000
5811 5814 1.000000
5811 5815 1.000000
5811 5816 1.000000
5812 5813 1.000000
5812 5814 1.000000
5812 5815 1.000000
5812 5816 1.000000
5813 5814 1.000000
5813 5815 1.000000
5813 5816 1.000000
5814 5815 1.000000
5814 5816 1.000000
5815 5816 1.000000
5817 5818 1.000000
5817 5819 1.000000
5817 5820 1.000000
5817 5821 1.000000
5817 5822 1.000000
5817 5823 1.000000
5817 5824 1.000000
5817 5825 1.000000
5818 5819 1.000000
5818 5820 1.000000
5818 5821 1.000000
5818 5822 1.000000
5818 5823 1.000000
5818 5824 1.000000
5818 5825 1.000000
5819 5820 1.000000
5819 5821 1.000000
5819 5822 1.000000
5819 5823 1.000000
5819 5824 1.000000
5819 5825 1.000000
5820 5821 1.000000
5820 5822 1.000000
5820 5823 1.000000
5820 5824 1.000000
5820 5825 1.000000
5821 5822 1.000000
5821 5823 1.000000
5821 5824 1.000000
5821 5825 1.000000
5822 5823 1.000000
5822 5824 1.000000
5822 5825 1.000000
5823 5824 1.000000
5823 5825 1.000000
5824 5825 1.000000
5826 5827 1.000000
5826 5828 1.000000
5826 5829 1.000000
5826 5830 1.000000
5826 5831 1.000000
5826 5832 1.000000
5827 5828 1.000000
5827 5829 1.000000
5827 5830 1.000000
5827 5831 1.000000
5827 5832 1.000000
5828 5829 1.000000
5828 5830 1.000000
5828 5831 1.000000
5828 5832 1.000000
5829 5830 1.000000
5829 5831 1.000000
5829 5832 1.000000
5830 5831 1.000000
5830 5832 1.000000
5831 5832 1.000000
5833 5834 1.000000
5833 5835 1.000000
5833 5836 1.000000
5833 5837 1.000000
5833 5838 1.000000
5833 5839 1.000000
5833 5840 1.000000
5834 5835 1.000000
5834 5836 1.000000
5834 5837 1.000000
5834 5838 1.000000
5834 5839 1.000000
5834 5840 1.000000
5835 5836 1.000000
5835 5837 1.000000
5835 5838 1.000000
5835 5839 1.000000
5835 5840 1.000000
5836 5837 1.000000
5836 5838 1.000000
5836 5839 1.000000
5836 5840 1.000000
5837 5838 1.000000
5837 5839 1.000000
5837 5840 1.000000
5838 5839 1.000000
5838 5840 1.000000
5839 5840 1.000000
5841 5842 1.000000
5841 5843 1.000000
5841 5844 1.000000
5841 5845 1.000000
5841 5846 1.000000
5841 5847 1.000000
5841 5848 1.000000
5841 5849 1.000000
5841 5850 1.000000
5842 5843 1.000000
5842 5844 1.000000
5842 5845 1.000000
5842 5846 1.000000
5842 5847 1.000000
5842 5848 1.000000
5842 5849 1.000000
5842 5850 1.000000
5843 5844 1.000000
5843 5845 1.000000
5843 5846 1.000000
5843 5847 1.000000
5843 5848 1.000000
5843 5849 1.000000
5843 5850 1.000000
5844 5845 1.000000
5844 5846 1.000000
5844 5847 1.000000
5844 5848 1.000000
5844 5849 1.000000
5844 5850 1.000000
5845 5846 1.000000
5845 5847 1.000000
5845 5848 1.000000
5845 5849 1.000000
5845 5850 1.000000
5846 5847 1.000000
5846 5848 1.000000
5846 5849 1.000000
5846 5850 1.000000
5847 5848 1.000000
5847 5849 1.000000
5847 5850 1.000000
5848 5849 1.000000
5848 5850 1.000000
5849 5850 1.000000
5851 5852 1.000000
5851 5853 1.000000
5851 5854 1.000000
5851 5855 1.000000
5852 5853 1.000000
5852 5854 1.000000
5852 5855 1.000000
5853 5854 1.000000
5853 5855 1.000000
5854 5855 1.000000
5856 5857 1.000000
5856 5858 1.000000
5856 5859 1.000000
5856 5860 1.000000
5856 5861 1.000000
5856 5862 1.000000
5857 5858 1.000000
5857 5859 1.000000
5857 5860 1.000000
5857 5861 1.000000
5857 5862 1.000000
5858 5859 1.000000
5858 5860 1.000000
5858 5861 1.000000
5858 5862 1.000000
5859 5860 1.000000
5859 5861 1.000000
5859 5862 1.000000
5860 5861 1.000000
5860 5862 1.000000
5861 5862 1.000000
5863 5864 1.000000
5863 5865 1.000000
5863 5866 1.000000
5863 5867 1.000000
5863 5868 1.000000
5863 5869 1.000000
5864 5865 1.000000
5864 5866 1.000000
5864 5867 1.000000
5864 5868 1.000000
5864 5869 1.000000
5865 5866 1.000000
5865 5867 1.000000
5865 5868 1.000000
5865 5869 1.000000
5866 5867 1.000000
5866 5868 1.000000
5866 5869 1.000000
5867 5868 1.000000
5867 5869 1.000000
5868 5869 1.000000
5871 5872 1.000000
5871 5873 1.000000
5871 5874 1.000000
5871 5875 1.000000
5871 5876 1.000000
5871 5877 1.000000
5871 5878 1.000000
5871 5879 1.000000
5871 5880 1.000000
5872 5873 1.000000
5872 5874 1.000000
5872 5875 1.000000
5872 5876 1.000000
5872 5877 1.000000
5872 5878 1.000000
5872 5879 1.000000
5872 5880 1.000000
5873 5874 1.000000
5873 5875 1.000000
5873 5876 1.000000
5873 5877 1.000000
5873 5878 1.000000
5873 5879 1.000000
5873 5880 1.000000
5874 5875 1.000000
5874 5876 1.000000
5874 5877 1.000000
5874 5878 1.000000
5874 5879 1.000000
5874 5880 1.000000
5875 5876 1.000000
5875 5877 1.000000
5875 5878 1.000000
5875 5879 1.000000
5875 5880 1.000000
5876 5877 1.000000
5876 5878 1.000000
5876 5879 1.000000
5876 5880 1.000000
5877 5878 1.000000
5877 5879 1.000000
5877 5880 1.000000
5878 5879 1.000000
5878 5880 1.000000
5879 5880 1.000000
5881 5882 1.000000
5881 5883 1.000000
5881 5884 1.000000
5881 5885 1.000000
5881 5886 1.000000
5881 5887 1.000000
5881 5888 1.000000
5881 5889 1.000000
5882 5883 1.000000
5882 5884 1.000000
5882 5885 1.000000
5882 5886 1.000000
5882 5887 1.000000
5882 5888 1.000000
5882 5889 1.000000
5883 5884 1.000000
5883 5885 1.000000
5883 5886 1.000000
5883 5887 1.000000
5883 5888 1.000000
5883 5889 1.000000
5884 5885 1.000000
5884 5886 1.000000
5884 5887 1.000000
5884 5888 1.000000
5884 5889 1.000000
5885 5886 1.000000
5885 5887 1.000000
5885 5888 1.000000
5885 5889 1.000000
5886 5887 1.000000
5886 5888 1.000000
5886 5889 1.000000
5887 5888 1.000000
5887 5889 1.000000
5888 5889 1.000000
5890 5891 1.000000
5890 5892 1.000000
5890 5893 1.000000
5890 5894 1.000000
5890 5895 1.000000
5890 5896 1.000000
5890 5897 1.000000
5890 5898 1.000000
5891 5892 1.000000
5891 5893 1.000000
5891 5894 1.000000
5891 5895 1.000000
5891 5896 1.000000
5891 5897 1.000000
5891 5898 1.000000
5892 5893 1.000000
5892 5894 1.000000
5892 5895 1.000000
5892 5896 1.000000
5892 5897 1.000000
5892 5898 1.000000
5893 5894 1.000000
5893 5895 1.000000
5893 5896 1.000000
5893 5897 1.000000
5893 5898 1.000000
5894 5895 1.000000
5894 5896 1.000000
5894 5897 1.000000
5894 5898 1.000000
5895 5896 1.000000
5895 5897 1.000000
5895 5898 1.000000
5896 5897 1.000000
5896 5898 1.000000
5897 5898 1.000000
5899 5900 1.000000
5899 5901 1.000000
5899 5902 1.000000
5899 5903 1.000000
5899 5904 1.000000
5899 5905 1.000000
5899 5906 1.000000
5900 5901 1.000000
5900 5902 1.000000
5900 5903 1.000000
5900 5904 1.000000
5900 5905 1.000000
5900 5906 1.000000
5901 5902 1.000000
5901 5903 1.000000
5901 5904 1.000000
5901 5905 1.000000
5901 5906 1.000000
5902 5903 1.000000
5902 5904 1.000000
5902 5905 1.000000
5902 5906 1.000000
5903 5904 1.000000
5903 5905 1.000000
5903 5906 1.000000
5904 5905 1.000000
5904 5906 1.000000
5905 5906 1.000000
5907 5908 1.000000
5907 5909 1.000000
5907 5910 1.000000
5907 5911 1.000000
5907 5912 1.000000
5907 5913 1.000000
5908 5909 1.000000
5908 5910 1.000000
5908 5911 1.000000
5908 5912 1.000000
5908 5913 1.000000
5909 5910 1.000000
5909 5911 1.000000
5909 5912 1.000000
5909 5913 1.000000
5910 5911 1.000000
5910 5912 1.000000
5910 5913 1.000000
5911 5912 1.000000
5911 5913 1.000000
5912 5913 1.000000
5914 5915 1.000000
5914 5916 1.000000
5914 5917 1.000000
5914 5918 1.000000
5914 5919 1.000000
5914 5920 1.000000
5915 5916 1.000000
5915 5917 1.000000
5915 5918 1.000000
5915 5919 1.000000
5915 5920 1.000000
5916 5917 1.000000
5916 5918 1.000000
5916 5919 1.000000
5916 5920 1.000000
5917 5918 1.000000
5917 5919 1.000000
5917 5920 1.000000
5918 5919 1.000000
5918 5920 1.000000
5919 5920 1.000000
5921 5922 1.000000
5921 5923 1.000000
5921 5924 1.000000
5921 5925 1.000000
5921 5926 1.000000
5921 5927 1.000000
5921 5928 1.000000
5921 5929 1.000000
5921 5930 1.000000
5922 5923 1.000000
5922 5924 1.000000
5922 5925 1.000000
5922 5926 1.000000
5922 5927 1.000000
5922 5928 1.000000
5922 5929 1.000000
5922 5930 1.000000
5923 5924 1.000000
5923 5925 1.000000
5923 5926 1.000000
5923 5927 1.000000
5923 5928 1.000000
5923 5929 1.000000
5923 5930 1.000000
5924 5925 1.000000
5924 5926 1.000000
5924 5927 1.000000
5924 5928 1.000000
5924 5929 1.000000
5924 5930 1.000000
5925 5926 1.000000
5925 5927 1.000000
5925 5928 1.000000
5925 5929 1.000000
5925 5930 1.000000
5926 5927 1.000000
5926 5928 1.000000
5926 5929 1.000000
5926 5930 1.000000
5927 5928 1.000000
5927 5929 1.000000
5927 5930 1.000000
5928 5929 1.000000
5928 5930 1.000000
5929 5930 1.000000
5931 5932 1.000000
5931 5933 1.000000
5931 5934 1.000000
5931 5935 1.000000
5931 5936 1.000000
5931 5937 1.000000
5931 5938 1.000000
5931 5939 1.000000
5931 5940 1.000000
5932 5933 1.000000
5932 5934 1.000000
5932 5935 1.000000
5932 5936 1.000000
5932 5937 1.000000
5932 5938 1.000000
5932 5939 1.000000
5932 5940 1.000000
5933 5934 1.000000
5933 5935 1.000000
5933 5936 1.000000
5933 5937 1.000000
5933 5938 1.000000
5933 5939 1.000000
5933 5940 1.000000
5934 5935 1.000000
5934 5936 1.000000
5934 5937 1.000000
5934 5938 1.000000
5934 5939 1.000000
5934 5940 1.000000
5935 5936 1.000000
5935 5937 1.000000
5935 5938 1.000000
5935 5939 1.000000
5935 5940 1.000000
5936 5937 1.000000
5936 5938 1.000000
5936 5939 1.000000
5936 5940 1.000000
5937 5938 1.000000
5937 5939 1.000000
5937 5940 1.000000
5938 5939 1.000000
5938 5940 1.000000
5939 5940 1.000000
5941 5942 1.000000
5941 5943 1.000000
5941 5944 1.000000
5941 5945 1.000000
5941 5946 1.000000
5941 5947 1.000000
5941 5948 1.000000
5942 5943 1.000000
5942 5944 1.000000
5942 5945 1.000000
5942 5946 1.000000
5942 5947 1.000000
5942 5948 1.000000
5943 5944 1.000000
5943 5945 1.000000
5943 5946 1.000000
5943 5947 1.000000
5943 5948 1.000000
5944 5945 1.000000
5944 5946 1.000000
5944 5947 1.000000
5944 5948 1.000000
5945 5946 1.000000
5945 5947 1.000000
5945 5948 1.000000
5946 5947 1.000000
5946 5948 1.000000
5947 5948 1.000000
5949 5950 1.000000
5949 5951 1.000000
5949 5952 1.000000
5949 5953 1.000000
5949 5954 1.000000
5949 5955 1.000000
5949 5956 1.000000
5949 5957 1.000000
5950 5951 1.000000
5950 5952 1.000000
5950 5953 1.000000
5950 5954 1.000000
5950 5955 1.000000
5950 5956 1.000000
5950 5957 1.000000
5951 5952 1.000000
5951 5953 1.000000
5951 5954 1.000000
5951 5955 1.000000
5951 5956 1.000000
5951 5957 1.000000
5952 5953 1.000000
5952 5954 1.000000
5952 5955 1.000000
5952 5956 1.000000
5952 5957 1.000000
5953 5954 1.000000
5953 5955 1.000000
5953 5956 1.000000
5953 5957 1.000000
5954 5955 1.000000
5954 5956 1.000000
5954 5957 1.000000
5955 5956 1.000000
5955 5957 1.000000
5956 5957 1.000000
5958 5959 1.000000
5958 5960 1.000000
5958 5961 1.000000
5958 5962 1.000000
5958 5963 1.000000
5958 5964 1.000000
5958 5965 1.000000
5958 5966 1.000000
5958 5967 1.000000
5959 5960 1.000000
5959 5961 1.000000
5959 5962 1.000000
5959 5963 1.000000
5959 5964 1.000000
5959 5965 1.000000
5959 5966 1.000000
5959 5967 1.000000
5960 5961 1.000000
5960 5962 1.000000
5960 5963 1.000000
5960 5964 1.000000
5960 5965 1.000000
5960 5966 1.000000
5960 5967 1.000000
5961 5962 1.000000
5961 5963 1.000000
5961 5964 1.000000
5961 5965 1.000000
5961 5966 1.000000
5961 5967 1.000000
5962 5963 1.000000
5962 5964 1.000000
5962 5965 1.000000
5962 5966 1.000000
5962 5967 1.000000
5963 5964 1.000000
5963 5965 1.000000
5963 5966 1.000000
5963 5967 1.000000
5964 5965 1.000000
5964 5966 1.000000
5964 5967 1.000000
5965 5966 1.000000
5965 5967 1.000000
5966 5967 1.000000
5968 5969 1.000000
5968 5970 1.000000
5968 5971 1.000000
5968 5972 1.000000
5968 5973 1.000000
5968 5974 1.000000
5968 5975 1.000000
5968 5976 1.000000
5968 5977 1.000000
5969 5970 1.000000
5969 5971 1.000000
5969 5972 1.000000
5969 5973 1.000000
5969 5974 1.000000
5969 5975 1.000000
5969 5976 1.000000
5969 5977 1.000000
5970 5971 1.000000
5970 5972 1.000000
5970 5973 1.000000
5970 5974 1.000000
5970 5975 1.000000
5970 5976 1.000000
5970 5977 1.000000
5971 5972 1.000000
5971 5973 1.000000
5971 5974 1.000000
5971 5975 1.000000
5971 5976 1.000000
5971 5977 1.000000
5972 5973 1.000000
5972 5974 1.000000
5972 5975 1.000000
5972 5976 1.000000
5972 5977 1.000000
5973 5974 1.000000
5973 5975 1.000000
5973 5976 1.000000
5973 5977 1.000000
5974 5975 1.000000
5974 5976 1.000000
5974 5977 1.000000
5975 5976 1.000000
5975 5977 1.000000
5976 5977 1.000000
5978 5979 1.000000
5978 5980 1.000000
5978 5981 1.000000
5978 5982 1.000000
5978 5983 1.000000
5978 5984 1.000000
5979 5980 1.000000
5979 5981 1.000000
5979 5982 1.000000
5979 5983 1.000000
5979 5984 1.000000
5980 5981 1.000000
5980 5982 1.000000
5980 5983 1.000000
5980 5984 1.000000
5981 5982 1.000000
5981 5983 1.000000
5981 5984 1.000000
5982 5983 1.000000
5982 5984 1.000000
5983 5984 1.000000
5985 5986 1.000000
5985 5987 1.000000
5985 5988 1.000000
5985 5989 1.000000
5985 5990 1.000000
5985 5991 1.000000
5985 5992 1.000000
5985 5993 1.000000
5985 5994 1.000000
5986 5987 1.000000
5986 5988 1.000000
5986 5989 1.000000
5986 5990 1.000000
5986 5991 1.000000
5986 5992 1.000000
5986 5993 1.000000
5986 5994 1.000000
5987 5988 1.000000
5987 5989 1.000000
5987 5990 1.000000
5987 5991 1.000000
5987 5992 1.000000
5987 5993 1.000000
5987 5994 1.000000
5988 5989 1.000000
5988 5990 1.000000
5988 5991 1.000000
5988 5992 1.000000
5988 5993 1.000000
5988 5994 1.000000
5989 5990 1.000000
5989 5991 1.000000
5989 5992 1.000000
5989 5993 1.000000
5989 5994 1.000000
5990 5991 1.000000
5990 5992 1.000000
5990 5993 1.000000
5990 5994 1.000000
5991 5992 1.000000
5991 5993 1.000000
5991 5994 1.000000
5992 5993 1.000000
5992 5994 1.000000
5993 5994 1.000000
5995 5996 1.000000
5995 5997 1.000000
5995 5998 1.000000
5995 5999 1.000000
5996 5997 1.000000
5996 5998 1.000000
5996 5999 1.000000
5997 5998 1.000000
5997 5999 1.000000
5998 5999 1.000000
6000 6001 1.000000
6000 6002 1.000000
6000 6003 1.000000
6000 6004 1.000000
6000 6005 1.000000
6000 6006 1.000000
6001 6002 1.000000
6001 6003 1.000000
6001 6004 1.000000
6001 6005 1.000000
6001 6006 1.000000
6002 6003 1.000000
6002 6004 1.000000
6002 6005 1.000000
6002 6006 1.000000
6003 6004 1.000000
6003 6005 1.000000
6003 6006 1.000000
6004 6005 1.000000
6004 6006 1.000000
6005 6006 1.000000
6007 6008 1.000000
6007 6009 1.000000
6007 6010 1.000000
6007 6011 1.000000
6007 6012 1.000000
6008 6009 1.000000
6008 6010 1.000000
6008 6011 1.000000
6008 6012 1.000000
6009 6010 1.000000
6009 6011 1.000000
6009 6012 1.000000
6010 6011 1.000000
6010 6012 1.000000
6011 6012 1.000000
6013 6014 1.000000
6013 6015 1.000000
6013 6016 1.000000
6013 6017 1.000000
6013 6018 1.000000
6013 6019 1.000000
6013 6020 1.000000
6013 6021 1.000000
6014 6015 1.000000
6014 6016 1.000000
6014 6017 1.000000
6014 6018 1.000000
6014 6019 1.000000
6014 6020 1.000000
6014 6021 1.000000
6015 6016 1.000000
6015 6017 1.000000
6015 6018 1.000000
6015 6019 1.000000
6015 6020 1.000000
6015 6021 1.000000
6016 6017 1.000000
6016 6018 1.000000
6016 6019 1.000000
6016 6020 1.000000
6016 6021 1.000000
6017 6018 1.000000
6017 6019 1.000000
6017 6020 1.000000
6017 6021 1.000000
6018 6019 1.000000
6018 6020 1.000000
6018 6021 1.000000
6019 6020 1.000000
6019 6021 1.000000
6020 6021 1.000000
6022 6023 1.000000
6022 6024 1.000000
6022 6025 1.000000
6022 6026 1.000000
6022 6027 1.000000
6022 6028 1.000000
6022 6029 1.000000
6022 6030 1.000000
6023 6024 1.000000
6023 6025 1.000000
6023 6026 1.000000
6023 6027 1.000000
6023 6028 1.000000
6023 6029 1.000000
6023 6030 1.000000
6024 6025 1.000000
6024 6026 1.000000
6024 6027 1.000000
6024 6028 1.000000
6024 6029 1.000000
6024 6030 1.000000
6025 6026 1.000000
6025 6027 1.000000
6025 6028 1.000000
6025 6029 1.000000
6025 6030 1.000000
6026 6027 1.000000
6026 6028 1.000000
6026 6029 1.000000
6026 6030 1.000000
6027 6028 1.000000
6027 6029 1.000000
6027 6030 1.000000
6028 6029 1.000000
6028 6030 1.000000
6029 6030 1.000000
6031 6032 1.000000
6031 6033 1.000000
6031 6034 1.000000
6031 6035 1.000000
6031 6036 1.000000
6032 6033 1.000000
6032 6034 1.000000
6032 6035 1.000000
6032 6036 1.000000
6033 6034 1.000000
6033 6035 1.000000
6033 6036 1.000000
6034 6035 1.000000
6034 6036 1.000000
6035 6036 1.000000
6037 6038 1.000000
6037 6039 1.000000
6037 6040 1.000000
6037 6041 1.000000
6037 6042 1.000000
6037 6043 1.000000
6038 6039 1.000000
6038 6040 1.000000
6038 6041 1.000000
6038 6042 1.000000
6038 6043 1.000000
6039 6040 1.000000
6039 6041 1.000000
6039 6042 1.000000
6039 6043 1.000000
6040 6041 1.000000
6040 6042 1.000000
6040 6043 1.000000
6041 6042 1.000000
6041 6043 1.000000
6042 6043 1.000000
6044 6045 1.000000
6044 6046 1.000000
6044 6047 1.000000
6044 6048 1.000000
6044 6049 1.000000
6044 6050 1.000000
6044 6051 1.000000
6045 6046 1.000000
6045 6047 1.000000
6045 6048 1.000000
6045 6049 1.000000
6045 6050 1.000000
6045 6051 1.000000
6046 6047 1.000000
6046 6048 1.000000
6046 6049 1.000000
6046 6050 1.000000
6046 6051 1.000000
6047 6048 1.000000
6047 6049 1.000000
6047 6050 1.000000
6047 6051 1.000000
6048 6049 1.000000
6048 6050 1.000000
6048 6051 1.000000
6049 6050 1.000000
6049 6051 1.000000
6050 6051 1.000000
6052 6053 1.000000
6052 6054 1.000000
6052 6055 1.000000
6052 6056 1.000000
6052 6057 1.000000
6052 6058 1.000000
6052 6059 1.000000
6053 6054 1.000000
6053 6055 1.000000
6053 6056 1.000000
6053 6057 1.000000
6053 6058 1.000000
6053 6059 1.000000
6054 6055 1.000000
6054 6056 1.000000
6054 6057 1.000000
6054 6058 1.000000
6054 6059 1.000000
6055 6056 1.000000
6055 6057 1.000000
6055 6058 1.000000
6055 6059 1.000000
6056 6057 1.000000
6056 6058 1.000000
6056 6059 1.000000
6057 6058 1.000000
6057 6059 1.000000
6058 6059 1.000000
6060 6061 1.000000
6060 6062 1.000000
6060 6063 1.000000
6060 6064 1.000000
6060 6065 1.000000
6060 6066 1.000000
6060 6067 1.000000
6060 6068 1.000000
6060 6069 1.000000
6061 6062 1.000000
6061 6063 1.000000
6061 6064 1.000000
6061 6065 1.000000
6061 6066 1.000000
6061 6067 1.000000
6061 6068 1.000000
6061 6069 1.000000
6062 6063 1.000000
6062 6064 1.000000
6062 6065 1.000000
6062 6066 1.000000
6062 6067 1.000000
6062 6068 1.000000
6062 6069 1.000000
6063 6064 1.000000
6063 6065 1.000000
6063 6066 1.000000
6063 6067 1.000000
6063 6068 1.000000
6063 6069 1.000000
6064 6065 1.000000
6064 6066 1.000000
6064 6067 1.000000
6064 6068 1.000000
6064 6069 1.000000
6065 6066 1.000000
6065 6067 1.000000
6065 6068 1.000000
6065 6069 1.000000
6066 6067 1.000000
6066 6068 1.000000
6066 6069 1.000000
6067 6068 1.000000
6067 6069 1.000000
6068 6069 1.000000
6070 6071 1.000000
6070 6072 1.000000
6070 6073 1.000000
6070 6074 1.000000
6070 6075 1.000000
6071 6072 1.000000
6071 6073 1.000000
6071 6074 1.000000
6071 6075 1.000000
6072 6073 1.000000
6072 6074 1.000000
6072 6075 1.000000
6073 6074 1.000000
6073 6075 1.000000
6074 6075 1.000000
6076 6077 1.000000
6076 6078 1.000000
6076 6079 1.000000
6076 6080 1.000000
6077 6078 1.000000
6077 6079 1.000000
6077 6080 1.000000
6078 6079 1.000000
6078 6080 1.000000
6079 6080 1.000000
6081 6082 1.000000
6081 6083 1.000000
6081 6084 1.000000
6081 6085 1.000000
6081 6086 1.000000
6081 6087 1.000000
6081 6088 1.000000
6081 6089 1.000000
6081 6090 1.000000
6082 6083 1.000000
6082 6084 1.000000
6082 6085 1.000000
6082 6086 1.000000
6082 6087 1.000000
6082 6088 1.000000
6082 6089 1.000000
6082 6090 1.000000
6083 6084 1.000000
6083 6085 1.000000
6083 6086 1.000000
6083 6087 1.000000
6083 6088 1.000000
6083 6089 1.000000
6083 6090 1.000000
6084 6085 1.000000
6084 6086 1.000000
6084 6087 1.000000
6084 6088 1.000000
6084 6089 1.000000
6084 6090 1.000000
6085 6086 1.000000
6085 6087 1.000000
6085 6088 1.000000
6085 6089 1.000000
6085 6090 1.000000
6086 6087 1.000000
6086 6088 1.000000
6086 6089 1.000000
6086 6090 1.000000
6087 6088 1.000000
6087 6089 1.000000
6087 6090 1.000000
6088 6089 1.000000
6088 6090 1.000000
6089 6090 1.000000
6091 6092 1.000000
6091 6093 1.000000
6091 6094 1.000000
6091 6095 1.000000
6091 6096 1.000000
6091 6097 1.000000
6092 6093 1.000000
6092 6094 1.000000
6092 6095 1.000000
6092 6096 1.000000
6092 6097 1.000000
6093 6094 1.000000
6093 6095 1.000000
6093 6096 1.000000
6093 6097 1.000000
6094 6095 1.000000
6094 6096 1.000000
6094 6097 1.000000
6095 6096 1.000000
6095 6097 1.000000
6096 6097 1.000000
6098 6099 1.000000
6098 6100 1.000000
6098 6101 1.000000
6098 6102 1.000000
6098 6103 1.000000
6098 6104 1.000000
6099 6100 1.000000
6099 6101 1.000000
6099 6102 1.000000
6099 6103 1.000000
6099 6104 1.000000
6100 6101 1.000000
6100 6102 1.000000
6100 6103 1.000000
6100 6104 1.000000
6101 6102 1.000000
6101 6103 1.000000
6101 6104 1.000000
6102 6103 1.000000
6102 6104 1.000000
6103 6104 1.000000
6105 6106 1.000000
6105 6107 1.000000
6105 6108 1.000000
6105 6109 1.000000
6105 6110 1.000000
6105 6111 1.000000
6105 6112 1.000000
6106 6107 1.000000
6106 6108 1.000000
6106 6109 1.000000
6106 6110 1.000000
6106 6111 1.000000
6106 6112 1.000000
6107 6108 1.000000
6107 6109 1.000000
6107 6110 1.000000
6107 6111 1.000000
6107 6112 1.000000
6108 6109 1.000000
6108 6110 1.000000
6108 6111 1.000000
6108 6112 1.000000
6109 6110 1.000000
6109 6111 1.000000
6109 6112 1.000000
6110 6111 1.000000
6110 6112 1.000000
6111 6112 1.000000
6113 6114 1.000000
6113 6115 1.000000
6113 6116 1.000000
6113 6117 1.000000
6113 6118 1.000000
6113 6119 1.000000
6113 6120 1.000000
6113 6121 1.000000
6114 6115 1.000000
6114 6116 1.000000
6114 6117 1.000000
6114 6118 1.000000
6114 6119 1.000000
6114 6120 1.000000
6114 6121 1.000000
6115 6116 1.000000
6115 6117 1.000000
6115 6118 1.000000
6115 6119 1.000000
6115 6120 1.000000
6115 6121 1.000000
6116 6117 1.000000
6116 6118 1.000000
6116 6119 1.000000
6116 6120 1.000000
6116 6121 1.000000
6117 6118 1.000000
6117 6119 1.000000
6117 6120 1.000000
6117 6121 1.000000
6118 6119 1.000000
6118 6120 1.000000
6118 6121 1.000000
6119 6120 1.000000
6119 6121 1.000000
6120 6121 1.000000
6122 6123 1.000000
6122 6124 1.000000
6122 6125 1.000000
6122 6126 1.000000
6122 6127 1.000000
6122 6128 1.000000
6122 6129 1.000000
6122 6130 1.000000
6123 6124 1.000000
6123 6125 1.000000
6123 6126 1.000000
[truncated: 42,133,299 more chars]
