# Supplementary material for: Risk assessment of Ebola virus disease spreading in Uganda using a two-layer temporal network
Source: Sci Rep. 2019 Nov 5;9:16060. doi: 10.1038/s41598-019-52501-1 (PMC6831630; doi:10.1038/s41598-019-52501-1)
Supplement: Supplementary file 2 — Supporting code and data [file 41598_2019_52501_MOESM2_ESM.zip › Supporting code data/Post_Population.R]

Post_Population<-function(x0,M,N,ts,i_index,j_index,lasteventnumber){

   StateCount=matrix(0,M,lasteventnumber+1);
 
 for(i in 1:N){StateCount[x0[i],1]<-StateCount[x0[i],1]+1};
 
 for(e in 1:lasteventnumber){
     StateCount[,e+1]<-StateCount[,e];
     StateCount[i_index[e],e+1]<-StateCount[i_index[e],e+1]-1;                              
     StateCount[j_index[e],e+1]<-StateCount[j_index[e],e+1]+1;
     };
T<-c(0,cumsum(ts[1:lasteventnumber]));
list(T,StateCount);
}
