# Supplementary material for: Risk assessment of Ebola virus disease spreading in Uganda using a two-layer temporal network
Source: Sci Rep. 2019 Nov 5;9:16060. doi: 10.1038/s41598-019-52501-1 (PMC6831630; doi:10.1038/s41598-019-52501-1)
Supplement: Supplementary file 2 — Supporting code and data [file 41598_2019_52501_MOESM2_ESM.zip › Supporting code data/samp.R]

samp<-function(p){


a=c(0,cumsum(p[1:length(p)-1]))/sum(p);
b=cumsum(p)/sum(p);
toss=runif(1);
k=which(a<toss & b>=toss);
k}
