# Supplementary material for: Risk assessment of Ebola virus disease spreading in Uganda using a two-layer temporal network
Source: Sci Rep. 2019 Nov 5;9:16060. doi: 10.1038/s41598-019-52501-1 (PMC6831630; doi:10.1038/s41598-019-52501-1)
Supplement: Supplementary file 2 — Supporting code and data [file 41598_2019_52501_MOESM2_ESM.zip › Supporting code data/Temporal_Layer.txt]

3 57 1.000000
3 77 1.000000
5 100 1.000000
7 217 1.000000
9 64 1.000000
11 214 1.000000
12 175 1.000000
13 169 1.000000
14 44 1.000000
16 140 1.000000
18 23 1.000000
21 158 1.000000
22 194 1.000000
22 218 1.000000
23 103 1.000000
23 186 1.000000
23 200 1.000000
25 58 1.000000
25 177 1.000000
25 178 1.000000
28 47 1.000000
29 38 1.000000
31 37 1.000000
35 120 1.000000
35 164 1.000000
35 171 1.000000
36 171 1.000000
38 213 1.000000
41 78 1.000000
41 180 1.000000
45 89 1.000000
46 72 1.000000
47 70 1.000000
48 49 1.000000
48 205 1.000000
49 58 1.000000
49 164 1.000000
50 166 1.000000
50 204 1.000000
51 155 1.000000
52 92 1.000000
52 214 1.000000
53 195 1.000000
54 164 1.000000
56 172 1.000000
56 200 1.000000
57 119 1.000000
58 95 1.000000
58 101 1.000000
59 94 1.000000
59 117 1.000000
59 140 1.000000
62 151 1.000000
63 149 1.000000
63 225 1.000000
65 96 1.000000
65 100 1.000000
65 108 1.000000
66 212 1.000000
67 189 1.000000
68 74 1.000000
68 128 1.000000
68 156 1.000000
68 187 1.000000
69 78 1.000000
71 82 1.000000
73 167 1.000000
74 202 1.000000
74 208 1.000000
76 109 1.000000
77 111 1.000000
78 201 1.000000
79 122 1.000000
80 124 1.000000
82 94 1.000000
82 201 1.000000
83 156 1.000000
85 146 1.000000
86 181 1.000000
88 136 1.000000
90 112 1.000000
91 116 1.000000
93 104 1.000000
93 153 1.000000
98 212 1.000000
105 147 1.000000
109 160 1.000000
109 181 1.000000
109 196 1.000000
110 148 1.000000
112 152 1.000000
112 153 1.000000
112 193 1.000000
118 151 1.000000
119 138 1.000000
123 203 1.000000
124 142 1.000000
127 132 1.000000
127 170 1.000000
127 210 1.000000
129 190 1.000000
133 163 1.000000
135 187 1.000000
135 204 1.000000
140 219 1.000000
142 193 1.000000
148 211 1.000000
151 153 1.000000
162 182 1.000000
163 224 1.000000
169 188 1.000000
169 205 1.000000
170 186 1.000000
177 205 1.000000
182 215 1.000000
183 221 1.000000
186 214 1.000000
188 215 1.000000
196 199 1.000000
199 202 1.000000
203 208 1.000000
214 219 1.000000
226 1216 0.300000
226 1217 0.300000
226 1218 0.300000
226 1219 0.300000
226 1220 0.300000
226 1221 0.300000
226 1222 0.300000
226 1223 0.300000
226 1224 0.300000
226 1225 0.300000
226 1226 0.300000
226 1227 0.300000
226 1228 0.300000
226 1229 0.300000
226 1230 0.300000
226 1231 0.300000
226 1232 0.300000
226 1233 0.300000
226 1234 0.300000
226 1235 0.300000
226 1236 0.300000
226 1237 0.300000
226 1238 0.300000
226 1239 0.300000
226 1240 0.300000
226 1241 0.300000
226 1242 0.300000
226 1243 0.300000
226 1244 0.300000
226 1245 0.300000
226 1246 0.300000
226 1247 0.300000
226 1248 0.300000
226 1249 0.300000
226 1250 0.300000
226 1251 0.300000
226 1252 0.300000
226 1253 0.300000
226 1254 0.300000
226 1255 0.300000
226 1256 0.300000
226 1257 0.300000
226 1258 0.300000
226 1259 0.300000
226 1260 0.300000
226 1261 0.300000
226 1262 0.300000
226 1263 0.300000
226 1264 0.300000
226 1265 0.300000
226 1266 0.300000
226 1267 0.300000
226 1268 0.300000
226 1269 0.300000
226 1270 0.300000
226 1271 0.300000
226 1272 0.300000
226 1273 0.300000
226 1274 0.300000
226 1275 0.300000
226 1276 0.300000
226 1277 0.300000
226 1278 0.300000
226 1279 0.300000
226 1280 0.300000
226 1281 0.300000
226 1282 0.300000
226 1283 0.300000
226 1284 0.300000
226 1285 0.300000
226 1286 0.300000
226 1287 0.300000
226 1288 0.300000
226 1289 0.300000
226 1290 0.300000
226 1291 0.300000
226 1292 0.300000
226 1293 0.300000
226 1294 0.300000
226 1295 0.300000
226 1296 0.300000
226 1297 0.300000
226 1298 0.300000
226 1299 0.300000
226 1300 0.300000
226 1301 0.300000
226 1302 0.300000
226 1303 0.300000
226 1304 0.300000
226 1305 0.300000
226 1306 0.300000
226 1307 0.300000
226 1308 0.300000
226 1309 0.300000
226 1310 0.300000
226 1311 0.300000
226 1312 0.300000
226 1313 0.300000
226 1314 0.300000
226 1315 0.300000
226 1316 0.300000
226 1317 0.300000
226 1318 0.300000
226 1319 0.300000
226 1320 0.300000
226 1321 0.300000
226 1322 0.300000
226 1323 0.300000
226 1324 0.300000
226 1325 0.300000
226 1326 0.300000
226 1327 0.300000
226 1328 0.300000
226 1329 0.300000
226 1330 0.300000
226 1331 0.300000
226 1332 0.300000
226 1333 0.300000
226 1334 0.300000
226 1335 0.300000
226 1336 0.300000
226 1337 0.300000
226 1338 0.300000
226 1339 0.300000
226 1340 0.300000
226 1341 0.300000
226 1342 0.300000
226 1343 0.300000
226 1344 0.300000
226 1345 0.300000
226 1346 0.300000
226 1347 0.300000
226 1348 0.300000
226 1349 0.300000
226 1350 0.300000
226 1351 0.300000
226 1352 0.300000
226 1353 0.300000
226 1354 0.300000
226 1355 0.300000
226 1356 0.300000
226 1357 0.300000
226 1358 0.300000
226 1359 0.300000
226 1360 0.300000
226 1361 0.300000
226 1362 0.300000
226 1363 0.300000
226 1364 0.300000
226 1365 0.300000
226 1366 0.300000
226 1367 0.300000
226 1368 0.300000
226 1369 0.300000
226 1370 0.300000
226 1371 0.300000
226 1372 0.300000
226 1373 0.300000
226 1374 0.300000
226 1375 0.300000
226 1376 0.300000
226 1377 0.300000
226 1378 0.300000
226 1379 0.300000
226 1380 0.300000
226 1381 0.300000
226 1382 0.300000
226 1383 0.300000
226 1384 0.300000
226 1385 0.300000
226 1386 0.300000
226 1387 0.300000
226 1388 0.300000
226 1389 0.300000
226 1390 0.300000
226 1391 0.300000
226 1392 0.300000
226 1393 0.300000
226 1394 0.300000
226 1395 0.300000
226 1396 0.300000
226 1397 0.300000
226 1398 0.300000
226 1399 0.300000
226 1400 0.300000
226 1401 0.300000
226 1402 0.300000
226 1403 0.300000
226 1404 0.300000
226 1405 0.300000
226 1406 0.300000
226 1407 0.300000
226 1408 0.300000
226 1409 0.300000
226 1410 0.300000
226 1411 0.300000
226 1412 0.300000
226 1413 0.300000
226 1414 0.300000
226 1415 0.300000
226 1416 0.300000
226 1417 0.300000
226 1418 0.300000
226 1419 0.300000
226 1420 0.300000
226 1421 0.300000
226 1422 0.300000
226 1423 0.300000
226 1424 0.300000
226 1425 0.300000
226 1426 0.300000
226 1427 0.300000
226 1428 0.300000
226 1429 0.300000
226 1430 0.300000
226 1431 0.300000
226 1432 0.300000
226 1433 0.300000
226 1434 0.300000
226 1435 0.300000
226 1436 0.300000
226 1437 0.300000
226 1438 0.300000
226 1439 0.300000
226 1440 0.300000
226 1441 0.300000
226 1442 0.300000
226 1443 0.300000
226 1444 0.300000
226 1445 0.300000
226 1446 0.300000
226 1447 0.300000
226 1448 0.300000
226 1449 0.300000
226 1450 0.300000
226 1451 0.300000
226 1452 0.300000
226 1453 0.300000
226 1454 0.300000
226 1455 0.300000
226 1456 0.300000
226 1457 0.300000
226 1458 0.300000
226 1459 0.300000
226 1460 0.300000
226 1461 0.300000
226 1462 0.300000
226 1463 0.300000
226 1464 0.300000
226 1465 0.300000
226 1466 0.300000
226 1467 0.300000
226 1468 0.300000
226 1469 0.300000
226 1470 0.300000
226 1471 0.300000
226 1472 0.300000
226 1473 0.300000
226 1474 0.300000
226 1475 0.300000
226 1476 0.300000
226 1477 0.300000
226 1478 0.300000
226 1479 0.300000
226 1480 0.300000
226 1481 0.300000
226 1482 0.300000
226 1483 0.300000
226 1484 0.300000
226 1485 0.300000
226 1486 0.300000
226 1487 0.300000
226 1488 0.300000
226 1489 0.300000
226 1490 0.300000
226 1491 0.300000
226 1492 0.300000
226 1493 0.300000
226 1494 0.300000
226 1495 0.300000
226 1496 0.300000
226 1497 0.300000
226 1498 0.300000
226 1499 0.300000
226 1500 0.300000
226 1501 0.300000
226 1502 0.300000
226 1503 0.300000
226 1504 0.300000
226 1505 0.300000
226 1506 0.300000
226 1507 0.300000
226 1508 0.300000
226 1509 0.300000
226 1510 0.300000
226 1511 0.300000
226 1512 0.300000
226 1513 0.300000
226 1514 0.300000
226 1515 0.300000
226 1516 0.300000
226 1517 0.300000
226 1518 0.300000
226 1519 0.300000
226 1520 0.300000
226 1521 0.300000
226 1522 0.300000
226 1523 0.300000
226 1524 0.300000
226 1525 0.300000
226 1526 0.300000
226 1527 0.300000
226 1528 0.300000
226 1529 0.300000
226 1530 0.300000
226 1531 0.300000
226 1532 0.300000
226 1533 0.300000
226 1534 0.300000
226 1535 0.300000
226 1536 0.300000
226 1537 0.300000
226 1538 0.300000
226 1539 0.300000
226 1540 0.300000
226 1541 0.300000
226 1542 0.300000
226 1543 0.300000
226 1544 0.300000
226 1545 0.300000
226 1546 0.300000
226 1547 0.300000
226 1548 0.300000
226 1549 0.300000
226 1550 0.300000
226 1551 0.300000
226 1552 0.300000
226 1553 0.300000
226 1554 0.300000
226 1555 0.300000
226 1556 0.300000
226 1557 0.300000
226 1558 0.300000
226 1559 0.300000
226 1560 0.300000
226 1561 0.300000
226 1562 0.300000
226 1563 0.300000
226 1564 0.300000
226 1565 0.300000
226 1566 0.300000
226 1567 0.300000
226 1568 0.300000
226 1569 0.300000
226 1570 0.300000
226 1571 0.300000
226 1572 0.300000
226 1573 0.300000
226 1574 0.300000
226 1575 0.300000
226 1576 0.300000
226 1577 0.300000
226 1578 0.300000
226 1579 0.300000
226 1580 0.300000
226 1581 0.300000
226 1582 0.300000
226 1583 0.300000
226 1584 0.300000
226 1585 0.300000
226 1586 0.300000
226 1587 0.300000
226 1588 0.300000
226 1589 0.300000
226 1590 0.300000
226 1591 0.300000
226 1592 0.300000
226 1593 0.300000
226 1594 0.300000
226 1595 0.300000
226 1596 0.300000
226 1597 0.300000
226 1598 0.300000
226 1599 0.300000
226 1600 0.300000
226 1601 0.300000
226 1602 0.300000
226 1603 0.300000
226 1604 0.300000
226 1605 0.300000
226 1606 0.300000
226 1607 0.300000
226 1608 0.300000
226 1609 0.300000
226 1610 0.300000
226 1611 0.300000
226 1612 0.300000
226 1613 0.300000
226 1614 0.300000
226 1615 0.300000
226 1616 0.300000
226 1617 0.300000
226 1618 0.300000
226 1619 0.300000
226 1620 0.300000
226 1621 0.300000
226 1622 0.300000
226 1623 0.300000
226 1624 0.300000
226 1625 0.300000
226 1626 0.300000
226 1627 0.300000
226 1628 0.300000
226 1629 0.300000
226 1630 0.300000
226 1631 0.300000
226 1632 0.300000
226 1633 0.300000
226 1634 0.300000
226 1635 0.300000
226 1636 0.300000
226 1637 0.300000
226 1638 0.300000
226 1639 0.300000
226 1640 0.300000
226 1641 0.300000
226 1642 0.300000
226 1643 0.300000
226 1644 0.300000
226 1645 0.300000
226 1646 0.300000
226 1647 0.300000
226 1648 0.300000
226 1649 0.300000
226 1650 0.300000
226 1651 0.300000
226 1652 0.300000
226 1653 0.300000
226 1654 0.300000
226 1655 0.300000
226 1656 0.300000
226 1657 0.300000
226 1658 0.300000
226 1659 0.300000
226 1660 0.300000
226 1661 0.300000
226 1662 0.300000
226 1663 0.300000
226 1664 0.300000
226 1665 0.300000
226 1666 0.300000
226 1667 0.300000
226 1668 0.300000
226 1669 0.300000
226 1670 0.300000
226 1671 0.300000
226 1672 0.300000
226 1673 0.300000
226 1674 0.300000
226 1675 0.300000
226 1676 0.300000
226 1677 0.300000
226 1678 0.300000
226 1679 0.300000
226 1680 0.300000
226 1681 0.300000
226 1682 0.300000
226 1683 0.300000
226 1684 0.300000
226 1685 0.300000
226 3862 0.300000
226 3863 0.300000
226 3864 0.300000
226 3865 0.300000
226 3866 0.300000
226 3867 0.300000
226 3868 0.300000
226 3869 0.300000
226 3870 0.300000
226 3871 0.300000
226 3872 0.300000
226 3873 0.300000
226 3874 0.300000
226 3875 0.300000
226 3876 0.300000
226 3877 0.300000
226 3878 0.300000
226 3879 0.300000
226 3880 0.300000
226 3881 0.300000
226 3882 0.300000
226 3883 0.300000
226 3884 0.300000
226 3885 0.300000
226 3886 0.300000
226 3887 0.300000
226 3888 0.300000
226 3889 0.300000
226 3890 0.300000
226 3891 0.300000
226 3892 0.300000
226 3893 0.300000
226 3894 0.300000
226 3895 0.300000
226 3896 0.300000
226 3897 0.300000
226 3898 0.300000
226 3899 0.300000
226 3900 0.300000
226 3901 0.300000
226 3902 0.300000
226 3903 0.300000
226 3904 0.300000
226 3905 0.300000
226 3906 0.300000
226 3907 0.300000
226 3908 0.300000
226 3909 0.300000
226 3910 0.300000
226 3911 0.300000
226 3912 0.300000
226 3913 0.300000
226 3914 0.300000
226 3915 0.300000
226 3916 0.300000
226 3917 0.300000
226 3918 0.300000
226 3919 0.300000
226 3920 0.300000
226 3921 0.300000
226 3922 0.300000
226 3923 0.300000
226 3924 0.300000
226 3925 0.300000
226 3926 0.300000
226 3927 0.300000
226 3928 0.300000
226 3929 0.300000
226 3930 0.300000
226 3931 0.300000
226 3932 0.300000
226 3933 0.300000
226 3934 0.300000
226 3935 0.300000
226 3936 0.300000
226 3937 0.300000
226 3938 0.300000
226 3939 0.300000
226 3940 0.300000
226 3941 0.300000
226 3942 0.300000
226 3943 0.300000
226 3944 0.300000
226 3945 0.300000
226 3946 0.300000
226 3947 0.300000
226 3948 0.300000
226 3949 0.300000
226 3950 0.300000
226 3951 0.300000
226 3952 0.300000
226 3953 0.300000
226 3954 0.300000
226 3955 0.300000
226 3956 0.300000
226 3957 0.300000
226 3958 0.300000
226 3959 0.300000
226 3960 0.300000
226 3961 0.300000
226 8501 0.600000
226 8504 0.600000
226 8508 0.600000
226 8510 0.600000
226 8511 0.600000
226 8512 0.600000
226 8515 0.600000
226 8516 0.600000
226 8528 0.600000
226 8529 0.600000
226 8530 0.600000
226 8534 0.600000
226 8535 0.600000
226 8540 0.600000
226 8547 0.600000
226 8564 0.600000
226 8565 0.600000
227 345 1.000000
227 346 1.000000
227 374 1.000000
227 393 1.000000
227 1216 0.300000
227 1217 0.300000
227 1218 0.300000
227 1219 0.300000
227 1220 0.300000
227 1221 0.300000
227 1222 0.300000
227 1223 0.300000
227 1224 0.300000
227 1225 0.300000
227 1226 0.300000
227 1227 0.300000
227 1228 0.300000
227 1229 0.300000
227 1230 0.300000
227 1231 0.300000
227 1232 0.300000
227 1233 0.300000
227 1234 0.300000
227 1235 0.300000
227 1236 0.300000
227 1237 0.300000
227 1238 0.300000
227 1239 0.300000
227 1240 0.300000
227 1241 0.300000
227 1242 0.300000
227 1243 0.300000
227 1244 0.300000
227 1245 0.300000
227 1246 0.300000
227 1247 0.300000
227 1248 0.300000
227 1249 0.300000
227 1250 0.300000
227 1251 0.300000
227 1252 0.300000
227 1253 0.300000
227 1254 0.300000
227 1255 0.300000
227 1256 0.300000
227 1257 0.300000
227 1258 0.300000
227 1259 0.300000
227 1260 0.300000
227 1261 0.300000
227 1262 0.300000
227 1263 0.300000
227 1264 0.300000
227 1265 0.300000
227 1266 0.300000
227 1267 0.300000
227 1268 0.300000
227 1269 0.300000
227 1270 0.300000
227 1271 0.300000
227 1272 0.300000
227 1273 0.300000
227 1274 0.300000
227 1275 0.300000
227 1276 0.300000
227 1277 0.300000
227 1278 0.300000
227 1279 0.300000
227 1280 0.300000
227 1281 0.300000
227 1282 0.300000
227 1283 0.300000
227 1284 0.300000
227 1285 0.300000
227 1286 0.300000
227 1287 0.300000
227 1288 0.300000
227 1289 0.300000
227 1290 0.300000
227 1291 0.300000
227 1292 0.300000
227 1293 0.300000
227 1294 0.300000
227 1295 0.300000
227 1296 0.300000
227 1297 0.300000
227 1298 0.300000
227 1299 0.300000
227 1300 0.300000
227 1301 0.300000
227 1302 0.300000
227 1303 0.300000
227 1304 0.300000
227 1305 0.300000
227 1306 0.300000
227 1307 0.300000
227 1308 0.300000
227 1309 0.300000
227 1310 0.300000
227 1311 0.300000
227 1312 0.300000
227 1313 0.300000
227 1314 0.300000
227 1315 0.300000
227 1316 0.300000
227 1317 0.300000
227 1318 0.300000
227 1319 0.300000
227 1320 0.300000
227 1321 0.300000
227 1322 0.300000
227 1323 0.300000
227 1324 0.300000
227 1325 0.300000
227 1326 0.300000
227 1327 0.300000
227 1328 0.300000
227 1329 0.300000
227 1330 0.300000
227 1331 0.300000
227 1332 0.300000
227 1333 0.300000
227 1334 0.300000
227 1335 0.300000
227 1336 0.300000
227 1337 0.300000
227 1338 0.300000
227 1339 0.300000
227 1340 0.300000
227 1341 0.300000
227 1342 0.300000
227 1343 0.300000
227 1344 0.300000
227 1345 0.300000
227 1346 0.300000
227 1347 0.300000
227 1348 0.300000
227 1349 0.300000
227 1350 0.300000
227 1351 0.300000
227 1352 0.300000
227 1353 0.300000
227 1354 0.300000
227 1355 0.300000
227 1356 0.300000
227 1357 0.300000
227 1358 0.300000
227 1359 0.300000
227 1360 0.300000
227 1361 0.300000
227 1362 0.300000
227 1363 0.300000
227 1364 0.300000
227 1365 0.300000
227 1366 0.300000
227 1367 0.300000
227 1368 0.300000
227 1369 0.300000
227 1370 0.300000
227 1371 0.300000
227 1372 0.300000
227 1373 0.300000
227 1374 0.300000
227 1375 0.300000
227 1376 0.300000
227 1377 0.300000
227 1378 0.300000
227 1379 0.300000
227 1380 0.300000
227 1381 0.300000
227 1382 0.300000
227 1383 0.300000
227 1384 0.300000
227 1385 0.300000
227 1386 0.300000
227 1387 0.300000
227 1388 0.300000
227 1389 0.300000
227 1390 0.300000
227 1391 0.300000
227 1392 0.300000
227 1393 0.300000
227 1394 0.300000
227 1395 0.300000
227 1396 0.300000
227 1397 0.300000
227 1398 0.300000
227 1399 0.300000
227 1400 0.300000
227 1401 0.300000
227 1402 0.300000
227 1403 0.300000
227 1404 0.300000
227 1405 0.300000
227 1406 0.300000
227 1407 0.300000
227 1408 0.300000
227 1409 0.300000
227 1410 0.300000
227 1411 0.300000
227 1412 0.300000
227 1413 0.300000
227 1414 0.300000
227 1415 0.300000
227 1416 0.300000
227 1417 0.300000
227 1418 0.300000
227 1419 0.300000
227 1420 0.300000
227 1421 0.300000
227 1422 0.300000
227 1423 0.300000
227 1424 0.300000
227 1425 0.300000
227 1426 0.300000
227 1427 0.300000
227 1428 0.300000
227 1429 0.300000
227 1430 0.300000
227 1431 0.300000
227 1432 0.300000
227 1433 0.300000
227 1434 0.300000
227 1435 0.300000
227 1436 0.300000
227 1437 0.300000
227 1438 0.300000
227 1439 0.300000
227 1440 0.300000
227 1441 0.300000
227 1442 0.300000
227 1443 0.300000
227 1444 0.300000
227 1445 0.300000
227 1446 0.300000
227 1447 0.300000
227 1448 0.300000
227 1449 0.300000
227 1450 0.300000
227 1451 0.300000
227 1452 0.300000
227 1453 0.300000
227 1454 0.300000
227 1455 0.300000
227 1456 0.300000
227 1457 0.300000
227 1458 0.300000
227 1459 0.300000
227 1460 0.300000
227 1461 0.300000
227 1462 0.300000
227 1463 0.300000
227 1464 0.300000
227 1465 0.300000
227 1466 0.300000
227 1467 0.300000
227 1468 0.300000
227 1469 0.300000
227 1470 0.300000
227 1471 0.300000
227 1472 0.300000
227 1473 0.300000
227 1474 0.300000
227 1475 0.300000
227 1476 0.300000
227 1477 0.300000
227 1478 0.300000
227 1479 0.300000
227 1480 0.300000
227 1481 0.300000
227 1482 0.300000
227 1483 0.300000
227 1484 0.300000
227 1485 0.300000
227 1486 0.300000
227 1487 0.300000
227 1488 0.300000
227 1489 0.300000
227 1490 0.300000
227 1491 0.300000
227 1492 0.300000
227 1493 0.300000
227 1494 0.300000
227 1495 0.300000
227 1496 0.300000
227 1497 0.300000
227 1498 0.300000
227 1499 0.300000
227 1500 0.300000
227 1501 0.300000
227 1502 0.300000
227 1503 0.300000
227 1504 0.300000
227 1505 0.300000
227 1506 0.300000
227 1507 0.300000
227 1508 0.300000
227 1509 0.300000
227 1510 0.300000
227 1511 0.300000
227 1512 0.300000
227 1513 0.300000
227 1514 0.300000
227 1515 0.300000
227 1516 0.300000
227 1517 0.300000
227 1518 0.300000
227 1519 0.300000
227 1520 0.300000
227 1521 0.300000
227 1522 0.300000
227 1523 0.300000
227 1524 0.300000
227 1525 0.300000
227 1526 0.300000
227 1527 0.300000
227 1528 0.300000
227 1529 0.300000
227 1530 0.300000
227 1531 0.300000
227 1532 0.300000
227 1533 0.300000
227 1534 0.300000
227 1535 0.300000
227 1536 0.300000
227 1537 0.300000
227 1538 0.300000
227 1539 0.300000
227 1540 0.300000
227 1541 0.300000
227 1542 0.300000
227 1543 0.300000
227 1544 0.300000
227 1545 0.300000
227 1546 0.300000
227 1547 0.300000
227 1548 0.300000
227 1549 0.300000
227 1550 0.300000
227 1551 0.300000
227 1552 0.300000
227 1553 0.300000
227 1554 0.300000
227 1555 0.300000
227 1556 0.300000
227 1557 0.300000
227 1558 0.300000
227 1559 0.300000
227 1560 0.300000
227 1561 0.300000
227 1562 0.300000
227 1563 0.300000
227 1564 0.300000
227 1565 0.300000
227 1566 0.300000
227 1567 0.300000
227 1568 0.300000
227 1569 0.300000
227 1570 0.300000
227 1571 0.300000
227 1572 0.300000
227 1573 0.300000
227 1574 0.300000
227 1575 0.300000
227 1576 0.300000
227 1577 0.300000
227 1578 0.300000
227 1579 0.300000
227 1580 0.300000
227 1581 0.300000
227 1582 0.300000
227 1583 0.300000
227 1584 0.300000
227 1585 0.300000
227 1586 0.300000
227 1587 0.300000
227 1588 0.300000
227 1589 0.300000
227 1590 0.300000
227 1591 0.300000
227 1592 0.300000
227 1593 0.300000
227 1594 0.300000
227 1595 0.300000
227 1596 0.300000
227 1597 0.300000
227 1598 0.300000
227 1599 0.300000
227 1600 0.300000
227 1601 0.300000
227 1602 0.300000
227 1603 0.300000
227 1604 0.300000
227 1605 0.300000
227 1606 0.300000
227 1607 0.300000
227 1608 0.300000
227 1609 0.300000
227 1610 0.300000
227 1611 0.300000
227 1612 0.300000
227 1613 0.300000
227 1614 0.300000
227 1615 0.300000
227 1616 0.300000
227 1617 0.300000
227 1618 0.300000
227 1619 0.300000
227 1620 0.300000
227 1621 0.300000
227 1622 0.300000
227 1623 0.300000
227 1624 0.300000
227 1625 0.300000
227 1626 0.300000
227 1627 0.300000
227 1628 0.300000
227 1629 0.300000
227 1630 0.300000
227 1631 0.300000
227 1632 0.300000
227 1633 0.300000
227 1634 0.300000
227 1635 0.300000
227 1636 0.300000
227 1637 0.300000
227 1638 0.300000
227 1639 0.300000
227 1640 0.300000
227 1641 0.300000
227 1642 0.300000
227 1643 0.300000
227 1644 0.300000
227 1645 0.300000
227 1646 0.300000
227 1647 0.300000
227 1648 0.300000
227 1649 0.300000
227 1650 0.300000
227 1651 0.300000
227 1652 0.300000
227 1653 0.300000
227 1654 0.300000
227 1655 0.300000
227 1656 0.300000
227 1657 0.300000
227 1658 0.300000
227 1659 0.300000
227 1660 0.300000
227 1661 0.300000
227 1662 0.300000
227 1663 0.300000
227 1664 0.300000
227 1665 0.300000
227 1666 0.300000
227 1667 0.300000
227 1668 0.300000
227 1669 0.300000
227 1670 0.300000
227 1671 0.300000
227 1672 0.300000
227 1673 0.300000
227 1674 0.300000
227 1675 0.300000
227 1676 0.300000
227 1677 0.300000
227 1678 0.300000
227 1679 0.300000
227 1680 0.300000
227 1681 0.300000
227 1682 0.300000
227 1683 0.300000
227 1684 0.300000
227 1685 0.300000
227 3862 0.300000
227 3863 0.300000
227 3864 0.300000
227 3865 0.300000
227 3866 0.300000
227 3867 0.300000
227 3868 0.300000
227 3869 0.300000
227 3870 0.300000
227 3871 0.300000
227 3872 0.300000
227 3873 0.300000
227 3874 0.300000
227 3875 0.300000
227 3876 0.300000
227 3877 0.300000
227 3878 0.300000
227 3879 0.300000
227 3880 0.300000
227 3881 0.300000
227 3882 0.300000
227 3883 0.300000
227 3884 0.300000
227 3885 0.300000
227 3886 0.300000
227 3887 0.300000
227 3888 0.300000
227 3889 0.300000
227 3890 0.300000
227 3891 0.300000
227 3892 0.300000
227 3893 0.300000
227 3894 0.300000
227 3895 0.300000
227 3896 0.300000
227 3897 0.300000
227 3898 0.300000
227 3899 0.300000
227 3900 0.300000
227 3901 0.300000
227 3902 0.300000
227 3903 0.300000
227 3904 0.300000
227 3905 0.300000
227 3906 0.300000
227 3907 0.300000
227 3908 0.300000
227 3909 0.300000
227 3910 0.300000
227 3911 0.300000
227 3912 0.300000
227 3913 0.300000
227 3914 0.300000
227 3915 0.300000
227 3916 0.300000
227 3917 0.300000
227 3918 0.300000
227 3919 0.300000
227 3920 0.300000
227 3921 0.300000
227 3922 0.300000
227 3923 0.300000
227 3924 0.300000
227 3925 0.300000
227 3926 0.300000
227 3927 0.300000
227 3928 0.300000
227 3929 0.300000
227 3930 0.300000
227 3931 0.300000
227 3932 0.300000
227 3933 0.300000
227 3934 0.300000
227 3935 0.300000
227 3936 0.300000
227 3937 0.300000
227 3938 0.300000
227 3939 0.300000
227 3940 0.300000
227 3941 0.300000
227 3942 0.300000
227 3943 0.300000
227 3944 0.300000
227 3945 0.300000
227 3946 0.300000
227 3947 0.300000
227 3948 0.300000
227 3949 0.300000
227 3950 0.300000
227 3951 0.300000
227 3952 0.300000
227 3953 0.300000
227 3954 0.300000
227 3955 0.300000
227 3956 0.300000
227 3957 0.300000
227 3958 0.300000
227 3959 0.300000
227 3960 0.300000
227 3961 0.300000
227 8501 0.600000
227 8502 0.600000
227 8503 0.600000
227 8518 0.600000
227 8526 0.600000
227 8527 0.600000
227 8535 0.600000
227 8538 0.600000
227 8539 0.600000
227 8542 0.600000
227 8543 0.600000
227 8545 0.600000
227 8550 0.600000
227 8557 0.600000
227 8569 0.600000
227 8571 0.600000
228 250 1.000000
228 262 1.000000
228 276 1.000000
228 313 1.000000
228 1216 0.300000
228 1217 0.300000
228 1218 0.300000
228 1219 0.300000
228 1220 0.300000
228 1221 0.300000
228 1222 0.300000
228 1223 0.300000
228 1224 0.300000
228 1225 0.300000
228 1226 0.300000
228 1227 0.300000
228 1228 0.300000
228 1229 0.300000
228 1230 0.300000
228 1231 0.300000
228 1232 0.300000
228 1233 0.300000
228 1234 0.300000
228 1235 0.300000
228 1236 0.300000
228 1237 0.300000
228 1238 0.300000
228 1239 0.300000
228 1240 0.300000
228 1241 0.300000
228 1242 0.300000
228 1243 0.300000
228 1244 0.300000
228 1245 0.300000
228 1246 0.300000
228 1247 0.300000
228 1248 0.300000
228 1249 0.300000
228 1250 0.300000
228 1251 0.300000
228 1252 0.300000
228 1253 0.300000
228 1254 0.300000
228 1255 0.300000
228 1256 0.300000
228 1257 0.300000
228 1258 0.300000
228 1259 0.300000
228 1260 0.300000
228 1261 0.300000
228 1262 0.300000
228 1263 0.300000
228 1264 0.300000
228 1265 0.300000
228 1266 0.300000
228 1267 0.300000
228 1268 0.300000
228 1269 0.300000
228 1270 0.300000
228 1271 0.300000
228 1272 0.300000
228 1273 0.300000
228 1274 0.300000
228 1275 0.300000
228 1276 0.300000
228 1277 0.300000
228 1278 0.300000
228 1279 0.300000
228 1280 0.300000
228 1281 0.300000
228 1282 0.300000
228 1283 0.300000
228 1284 0.300000
228 1285 0.300000
228 1286 0.300000
228 1287 0.300000
228 1288 0.300000
228 1289 0.300000
228 1290 0.300000
228 1291 0.300000
228 1292 0.300000
228 1293 0.300000
228 1294 0.300000
228 1295 0.300000
228 1296 0.300000
228 1297 0.300000
228 1298 0.300000
228 1299 0.300000
228 1300 0.300000
228 1301 0.300000
228 1302 0.300000
228 1303 0.300000
228 1304 0.300000
228 1305 0.300000
228 1306 0.300000
228 1307 0.300000
228 1308 0.300000
228 1309 0.300000
228 1310 0.300000
228 1311 0.300000
228 1312 0.300000
228 1313 0.300000
228 1314 0.300000
228 1315 0.300000
228 1316 0.300000
228 1317 0.300000
228 1318 0.300000
228 1319 0.300000
228 1320 0.300000
228 1321 0.300000
228 1322 0.300000
228 1323 0.300000
228 1324 0.300000
228 1325 0.300000
228 1326 0.300000
228 1327 0.300000
228 1328 0.300000
228 1329 0.300000
228 1330 0.300000
228 1331 0.300000
228 1332 0.300000
228 1333 0.300000
228 1334 0.300000
228 1335 0.300000
228 1336 0.300000
228 1337 0.300000
228 1338 0.300000
228 1339 0.300000
228 1340 0.300000
228 1341 0.300000
228 1342 0.300000
228 1343 0.300000
228 1344 0.300000
228 1345 0.300000
228 1346 0.300000
228 1347 0.300000
228 1348 0.300000
228 1349 0.300000
228 1350 0.300000
228 1351 0.300000
228 1352 0.300000
228 1353 0.300000
228 1354 0.300000
228 1355 0.300000
228 1356 0.300000
228 1357 0.300000
228 1358 0.300000
228 1359 0.300000
228 1360 0.300000
228 1361 0.300000
228 1362 0.300000
228 1363 0.300000
228 1364 0.300000
228 1365 0.300000
228 1366 0.300000
228 1367 0.300000
228 1368 0.300000
228 1369 0.300000
228 1370 0.300000
228 1371 0.300000
228 1372 0.300000
228 1373 0.300000
228 1374 0.300000
228 1375 0.300000
228 1376 0.300000
228 1377 0.300000
228 1378 0.300000
228 1379 0.300000
228 1380 0.300000
228 1381 0.300000
228 1382 0.300000
228 1383 0.300000
228 1384 0.300000
228 1385 0.300000
228 1386 0.300000
228 1387 0.300000
228 1388 0.300000
228 1389 0.300000
228 1390 0.300000
228 1391 0.300000
228 1392 0.300000
228 1393 0.300000
228 1394 0.300000
228 1395 0.300000
228 1396 0.300000
228 1397 0.300000
228 1398 0.300000
228 1399 0.300000
228 1400 0.300000
228 1401 0.300000
228 1402 0.300000
228 1403 0.300000
228 1404 0.300000
228 1405 0.300000
228 1406 0.300000
228 1407 0.300000
228 1408 0.300000
228 1409 0.300000
228 1410 0.300000
228 1411 0.300000
228 1412 0.300000
228 1413 0.300000
228 1414 0.300000
228 1415 0.300000
228 1416 0.300000
228 1417 0.300000
228 1418 0.300000
228 1419 0.300000
228 1420 0.300000
228 1421 0.300000
228 1422 0.300000
228 1423 0.300000
228 1424 0.300000
228 1425 0.300000
228 1426 0.300000
228 1427 0.300000
228 1428 0.300000
228 1429 0.300000
228 1430 0.300000
228 1431 0.300000
228 1432 0.300000
228 1433 0.300000
228 1434 0.300000
228 1435 0.300000
228 1436 0.300000
228 1437 0.300000
228 1438 0.300000
228 1439 0.300000
228 1440 0.300000
228 1441 0.300000
228 1442 0.300000
228 1443 0.300000
228 1444 0.300000
228 1445 0.300000
228 1446 0.300000
228 1447 0.300000
228 1448 0.300000
228 1449 0.300000
228 1450 0.300000
228 1451 0.300000
228 1452 0.300000
228 1453 0.300000
228 1454 0.300000
228 1455 0.300000
228 1456 0.300000
228 1457 0.300000
228 1458 0.300000
228 1459 0.300000
228 1460 0.300000
228 1461 0.300000
228 1462 0.300000
228 1463 0.300000
228 1464 0.300000
228 1465 0.300000
228 1466 0.300000
228 1467 0.300000
228 1468 0.300000
228 1469 0.300000
228 1470 0.300000
228 1471 0.300000
228 1472 0.300000
228 1473 0.300000
228 1474 0.300000
228 1475 0.300000
228 1476 0.300000
228 1477 0.300000
228 1478 0.300000
228 1479 0.300000
228 1480 0.300000
228 1481 0.300000
228 1482 0.300000
228 1483 0.300000
228 1484 0.300000
228 1485 0.300000
228 1486 0.300000
228 1487 0.300000
228 1488 0.300000
228 1489 0.300000
228 1490 0.300000
228 1491 0.300000
228 1492 0.300000
228 1493 0.300000
228 1494 0.300000
228 1495 0.300000
228 1496 0.300000
228 1497 0.300000
228 1498 0.300000
228 1499 0.300000
228 1500 0.300000
228 1501 0.300000
228 1502 0.300000
228 1503 0.300000
228 1504 0.300000
228 1505 0.300000
228 1506 0.300000
228 1507 0.300000
228 1508 0.300000
228 1509 0.300000
228 1510 0.300000
228 1511 0.300000
228 1512 0.300000
228 1513 0.300000
228 1514 0.300000
228 1515 0.300000
228 1516 0.300000
228 1517 0.300000
228 1518 0.300000
228 1519 0.300000
228 1520 0.300000
228 1521 0.300000
228 1522 0.300000
228 1523 0.300000
228 1524 0.300000
228 1525 0.300000
228 1526 0.300000
228 1527 0.300000
228 1528 0.300000
228 1529 0.300000
228 1530 0.300000
228 1531 0.300000
228 1532 0.300000
228 1533 0.300000
228 1534 0.300000
228 1535 0.300000
228 1536 0.300000
228 1537 0.300000
228 1538 0.300000
228 1539 0.300000
228 1540 0.300000
228 1541 0.300000
228 1542 0.300000
228 1543 0.300000
228 1544 0.300000
228 1545 0.300000
228 1546 0.300000
228 1547 0.300000
228 1548 0.300000
228 1549 0.300000
228 1550 0.300000
228 1551 0.300000
228 1552 0.300000
228 1553 0.300000
228 1554 0.300000
228 1555 0.300000
228 1556 0.300000
228 1557 0.300000
228 1558 0.300000
228 1559 0.300000
228 1560 0.300000
228 1561 0.300000
228 1562 0.300000
228 1563 0.300000
228 1564 0.300000
228 1565 0.300000
228 1566 0.300000
228 1567 0.300000
228 1568 0.300000
228 1569 0.300000
228 1570 0.300000
228 1571 0.300000
228 1572 0.300000
228 1573 0.300000
228 1574 0.300000
228 1575 0.300000
228 1576 0.300000
228 1577 0.300000
228 1578 0.300000
228 1579 0.300000
228 1580 0.300000
228 1581 0.300000
228 1582 0.300000
228 1583 0.300000
228 1584 0.300000
228 1585 0.300000
228 1586 0.300000
228 1587 0.300000
228 1588 0.300000
228 1589 0.300000
228 1590 0.300000
228 1591 0.300000
228 1592 0.300000
228 1593 0.300000
228 1594 0.300000
228 1595 0.300000
228 1596 0.300000
228 1597 0.300000
228 1598 0.300000
228 1599 0.300000
228 1600 0.300000
228 1601 0.300000
228 1602 0.300000
228 1603 0.300000
228 1604 0.300000
228 1605 0.300000
228 1606 0.300000
228 1607 0.300000
228 1608 0.300000
228 1609 0.300000
228 1610 0.300000
228 1611 0.300000
228 1612 0.300000
228 1613 0.300000
228 1614 0.300000
228 1615 0.300000
228 1616 0.300000
228 1617 0.300000
228 1618 0.300000
228 1619 0.300000
228 1620 0.300000
228 1621 0.300000
228 1622 0.300000
228 1623 0.300000
228 1624 0.300000
228 1625 0.300000
228 1626 0.300000
228 1627 0.300000
228 1628 0.300000
228 1629 0.300000
228 1630 0.300000
228 1631 0.300000
228 1632 0.300000
228 1633 0.300000
228 1634 0.300000
228 1635 0.300000
228 1636 0.300000
228 1637 0.300000
228 1638 0.300000
228 1639 0.300000
228 1640 0.300000
228 1641 0.300000
228 1642 0.300000
228 1643 0.300000
228 1644 0.300000
228 1645 0.300000
228 1646 0.300000
228 1647 0.300000
228 1648 0.300000
228 1649 0.300000
228 1650 0.300000
228 1651 0.300000
228 1652 0.300000
228 1653 0.300000
228 1654 0.300000
228 1655 0.300000
228 1656 0.300000
228 1657 0.300000
228 1658 0.300000
228 1659 0.300000
228 1660 0.300000
228 1661 0.300000
228 1662 0.300000
228 1663 0.300000
228 1664 0.300000
228 1665 0.300000
228 1666 0.300000
228 1667 0.300000
228 1668 0.300000
228 1669 0.300000
228 1670 0.300000
228 1671 0.300000
228 1672 0.300000
228 1673 0.300000
228 1674 0.300000
228 1675 0.300000
228 1676 0.300000
228 1677 0.300000
228 1678 0.300000
228 1679 0.300000
228 1680 0.300000
228 1681 0.300000
228 1682 0.300000
228 1683 0.300000
228 1684 0.300000
228 1685 0.300000
228 3862 0.300000
228 3863 0.300000
228 3864 0.300000
228 3865 0.300000
228 3866 0.300000
228 3867 0.300000
228 3868 0.300000
228 3869 0.300000
228 3870 0.300000
228 3871 0.300000
228 3872 0.300000
228 3873 0.300000
228 3874 0.300000
228 3875 0.300000
228 3876 0.300000
228 3877 0.300000
228 3878 0.300000
228 3879 0.300000
228 3880 0.300000
228 3881 0.300000
228 3882 0.300000
228 3883 0.300000
228 3884 0.300000
228 3885 0.300000
228 3886 0.300000
228 3887 0.300000
228 3888 0.300000
228 3889 0.300000
228 3890 0.300000
228 3891 0.300000
228 3892 0.300000
228 3893 0.300000
228 3894 0.300000
228 3895 0.300000
228 3896 0.300000
228 3897 0.300000
228 3898 0.300000
228 3899 0.300000
228 3900 0.300000
228 3901 0.300000
228 3902 0.300000
228 3903 0.300000
228 3904 0.300000
228 3905 0.300000
228 3906 0.300000
228 3907 0.300000
228 3908 0.300000
228 3909 0.300000
228 3910 0.300000
228 3911 0.300000
228 3912 0.300000
228 3913 0.300000
228 3914 0.300000
228 3915 0.300000
228 3916 0.300000
228 3917 0.300000
228 3918 0.300000
228 3919 0.300000
228 3920 0.300000
228 3921 0.300000
228 3922 0.300000
228 3923 0.300000
228 3924 0.300000
228 3925 0.300000
228 3926 0.300000
228 3927 0.300000
228 3928 0.300000
228 3929 0.300000
228 3930 0.300000
228 3931 0.300000
228 3932 0.300000
228 3933 0.300000
228 3934 0.300000
228 3935 0.300000
228 3936 0.300000
228 3937 0.300000
228 3938 0.300000
228 3939 0.300000
228 3940 0.300000
228 3941 0.300000
228 3942 0.300000
228 3943 0.300000
228 3944 0.300000
228 3945 0.300000
228 3946 0.300000
228 3947 0.300000
228 3948 0.300000
228 3949 0.300000
228 3950 0.300000
228 3951 0.300000
228 3952 0.300000
228 3953 0.300000
228 3954 0.300000
228 3955 0.300000
228 3956 0.300000
228 3957 0.300000
228 3959 0.300000
228 3960 0.300000
228 3961 0.300000
228 8503 0.600000
228 8504 0.600000
228 8506 0.600000
228 8507 0.600000
228 8514 0.600000
228 8519 0.600000
228 8530 0.600000
228 8531 0.600000
228 8539 0.600000
228 8546 0.600000
228 8551 0.600000
228 8555 0.600000
228 8560 0.600000
228 8565 0.600000
228 8567 0.600000
229 306 1.000000
229 322 1.000000
229 1216 0.300000
229 1217 0.300000
229 1218 0.300000
229 1219 0.300000
229 1220 0.300000
229 1221 0.300000
229 1222 0.300000
229 1223 0.300000
229 1224 0.300000
229 1225 0.300000
229 1226 0.300000
229 1227 0.300000
229 1228 0.300000
229 1229 0.300000
229 1230 0.300000
229 1231 0.300000
229 1232 0.300000
229 1233 0.300000
229 1234 0.300000
229 1235 0.300000
229 1236 0.300000
229 1237 0.300000
229 1238 0.300000
229 1239 0.300000
229 1240 0.300000
229 1241 0.300000
229 1242 0.300000
229 1243 0.300000
229 1244 0.300000
229 1245 0.300000
229 1246 0.300000
229 1247 0.300000
229 1248 0.300000
229 1249 0.300000
229 1250 0.300000
229 1251 0.300000
229 1252 0.300000
229 1253 0.300000
229 1254 0.300000
229 1255 0.300000
229 1256 0.300000
229 1257 0.300000
229 1258 0.300000
229 1259 0.300000
229 1260 0.300000
229 1261 0.300000
229 1262 0.300000
229 1263 0.300000
229 1264 0.300000
229 1265 0.300000
229 1266 0.300000
229 1267 0.300000
229 1268 0.300000
229 1269 0.300000
229 1270 0.300000
229 1271 0.300000
229 1272 0.300000
229 1273 0.300000
229 1274 0.300000
229 1275 0.300000
229 1276 0.300000
229 1277 0.300000
229 1278 0.300000
229 1279 0.300000
229 1280 0.300000
229 1281 0.300000
229 1282 0.300000
229 1283 0.300000
229 1284 0.300000
229 1285 0.300000
229 1286 0.300000
229 1287 0.300000
229 1288 0.300000
229 1289 0.300000
229 1290 0.300000
229 1291 0.300000
229 1292 0.300000
229 1293 0.300000
229 1294 0.300000
229 1295 0.300000
229 1296 0.300000
229 1297 0.300000
229 1298 0.300000
229 1299 0.300000
229 1300 0.300000
229 1301 0.300000
229 1302 0.300000
229 1303 0.300000
229 1304 0.300000
229 1305 0.300000
229 1306 0.300000
229 1307 0.300000
229 1308 0.300000
229 1309 0.300000
229 1310 0.300000
229 1311 0.300000
229 1312 0.300000
229 1313 0.300000
229 1314 0.300000
229 1315 0.300000
229 1316 0.300000
229 1317 0.300000
229 1318 0.300000
229 1319 0.300000
229 1320 0.300000
229 1321 0.300000
229 1322 0.300000
229 1323 0.300000
229 1324 0.300000
229 1325 0.300000
229 1326 0.300000
229 1327 0.300000
229 1328 0.300000
229 1329 0.300000
229 1330 0.300000
229 1331 0.300000
229 1332 0.300000
229 1333 0.300000
229 1334 0.300000
229 1335 0.300000
229 1336 0.300000
229 1337 0.300000
229 1338 0.300000
229 1339 0.300000
229 1340 0.300000
229 1341 0.300000
229 1342 0.300000
229 1343 0.300000
229 1344 0.300000
229 1345 0.300000
229 1346 0.300000
229 1347 0.300000
229 1348 0.300000
229 1349 0.300000
229 1350 0.300000
229 1351 0.300000
229 1352 0.300000
229 1353 0.300000
229 1354 0.300000
229 1355 0.300000
229 1356 0.300000
229 1357 0.300000
229 1358 0.300000
229 1359 0.300000
229 1360 0.300000
229 1361 0.300000
229 1362 0.300000
229 1363 0.300000
229 1364 0.300000
229 1365 0.300000
229 1366 0.300000
229 1367 0.300000
229 1368 0.300000
229 1369 0.300000
229 1370 0.300000
229 1371 0.300000
229 1372 0.300000
229 1373 0.300000
229 1374 0.300000
229 1375 0.300000
229 1376 0.300000
229 1377 0.300000
229 1378 0.300000
229 1379 0.300000
229 1380 0.300000
229 1381 0.300000
229 1382 0.300000
229 1383 0.300000
229 1384 0.300000
229 1385 0.300000
229 1386 0.300000
229 1387 0.300000
229 1388 0.300000
229 1389 0.300000
229 1390 0.300000
229 1391 0.300000
229 1392 0.300000
229 1393 0.300000
229 1394 0.300000
229 1395 0.300000
229 1396 0.300000
229 1397 0.300000
229 1398 0.300000
229 1399 0.300000
229 1400 0.300000
229 1401 0.300000
229 1402 0.300000
229 1403 0.300000
229 1404 0.300000
229 1405 0.300000
229 1406 0.300000
229 1407 0.300000
229 1408 0.300000
229 1409 0.300000
229 1410 0.300000
229 1411 0.300000
229 1412 0.300000
229 1413 0.300000
229 1414 0.300000
229 1415 0.300000
229 1416 0.300000
229 1417 0.300000
229 1418 0.300000
229 1419 0.300000
229 1420 0.300000
229 1421 0.300000
229 1422 0.300000
229 1423 0.300000
229 1424 0.300000
229 1425 0.300000
229 1426 0.300000
229 1427 0.300000
229 1428 0.300000
229 1429 0.300000
229 1430 0.300000
229 1431 0.300000
229 1432 0.300000
229 1433 0.300000
229 1434 0.300000
229 1435 0.300000
229 1436 0.300000
229 1437 0.300000
229 1438 0.300000
229 1439 0.300000
229 1440 0.300000
229 1441 0.300000
229 1442 0.300000
229 1443 0.300000
229 1444 0.300000
229 1445 0.300000
229 1446 0.300000
229 1447 0.300000
229 1448 0.300000
229 1449 0.300000
229 1450 0.300000
229 1451 0.300000
229 1452 0.300000
229 1453 0.300000
229 1454 0.300000
229 1455 0.300000
229 1456 0.300000
229 1457 0.300000
229 1458 0.300000
229 1459 0.300000
229 1460 0.300000
229 1461 0.300000
229 1462 0.300000
229 1463 0.300000
229 1464 0.300000
229 1465 0.300000
229 1466 0.300000
229 1467 0.300000
229 1468 0.300000
229 1469 0.300000
229 1470 0.300000
229 1471 0.300000
229 1472 0.300000
229 1473 0.300000
229 1474 0.300000
229 1475 0.300000
229 1476 0.300000
229 1477 0.300000
229 1478 0.300000
229 1479 0.300000
229 1480 0.300000
229 1481 0.300000
229 1482 0.300000
229 1483 0.300000
229 1484 0.300000
229 1485 0.300000
229 1486 0.300000
229 1487 0.300000
229 1488 0.300000
229 1489 0.300000
229 1490 0.300000
229 1491 0.300000
229 1492 0.300000
229 1493 0.300000
229 1494 0.300000
229 1495 0.300000
229 1496 0.300000
229 1497 0.300000
229 1498 0.300000
229 1499 0.300000
229 1500 0.300000
229 1501 0.300000
229 1502 0.300000
229 1503 0.300000
229 1504 0.300000
229 1505 0.300000
229 1506 0.300000
229 1507 0.300000
229 1508 0.300000
229 1509 0.300000
229 1510 0.300000
229 1511 0.300000
229 1512 0.300000
229 1513 0.300000
229 1514 0.300000
229 1515 0.300000
229 1516 0.300000
229 1517 0.300000
229 1518 0.300000
229 1519 0.300000
229 1520 0.300000
229 1521 0.300000
229 1522 0.300000
229 1523 0.300000
229 1524 0.300000
229 1525 0.300000
229 1526 0.300000
229 1527 0.300000
229 1528 0.300000
229 1529 0.300000
229 1530 0.300000
229 1531 0.300000
229 1532 0.300000
229 1533 0.300000
229 1534 0.300000
229 1535 0.300000
229 1536 0.300000
229 1537 0.300000
229 1538 0.300000
229 1539 0.300000
229 1540 0.300000
229 1541 0.300000
229 1542 0.300000
229 1543 0.300000
229 1544 0.300000
229 1545 0.300000
229 1546 0.300000
229 1547 0.300000
229 1548 0.300000
229 1549 0.300000
229 1550 0.300000
229 1551 0.300000
229 1552 0.300000
229 1553 0.300000
229 1554 0.300000
229 1555 0.300000
229 1556 0.300000
229 1557 0.300000
229 1558 0.300000
229 1559 0.300000
229 1560 0.300000
229 1561 0.300000
229 1562 0.300000
229 1563 0.300000
229 1564 0.300000
229 1565 0.300000
229 1566 0.300000
229 1567 0.300000
229 1568 0.300000
229 1569 0.300000
229 1570 0.300000
229 1571 0.300000
229 1572 0.300000
229 1573 0.300000
229 1574 0.300000
229 1575 0.300000
229 1576 0.300000
229 1577 0.300000
229 1578 0.300000
229 1579 0.300000
229 1580 0.300000
229 1581 0.300000
229 1582 0.300000
229 1583 0.300000
229 1584 0.300000
229 1585 0.300000
229 1586 0.300000
229 1587 0.300000
229 1588 0.300000
229 1589 0.300000
229 1590 0.300000
229 1591 0.300000
229 1592 0.300000
229 1593 0.300000
229 1594 0.300000
229 1595 0.300000
229 1596 0.300000
229 1597 0.300000
229 1598 0.300000
229 1599 0.300000
229 1600 0.300000
229 1601 0.300000
229 1602 0.300000
229 1603 0.300000
229 1604 0.300000
229 1605 0.300000
229 1606 0.300000
229 1607 0.300000
229 1608 0.300000
229 1609 0.300000
229 1610 0.300000
229 1611 0.300000
229 1612 0.300000
229 1613 0.300000
229 1614 0.300000
229 1615 0.300000
229 1616 0.300000
229 1617 0.300000
229 1618 0.300000
229 1619 0.300000
229 1620 0.300000
229 1621 0.300000
229 1622 0.300000
229 1623 0.300000
229 1624 0.300000
229 1625 0.300000
229 1626 0.300000
229 1627 0.300000
229 1628 0.300000
229 1629 0.300000
229 1630 0.300000
229 1631 0.300000
229 1632 0.300000
229 1633 0.300000
229 1634 0.300000
229 1635 0.300000
229 1636 0.300000
229 1637 0.300000
229 1638 0.300000
229 1639 0.300000
229 1640 0.300000
229 1641 0.300000
229 1642 0.300000
229 1643 0.300000
229 1644 0.300000
229 1645 0.300000
229 1646 0.300000
229 1647 0.300000
229 1648 0.300000
229 1649 0.300000
229 1650 0.300000
229 1651 0.300000
229 1652 0.300000
229 1653 0.300000
229 1654 0.300000
229 1655 0.300000
229 1656 0.300000
229 1657 0.300000
229 1658 0.300000
229 1659 0.300000
229 1660 0.300000
229 1661 0.300000
229 1662 0.300000
229 1663 0.300000
229 1664 0.300000
229 1665 0.300000
229 1666 0.300000
229 1667 0.300000
229 1668 0.300000
229 1669 0.300000
229 1670 0.300000
229 1671 0.300000
229 1672 0.300000
229 1673 0.300000
229 1674 0.300000
229 1675 0.300000
229 1676 0.300000
229 1677 0.300000
229 1678 0.300000
229 1679 0.300000
229 1680 0.300000
229 1681 0.300000
229 1682 0.300000
229 1683 0.300000
229 1684 0.300000
229 1685 0.300000
229 3862 0.300000
229 3863 0.300000
229 3864 0.300000
229 3865 0.300000
229 3866 0.300000
229 3867 0.300000
229 3868 0.300000
229 3869 0.300000
229 3870 0.300000
229 3871 0.300000
229 3872 0.300000
229 3873 0.300000
229 3874 0.300000
229 3875 0.300000
229 3876 0.300000
229 3877 0.300000
229 3878 0.300000
229 3879 0.300000
229 3880 0.300000
229 3881 0.300000
229 3882 0.300000
229 3883 0.300000
229 3884 0.300000
229 3885 0.300000
229 3886 0.300000
229 3887 0.300000
229 3888 0.300000
229 3889 0.300000
229 3890 0.300000
229 3891 0.300000
229 3892 0.300000
229 3893 0.300000
229 3894 0.300000
229 3895 0.300000
229 3896 0.300000
229 3897 0.300000
229 3898 0.300000
229 3899 0.300000
229 3900 0.300000
229 3901 0.300000
229 3902 0.300000
229 3903 0.300000
229 3904 0.300000
229 3905 0.300000
229 3906 0.300000
229 3907 0.300000
229 3908 0.300000
229 3909 0.300000
229 3910 0.300000
229 3911 0.300000
229 3912 0.300000
229 3913 0.300000
229 3914 0.300000
229 3915 0.300000
229 3916 0.300000
229 3917 0.300000
229 3918 0.300000
229 3919 0.300000
229 3920 0.300000
229 3921 0.300000
229 3922 0.300000
229 3923 0.300000
229 3924 0.300000
229 3925 0.300000
229 3926 0.300000
229 3927 0.300000
229 3928 0.300000
229 3929 0.300000
229 3930 0.300000
229 3931 0.300000
229 3932 0.300000
229 3933 0.300000
229 3934 0.300000
229 3935 0.300000
229 3936 0.300000
229 3937 0.300000
229 3938 0.300000
229 3939 0.300000
229 3940 0.300000
229 3941 0.300000
229 3942 0.300000
229 3943 0.300000
229 3944 0.300000
229 3945 0.300000
229 3946 0.300000
229 3947 0.300000
229 3948 0.300000
229 3949 0.300000
229 3950 0.300000
229 3951 0.300000
229 3952 0.300000
229 3953 0.300000
229 3954 0.300000
229 3955 0.300000
229 3956 0.300000
229 3957 0.300000
229 3958 0.300000
229 3959 0.300000
229 3960 0.300000
229 3961 0.300000
229 8507 0.600000
229 8516 0.600000
229 8517 0.600000
229 8522 0.600000
229 8536 0.600000
229 8547 0.600000
229 8555 0.600000
229 8567 0.600000
229 8568 0.600000
230 1216 0.300000
230 1217 0.300000
230 1218 0.300000
230 1219 0.300000
230 1220 0.300000
230 1221 0.300000
230 1222 0.300000
230 1223 0.300000
230 1224 0.300000
230 1225 0.300000
230 1226 0.300000
230 1227 0.300000
230 1228 0.300000
230 1229 0.300000
230 1230 0.300000
230 1231 0.300000
230 1232 0.300000
230 1233 0.300000
230 1234 0.300000
230 1235 0.300000
230 1236 0.300000
230 1237 0.300000
230 1238 0.300000
230 1239 0.300000
230 1240 0.300000
230 1241 0.300000
230 1242 0.300000
230 1243 0.300000
230 1244 0.300000
230 1245 0.300000
230 1246 0.300000
230 1247 0.300000
230 1248 0.300000
230 1249 0.300000
230 1250 0.300000
230 1251 0.300000
230 1252 0.300000
230 1253 0.300000
230 1254 0.300000
230 1255 0.300000
230 1256 0.300000
230 1257 0.300000
230 1258 0.300000
230 1259 0.300000
230 1260 0.300000
230 1261 0.300000
230 1262 0.300000
230 1263 0.300000
230 1264 0.300000
230 1265 0.300000
230 1266 0.300000
230 1267 0.300000
230 1268 0.300000
230 1269 0.300000
230 1270 0.300000
230 1271 0.300000
230 1272 0.300000
230 1273 0.300000
230 1274 0.300000
230 1275 0.300000
230 1276 0.300000
230 1277 0.300000
230 1278 0.300000
230 1279 0.300000
230 1280 0.300000
230 1281 0.300000
230 1282 0.300000
230 1283 0.300000
230 1284 0.300000
230 1285 0.300000
230 1286 0.300000
230 1287 0.300000
230 1288 0.300000
230 1289 0.300000
230 1290 0.300000
230 1291 0.300000
230 1292 0.300000
230 1293 0.300000
230 1294 0.300000
230 1295 0.300000
230 1296 0.300000
230 1297 0.300000
230 1298 0.300000
230 1299 0.300000
230 1300 0.300000
230 1301 0.300000
230 1302 0.300000
230 1303 0.300000
230 1304 0.300000
230 1305 0.300000
230 1306 0.300000
230 1307 0.300000
230 1308 0.300000
230 1309 0.300000
230 1310 0.300000
230 1311 0.300000
230 1312 0.300000
230 1313 0.300000
230 1314 0.300000
230 1315 0.300000
230 1316 0.300000
230 1317 0.300000
230 1318 0.300000
230 1319 0.300000
230 1320 0.300000
230 1321 0.300000
230 1322 0.300000
230 1323 0.300000
230 1324 0.300000
230 1325 0.300000
230 1326 0.300000
230 1327 0.300000
230 1328 0.300000
230 1329 0.300000
230 1330 0.300000
230 1331 0.300000
230 1332 0.300000
230 1333 0.300000
230 1334 0.300000
230 1335 0.300000
230 1336 0.300000
230 1337 0.300000
230 1338 0.300000
230 1339 0.300000
230 1340 0.300000
230 1341 0.300000
230 1342 0.300000
230 1343 0.300000
230 1344 0.300000
230 1345 0.300000
230 1346 0.300000
230 1347 0.300000
230 1348 0.300000
230 1349 0.300000
230 1350 0.300000
230 1351 0.300000
230 1352 0.300000
230 1353 0.300000
230 1354 0.300000
230 1355 0.300000
230 1356 0.300000
230 1357 0.300000
230 1358 0.300000
230 1359 0.300000
230 1360 0.300000
230 1361 0.300000
230 1362 0.300000
230 1363 0.300000
230 1364 0.300000
230 1365 0.300000
230 1366 0.300000
230 1367 0.300000
230 1368 0.300000
230 1369 0.300000
230 1370 0.300000
230 1371 0.300000
230 1372 0.300000
230 1373 0.300000
230 1374 0.300000
230 1375 0.300000
230 1376 0.300000
230 1377 0.300000
230 1378 0.300000
230 1379 0.300000
230 1380 0.300000
230 1381 0.300000
230 1382 0.300000
230 1383 0.300000
230 1384 0.300000
230 1385 0.300000
230 1386 0.300000
230 1387 0.300000
230 1388 0.300000
230 1389 0.300000
230 1390 0.300000
230 1391 0.300000
230 1392 0.300000
230 1393 0.300000
230 1394 0.300000
230 1395 0.300000
230 1396 0.300000
230 1397 0.300000
230 1398 0.300000
230 1399 0.300000
230 1400 0.300000
230 1401 0.300000
230 1402 0.300000
230 1403 0.300000
230 1404 0.300000
230 1405 0.300000
230 1406 0.300000
230 1407 0.300000
230 1408 0.300000
230 1409 0.300000
230 1410 0.300000
230 1411 0.300000
230 1412 0.300000
230 1413 0.300000
230 1414 0.300000
230 1415 0.300000
230 1416 0.300000
230 1417 0.300000
230 1418 0.300000
230 1419 0.300000
230 1420 0.300000
230 1421 0.300000
230 1422 0.300000
230 1423 0.300000
230 1424 0.300000
230 1425 0.300000
230 1426 0.300000
230 1427 0.300000
230 1428 0.300000
230 1429 0.300000
230 1430 0.300000
230 1431 0.300000
230 1432 0.300000
230 1433 0.300000
230 1434 0.300000
230 1435 0.300000
230 1436 0.300000
230 1437 0.300000
230 1438 0.300000
230 1439 0.300000
230 1440 0.300000
230 1441 0.300000
230 1442 0.300000
230 1443 0.300000
230 1444 0.300000
230 1445 0.300000
230 1446 0.300000
230 1447 0.300000
230 1448 0.300000
230 1449 0.300000
230 1450 0.300000
230 1451 0.300000
230 1452 0.300000
230 1453 0.300000
230 1454 0.300000
230 1455 0.300000
230 1456 0.300000
230 1457 0.300000
230 1458 0.300000
230 1459 0.300000
230 1460 0.300000
230 1461 0.300000
230 1462 0.300000
230 1463 0.300000
230 1464 0.300000
230 1465 0.300000
230 1466 0.300000
230 1467 0.300000
230 1468 0.300000
230 1469 0.300000
230 1470 0.300000
230 1471 0.300000
230 1472 0.300000
230 1473 0.300000
230 1474 0.300000
230 1475 0.300000
230 1476 0.300000
230 1477 0.300000
230 1478 0.300000
230 1479 0.300000
230 1480 0.300000
230 1481 0.300000
230 1482 0.300000
230 1483 0.300000
230 1484 0.300000
230 1485 0.300000
230 1486 0.300000
230 1487 0.300000
230 1488 0.300000
230 1489 0.300000
230 1490 0.300000
230 1491 0.300000
230 1492 0.300000
230 1493 0.300000
230 1494 0.300000
230 1495 0.300000
230 1496 0.300000
230 1497 0.300000
230 1498 0.300000
230 1499 0.300000
230 1500 0.300000
230 1501 0.300000
230 1502 0.300000
230 1503 0.300000
230 1504 0.300000
230 1505 0.300000
230 1506 0.300000
230 1507 0.300000
230 1508 0.300000
230 1509 0.300000
230 1510 0.300000
230 1511 0.300000
230 1512 0.300000
230 1513 0.300000
230 1514 0.300000
230 1515 0.300000
230 1516 0.300000
230 1517 0.300000
230 1518 0.300000
230 1519 0.300000
230 1520 0.300000
230 1521 0.300000
230 1522 0.300000
230 1523 0.300000
230 1524 0.300000
230 1525 0.300000
230 1526 0.300000
230 1527 0.300000
230 1528 0.300000
230 1529 0.300000
230 1530 0.300000
230 1531 0.300000
230 1532 0.300000
230 1533 0.300000
230 1534 0.300000
230 1535 0.300000
230 1536 0.300000
230 1537 0.300000
230 1538 0.300000
230 1539 0.300000
230 1540 0.300000
230 1541 0.300000
230 1542 0.300000
230 1543 0.300000
230 1544 0.300000
230 1545 0.300000
230 1546 0.300000
230 1547 0.300000
230 1548 0.300000
230 1549 0.300000
230 1550 0.300000
230 1551 0.300000
230 1552 0.300000
230 1553 0.300000
230 1554 0.300000
230 1555 0.300000
230 1556 0.300000
230 1557 0.300000
230 1558 0.300000
230 1559 0.300000
230 1560 0.300000
230 1561 0.300000
230 1562 0.300000
230 1563 0.300000
230 1564 0.300000
230 1565 0.300000
230 1566 0.300000
230 1567 0.300000
230 1568 0.300000
230 1569 0.300000
230 1570 0.300000
230 1571 0.300000
230 1572 0.300000
230 1573 0.300000
230 1574 0.300000
230 1575 0.300000
230 1576 0.300000
230 1577 0.300000
230 1578 0.300000
230 1579 0.300000
230 1580 0.300000
230 1581 0.300000
230 1582 0.300000
230 1583 0.300000
230 1584 0.300000
230 1585 0.300000
230 1586 0.300000
230 1587 0.300000
230 1588 0.300000
230 1589 0.300000
230 1590 0.300000
230 1591 0.300000
230 1592 0.300000
230 1593 0.300000
230 1594 0.300000
230 1595 0.300000
230 1596 0.300000
230 1597 0.300000
230 1598 0.300000
230 1599 0.300000
230 1600 0.300000
230 1601 0.300000
230 1602 0.300000
230 1603 0.300000
230 1604 0.300000
230 1605 0.300000
230 1606 0.300000
230 1607 0.300000
230 1608 0.300000
230 1609 0.300000
230 1610 0.300000
230 1611 0.300000
230 1612 0.300000
230 1613 0.300000
230 1614 0.300000
230 1615 0.300000
230 1616 0.300000
230 1617 0.300000
230 1618 0.300000
230 1619 0.300000
230 1620 0.300000
230 1621 0.300000
230 1622 0.300000
230 1623 0.300000
230 1624 0.300000
230 1625 0.300000
230 1626 0.300000
230 1627 0.300000
230 1628 0.300000
230 1629 0.300000
230 1630 0.300000
230 1631 0.300000
230 1632 0.300000
230 1633 0.300000
230 1634 0.300000
230 1635 0.300000
230 1636 0.300000
230 1637 0.300000
230 1638 0.300000
230 1639 0.300000
230 1640 0.300000
230 1641 0.300000
230 1642 0.300000
230 1643 0.300000
230 1644 0.300000
230 1645 0.300000
230 1646 0.300000
230 1647 0.300000
230 1648 0.300000
230 1649 0.300000
230 1650 0.300000
230 1651 0.300000
230 1652 0.300000
230 1653 0.300000
230 1654 0.300000
230 1655 0.300000
230 1656 0.300000
230 1657 0.300000
230 1658 0.300000
230 1659 0.300000
230 1660 0.300000
230 1661 0.300000
230 1662 0.300000
230 1663 0.300000
230 1664 0.300000
230 1665 0.300000
230 1666 0.300000
230 1667 0.300000
230 1668 0.300000
230 1669 0.300000
230 1670 0.300000
230 1671 0.300000
230 1672 0.300000
230 1673 0.300000
230 1674 0.300000
230 1675 0.300000
230 1676 0.300000
230 1677 0.300000
230 1678 0.300000
230 1679 0.300000
230 1680 0.300000
230 1681 0.300000
230 1682 0.300000
230 1683 0.300000
230 1684 0.300000
230 1685 0.300000
230 3862 0.300000
230 3863 0.300000
230 3864 0.300000
230 3865 0.300000
230 3866 0.300000
230 3867 0.300000
230 3868 0.300000
230 3869 0.300000
230 3870 0.300000
230 3871 0.300000
230 3872 0.300000
230 3873 0.300000
230 3874 0.300000
230 3875 0.300000
230 3876 0.300000
230 3877 0.300000
230 3878 0.300000
230 3879 0.300000
230 3880 0.300000
230 3881 0.300000
230 3882 0.300000
230 3883 0.300000
230 3884 0.300000
230 3885 0.300000
230 3886 0.300000
230 3887 0.300000
230 3888 0.300000
230 3889 0.300000
230 3890 0.300000
230 3891 0.300000
230 3892 0.300000
230 3893 0.300000
230 3894 0.300000
230 3895 0.300000
230 3896 0.300000
230 3897 0.300000
230 3898 0.300000
230 3899 0.300000
230 3900 0.300000
230 3901 0.300000
230 3902 0.300000
230 3903 0.300000
230 3904 0.300000
230 3905 0.300000
230 3906 0.300000
230 3907 0.300000
230 3908 0.300000
230 3909 0.300000
230 3910 0.300000
230 3911 0.300000
230 3912 0.300000
230 3913 0.300000
230 3914 0.300000
230 3915 0.300000
230 3916 0.300000
230 3917 0.300000
230 3918 0.300000
230 3919 0.300000
230 3920 0.300000
230 3921 0.300000
230 3922 0.300000
230 3923 0.300000
230 3924 0.300000
230 3925 0.300000
230 3926 0.300000
230 3927 0.300000
230 3928 0.300000
230 3929 0.300000
230 3930 0.300000
230 3931 0.300000
230 3932 0.300000
230 3933 0.300000
230 3934 0.300000
230 3935 0.300000
230 3936 0.300000
230 3937 0.300000
230 3938 0.300000
230 3939 0.300000
230 3940 0.300000
230 3941 0.300000
230 3942 0.300000
230 3943 0.300000
230 3944 0.300000
230 3945 0.300000
230 3946 0.300000
230 3947 0.300000
230 3948 0.300000
230 3949 0.300000
230 3950 0.300000
230 3951 0.300000
230 3952 0.300000
230 3953 0.300000
230 3954 0.300000
230 3955 0.300000
230 3956 0.300000
230 3957 0.300000
230 3958 0.300000
230 3959 0.300000
230 3960 0.300000
230 3961 0.300000
230 8501 0.600000
230 8507 0.600000
230 8509 0.600000
230 8512 0.600000
230 8514 0.600000
230 8516 0.600000
230 8529 0.600000
230 8541 0.600000
230 8542 0.600000
230 8543 0.600000
230 8550 0.600000
230 8551 0.600000
230 8555 0.600000
230 8556 0.600000
230 8559 0.600000
230 8560 0.600000
230 8563 0.600000
230 8565 0.600000
231 338 1.000000
231 1216 0.300000
231 1217 0.300000
231 1218 0.300000
231 1219 0.300000
231 1220 0.300000
231 1221 0.300000
231 1222 0.300000
231 1223 0.300000
231 1224 0.300000
231 1225 0.300000
231 1226 0.300000
231 1227 0.300000
231 1228 0.300000
231 1229 0.300000
231 1230 0.300000
231 1231 0.300000
231 1232 0.300000
231 1233 0.300000
231 1234 0.300000
231 1235 0.300000
231 1236 0.300000
231 1237 0.300000
231 1238 0.300000
231 1239 0.300000
231 1240 0.300000
231 1241 0.300000
231 1242 0.300000
231 1243 0.300000
231 1244 0.300000
231 1245 0.300000
231 1246 0.300000
231 1247 0.300000
231 1248 0.300000
231 1249 0.300000
231 1250 0.300000
231 1251 0.300000
231 1252 0.300000
231 1253 0.300000
231 1254 0.300000
231 1255 0.300000
231 1256 0.300000
231 1257 0.300000
231 1258 0.300000
231 1259 0.300000
231 1260 0.300000
231 1261 0.300000
231 1262 0.300000
231 1263 0.300000
231 1264 0.300000
231 1265 0.300000
231 1266 0.300000
231 1267 0.300000
231 1268 0.300000
231 1269 0.300000
231 1270 0.300000
231 1271 0.300000
231 1272 0.300000
231 1273 0.300000
231 1274 0.300000
231 1275 0.300000
231 1276 0.300000
231 1277 0.300000
231 1278 0.300000
231 1279 0.300000
231 1280 0.300000
231 1281 0.300000
231 1282 0.300000
231 1283 0.300000
231 1284 0.300000
231 1285 0.300000
231 1286 0.300000
231 1287 0.300000
231 1288 0.300000
231 1289 0.300000
231 1290 0.300000
231 1291 0.300000
231 1292 0.300000
231 1293 0.300000
231 1294 0.300000
231 1295 0.300000
231 1296 0.300000
231 1297 0.300000
231 1298 0.300000
231 1299 0.300000
231 1300 0.300000
231 1301 0.300000
231 1302 0.300000
231 1303 0.300000
231 1304 0.300000
231 1305 0.300000
231 1306 0.300000
231 1307 0.300000
231 1308 0.300000
231 1309 0.300000
231 1310 0.300000
231 1311 0.300000
231 1312 0.300000
231 1313 0.300000
231 1314 0.300000
231 1315 0.300000
231 1316 0.300000
231 1317 0.300000
231 1318 0.300000
231 1319 0.300000
231 1320 0.300000
231 1321 0.300000
231 1322 0.300000
231 1323 0.300000
231 1324 0.300000
231 1325 0.300000
231 1326 0.300000
231 1327 0.300000
231 1328 0.300000
231 1329 0.300000
231 1330 0.300000
231 1331 0.300000
231 1332 0.300000
231 1333 0.300000
231 1334 0.300000
231 1335 0.300000
231 1336 0.300000
231 1337 0.300000
231 1338 0.300000
231 1339 0.300000
231 1340 0.300000
231 1341 0.300000
231 1342 0.300000
231 1343 0.300000
231 1344 0.300000
231 1345 0.300000
231 1346 0.300000
231 1347 0.300000
231 1348 0.300000
231 1349 0.300000
231 1350 0.300000
231 1351 0.300000
231 1352 0.300000
231 1353 0.300000
231 1354 0.300000
231 1355 0.300000
231 1356 0.300000
231 1357 0.300000
231 1358 0.300000
231 1359 0.300000
231 1360 0.300000
231 1361 0.300000
231 1362 0.300000
231 1363 0.300000
231 1364 0.300000
231 1365 0.300000
231 1366 0.300000
231 1367 0.300000
231 1368 0.300000
231 1369 0.300000
231 1370 0.300000
231 1371 0.300000
231 1372 0.300000
231 1373 0.300000
231 1374 0.300000
231 1375 0.300000
231 1376 0.300000
231 1377 0.300000
231 1378 0.300000
231 1379 0.300000
231 1380 0.300000
231 1381 0.300000
231 1382 0.300000
231 1383 0.300000
231 1384 0.300000
231 1385 0.300000
231 1386 0.300000
231 1387 0.300000
231 1388 0.300000
231 1389 0.300000
231 1390 0.300000
231 1391 0.300000
231 1392 0.300000
231 1393 0.300000
231 1394 0.300000
231 1395 0.300000
231 1396 0.300000
231 1397 0.300000
231 1398 0.300000
231 1399 0.300000
231 1400 0.300000
231 1401 0.300000
231 1402 0.300000
231 1403 0.300000
231 1404 0.300000
231 1405 0.300000
231 1406 0.300000
231 1407 0.300000
231 1408 0.300000
231 1409 0.300000
231 1410 0.300000
231 1411 0.300000
231 1412 0.300000
231 1413 0.300000
231 1414 0.300000
231 1415 0.300000
231 1416 0.300000
231 1417 0.300000
231 1418 0.300000
231 1419 0.300000
231 1420 0.300000
231 1421 0.300000
231 1422 0.300000
231 1423 0.300000
231 1424 0.300000
231 1425 0.300000
231 1426 0.300000
231 1427 0.300000
231 1428 0.300000
231 1429 0.300000
231 1430 0.300000
231 1431 0.300000
231 1432 0.300000
231 1433 0.300000
231 1434 0.300000
231 1435 0.300000
231 1436 0.300000
231 1437 0.300000
231 1438 0.300000
231 1439 0.300000
231 1440 0.300000
231 1441 0.300000
231 1442 0.300000
231 1443 0.300000
231 1444 0.300000
231 1445 0.300000
231 1446 0.300000
231 1447 0.300000
231 1448 0.300000
231 1449 0.300000
231 1450 0.300000
231 1451 0.300000
231 1452 0.300000
231 1453 0.300000
231 1454 0.300000
231 1455 0.300000
231 1456 0.300000
231 1457 0.300000
231 1458 0.300000
231 1459 0.300000
231 1460 0.300000
231 1461 0.300000
231 1462 0.300000
231 1463 0.300000
231 1464 0.300000
231 1465 0.300000
231 1466 0.300000
231 1467 0.300000
231 1468 0.300000
231 1469 0.300000
231 1470 0.300000
231 1471 0.300000
231 1472 0.300000
231 1473 0.300000
231 1474 0.300000
231 1475 0.300000
231 1476 0.300000
231 1477 0.300000
231 1478 0.300000
231 1479 0.300000
231 1480 0.300000
231 1481 0.300000
231 1482 0.300000
231 1483 0.300000
231 1484 0.300000
231 1485 0.300000
231 1486 0.300000
231 1487 0.300000
231 1488 0.300000
231 1489 0.300000
231 1490 0.300000
231 1491 0.300000
231 1492 0.300000
231 1493 0.300000
231 1494 0.300000
231 1495 0.300000
231 1496 0.300000
231 1497 0.300000
231 1498 0.300000
231 1499 0.300000
231 1500 0.300000
231 1501 0.300000
231 1502 0.300000
231 1503 0.300000
231 1504 0.300000
231 1505 0.300000
231 1506 0.300000
231 1507 0.300000
231 1508 0.300000
231 1509 0.300000
231 1510 0.300000
231 1511 0.300000
231 1512 0.300000
231 1513 0.300000
231 1514 0.300000
231 1515 0.300000
231 1516 0.300000
231 1517 0.300000
231 1518 0.300000
231 1519 0.300000
231 1520 0.300000
231 1521 0.300000
231 1522 0.300000
231 1523 0.300000
231 1524 0.300000
231 1525 0.300000
231 1526 0.300000
231 1527 0.300000
231 1528 0.300000
231 1529 0.300000
231 1530 0.300000
231 1531 0.300000
231 1532 0.300000
231 1533 0.300000
231 1534 0.300000
231 1535 0.300000
231 1536 0.300000
231 1537 0.300000
231 1538 0.300000
231 1539 0.300000
231 1540 0.300000
231 1541 0.300000
231 1542 0.300000
231 1543 0.300000
231 1544 0.300000
231 1545 0.300000
231 1546 0.300000
231 1547 0.300000
231 1548 0.300000
231 1549 0.300000
231 1550 0.300000
231 1551 0.300000
231 1552 0.300000
231 1553 0.300000
231 1554 0.300000
231 1555 0.300000
231 1556 0.300000
231 1557 0.300000
231 1558 0.300000
231 1559 0.300000
231 1560 0.300000
231 1561 0.300000
231 1562 0.300000
231 1563 0.300000
231 1564 0.300000
231 1565 0.300000
231 1566 0.300000
231 1567 0.300000
231 1568 0.300000
231 1569 0.300000
231 1570 0.300000
231 1571 0.300000
231 1572 0.300000
231 1573 0.300000
231 1574 0.300000
231 1575 0.300000
231 1576 0.300000
231 1577 0.300000
231 1578 0.300000
231 1579 0.300000
231 1580 0.300000
231 1581 0.300000
231 1582 0.300000
231 1583 0.300000
231 1584 0.300000
231 1585 0.300000
231 1586 0.300000
231 1587 0.300000
231 1588 0.300000
231 1589 0.300000
231 1590 0.300000
231 1591 0.300000
231 1592 0.300000
231 1593 0.300000
231 1594 0.300000
231 1595 0.300000
231 1596 0.300000
231 1597 0.300000
231 1598 0.300000
231 1599 0.300000
231 1600 0.300000
231 1601 0.300000
231 1602 0.300000
231 1603 0.300000
231 1604 0.300000
231 1605 0.300000
231 1606 0.300000
231 1607 0.300000
231 1608 0.300000
231 1609 0.300000
231 1610 0.300000
231 1611 0.300000
231 1612 0.300000
231 1613 0.300000
231 1614 0.300000
231 1615 0.300000
231 1616 0.300000
231 1617 0.300000
231 1618 0.300000
231 1619 0.300000
231 1620 0.300000
231 1621 0.300000
231 1622 0.300000
231 1623 0.300000
231 1624 0.300000
231 1625 0.300000
231 1626 0.300000
231 1627 0.300000
231 1628 0.300000
231 1629 0.300000
231 1630 0.300000
231 1631 0.300000
231 1632 0.300000
231 1633 0.300000
231 1634 0.300000
231 1635 0.300000
231 1636 0.300000
231 1637 0.300000
231 1638 0.300000
231 1639 0.300000
231 1640 0.300000
231 1641 0.300000
231 1642 0.300000
231 1643 0.300000
231 1644 0.300000
231 1645 0.300000
231 1646 0.300000
231 1647 0.300000
231 1648 0.300000
231 1649 0.300000
231 1650 0.300000
231 1651 0.300000
231 1652 0.300000
231 1653 0.300000
231 1654 0.300000
231 1655 0.300000
231 1656 0.300000
231 1657 0.300000
231 1658 0.300000
231 1659 0.300000
231 1660 0.300000
231 1661 0.300000
231 1662 0.300000
231 1663 0.300000
231 1664 0.300000
231 1665 0.300000
231 1666 0.300000
231 1667 0.300000
231 1668 0.300000
231 1669 0.300000
231 1670 0.300000
231 1671 0.300000
231 1672 0.300000
231 1673 0.300000
231 1674 0.300000
231 1675 0.300000
231 1676 0.300000
231 1677 0.300000
231 1678 0.300000
231 1679 0.300000
231 1680 0.300000
231 1681 0.300000
231 1682 0.300000
231 1683 0.300000
231 1684 0.300000
231 1685 0.300000
231 3862 0.300000
231 3863 0.300000
231 3864 0.300000
231 3865 0.300000
231 3866 0.300000
231 3867 0.300000
231 3868 0.300000
231 3869 0.300000
231 3870 0.300000
231 3871 0.300000
231 3872 0.300000
231 3873 0.300000
231 3874 0.300000
231 3875 0.300000
231 3876 0.300000
231 3877 0.300000
231 3878 0.300000
231 3879 0.300000
231 3880 0.300000
231 3881 0.300000
231 3882 0.300000
231 3883 0.300000
231 3884 0.300000
231 3885 0.300000
231 3886 0.300000
231 3887 0.300000
231 3888 0.300000
231 3889 0.300000
231 3890 0.300000
231 3891 0.300000
231 3892 0.300000
231 3893 0.300000
231 3894 0.300000
231 3895 0.300000
231 3896 0.300000
231 3897 0.300000
231 3898 0.300000
231 3899 0.300000
231 3900 0.300000
231 3901 0.300000
231 3902 0.300000
231 3903 0.300000
231 3904 0.300000
231 3905 0.300000
231 3906 0.300000
231 3907 0.300000
231 3908 0.300000
231 3909 0.300000
231 3910 0.300000
231 3911 0.300000
231 3912 0.300000
231 3913 0.300000
231 3914 0.300000
231 3915 0.300000
231 3916 0.300000
231 3917 0.300000
231 3918 0.300000
231 3919 0.300000
231 3920 0.300000
231 3921 0.300000
231 3922 0.300000
231 3923 0.300000
231 3924 0.300000
231 3925 0.300000
231 3927 0.300000
231 3928 0.300000
231 3929 0.300000
231 3930 0.300000
231 3931 0.300000
231 3932 0.300000
231 3933 0.300000
231 3934 0.300000
231 3935 0.300000
231 3936 0.300000
231 3937 0.300000
231 3938 0.300000
231 3939 0.300000
231 3940 0.300000
231 3941 0.300000
231 3942 0.300000
231 3943 0.300000
231 3944 0.300000
231 3945 0.300000
231 3946 0.300000
231 3947 0.300000
231 3948 0.300000
231 3949 0.300000
231 3950 0.300000
231 3951 0.300000
231 3952 0.300000
231 3953 0.300000
231 3954 0.300000
231 3955 0.300000
231 3956 0.300000
231 3957 0.300000
231 3958 0.300000
231 3959 0.300000
231 3960 0.300000
231 3961 0.300000
231 8506 0.600000
231 8508 0.600000
231 8512 0.600000
231 8519 0.600000
231 8528 0.600000
231 8529 0.600000
231 8530 0.600000
231 8564 0.600000
231 8570 0.600000
232 336 1.000000
232 1216 0.300000
232 1217 0.300000
232 1218 0.300000
232 1219 0.300000
232 1220 0.300000
232 1221 0.300000
232 1222 0.300000
232 1223 0.300000
232 1224 0.300000
232 1225 0.300000
232 1226 0.300000
232 1227 0.300000
232 1228 0.300000
232 1229 0.300000
232 1230 0.300000
232 1231 0.300000
232 1232 0.300000
232 1233 0.300000
232 1234 0.300000
232 1235 0.300000
232 1236 0.300000
232 1237 0.300000
232 1238 0.300000
232 1239 0.300000
232 1240 0.300000
232 1241 0.300000
232 1242 0.300000
232 1243 0.300000
232 1244 0.300000
232 1245 0.300000
232 1246 0.300000
232 1247 0.300000
232 1248 0.300000
232 1249 0.300000
232 1250 0.300000
232 1251 0.300000
232 1252 0.300000
232 1253 0.300000
232 1254 0.300000
232 1255 0.300000
232 1256 0.300000
232 1257 0.300000
232 1258 0.300000
232 1259 0.300000
232 1260 0.300000
232 1261 0.300000
232 1262 0.300000
232 1263 0.300000
232 1264 0.300000
232 1265 0.300000
232 1266 0.300000
232 1267 0.300000
232 1268 0.300000
232 1269 0.300000
232 1270 0.300000
232 1271 0.300000
232 1272 0.300000
232 1273 0.300000
232 1274 0.300000
232 1275 0.300000
232 1276 0.300000
232 1277 0.300000
232 1278 0.300000
232 1279 0.300000
232 1280 0.300000
232 1281 0.300000
232 1282 0.300000
232 1283 0.300000
232 1284 0.300000
232 1285 0.300000
232 1286 0.300000
232 1287 0.300000
232 1288 0.300000
232 1289 0.300000
232 1290 0.300000
232 1291 0.300000
232 1292 0.300000
232 1293 0.300000
232 1294 0.300000
232 1295 0.300000
232 1296 0.300000
232 1297 0.300000
232 1298 0.300000
232 1299 0.300000
232 1300 0.300000
232 1301 0.300000
232 1302 0.300000
232 1303 0.300000
232 1304 0.300000
232 1305 0.300000
232 1306 0.300000
232 1307 0.300000
232 1308 0.300000
232 1309 0.300000
232 1310 0.300000
232 1311 0.300000
232 1312 0.300000
232 1313 0.300000
232 1314 0.300000
232 1315 0.300000
232 1316 0.300000
232 1317 0.300000
232 1318 0.300000
232 1319 0.300000
232 1320 0.300000
232 1321 0.300000
232 1322 0.300000
232 1323 0.300000
232 1324 0.300000
232 1325 0.300000
232 1326 0.300000
232 1327 0.300000
232 1328 0.300000
232 1329 0.300000
232 1330 0.300000
232 1331 0.300000
232 1332 0.300000
232 1333 0.300000
232 1334 0.300000
232 1335 0.300000
232 1336 0.300000
232 1337 0.300000
232 1338 0.300000
232 1339 0.300000
232 1340 0.300000
232 1341 0.300000
232 1342 0.300000
232 1343 0.300000
232 1344 0.300000
232 1345 0.300000
232 1346 0.300000
232 1347 0.300000
232 1348 0.300000
232 1349 0.300000
232 1350 0.300000
232 1351 0.300000
232 1352 0.300000
232 1353 0.300000
232 1354 0.300000
232 1355 0.300000
232 1356 0.300000
232 1357 0.300000
232 1358 0.300000
232 1359 0.300000
232 1360 0.300000
232 1361 0.300000
232 1362 0.300000
232 1363 0.300000
232 1364 0.300000
232 1365 0.300000
232 1366 0.300000
232 1367 0.300000
232 1368 0.300000
232 1369 0.300000
232 1370 0.300000
232 1371 0.300000
232 1372 0.300000
232 1373 0.300000
232 1374 0.300000
232 1375 0.300000
232 1376 0.300000
232 1377 0.300000
232 1378 0.300000
232 1379 0.300000
232 1380 0.300000
232 1381 0.300000
232 1382 0.300000
232 1383 0.300000
232 1384 0.300000
232 1385 0.300000
232 1386 0.300000
232 1387 0.300000
232 1388 0.300000
232 1389 0.300000
232 1390 0.300000
232 1391 0.300000
232 1392 0.300000
232 1393 0.300000
232 1394 0.300000
232 1395 0.300000
232 1396 0.300000
232 1397 0.300000
232 1398 0.300000
232 1399 0.300000
232 1400 0.300000
232 1401 0.300000
232 1402 0.300000
232 1403 0.300000
232 1404 0.300000
232 1405 0.300000
232 1406 0.300000
232 1407 0.300000
232 1408 0.300000
232 1409 0.300000
232 1410 0.300000
232 1411 0.300000
232 1412 0.300000
232 1413 0.300000
232 1414 0.300000
232 1415 0.300000
232 1416 0.300000
232 1417 0.300000
232 1418 0.300000
232 1419 0.300000
232 1420 0.300000
232 1421 0.300000
232 1422 0.300000
232 1423 0.300000
232 1424 0.300000
232 1425 0.300000
232 1426 0.300000
232 1427 0.300000
232 1428 0.300000
232 1429 0.300000
232 1430 0.300000
232 1431 0.300000
232 1432 0.300000
232 1433 0.300000
232 1434 0.300000
232 1435 0.300000
232 1436 0.300000
232 1437 0.300000
232 1438 0.300000
232 1439 0.300000
232 1440 0.300000
232 1441 0.300000
232 1442 0.300000
232 1443 0.300000
232 1444 0.300000
232 1445 0.300000
232 1446 0.300000
232 1447 0.300000
232 1448 0.300000
232 1449 0.300000
232 1450 0.300000
232 1451 0.300000
232 1452 0.300000
232 1453 0.300000
232 1454 0.300000
232 1455 0.300000
232 1456 0.300000
232 1457 0.300000
232 1458 0.300000
232 1459 0.300000
232 1460 0.300000
232 1461 0.300000
232 1462 0.300000
232 1463 0.300000
232 1464 0.300000
232 1465 0.300000
232 1466 0.300000
232 1467 0.300000
232 1468 0.300000
232 1469 0.300000
232 1470 0.300000
232 1471 0.300000
232 1472 0.300000
232 1473 0.300000
232 1474 0.300000
232 1475 0.300000
232 1476 0.300000
232 1477 0.300000
232 1478 0.300000
232 1479 0.300000
232 1480 0.300000
232 1481 0.300000
232 1482 0.300000
232 1483 0.300000
232 1484 0.300000
232 1485 0.300000
232 1486 0.300000
232 1487 0.300000
232 1488 0.300000
232 1489 0.300000
232 1490 0.300000
232 1491 0.300000
232 1492 0.300000
232 1493 0.300000
232 1494 0.300000
232 1495 0.300000
232 1496 0.300000
232 1497 0.300000
232 1498 0.300000
232 1499 0.300000
232 1500 0.300000
232 1501 0.300000
232 1502 0.300000
232 1503 0.300000
232 1504 0.300000
232 1505 0.300000
232 1506 0.300000
232 1507 0.300000
232 1508 0.300000
232 1509 0.300000
232 1510 0.300000
232 1511 0.300000
232 1512 0.300000
232 1513 0.300000
232 1514 0.300000
232 1515 0.300000
232 1516 0.300000
232 1517 0.300000
232 1518 0.300000
232 1519 0.300000
232 1520 0.300000
232 1521 0.300000
232 1522 0.300000
232 1523 0.300000
232 1524 0.300000
232 1525 0.300000
232 1526 0.300000
232 1527 0.300000
232 1528 0.300000
232 1529 0.300000
232 1530 0.300000
232 1531 0.300000
232 1532 0.300000
232 1533 0.300000
232 1534 0.300000
232 1535 0.300000
232 1536 0.300000
232 1537 0.300000
232 1538 0.300000
232 1539 0.300000
232 1540 0.300000
232 1541 0.300000
232 1542 0.300000
232 1543 0.300000
232 1544 0.300000
232 1545 0.300000
232 1546 0.300000
232 1547 0.300000
232 1548 0.300000
232 1549 0.300000
232 1550 0.300000
232 1551 0.300000
232 1552 0.300000
232 1553 0.300000
232 1554 0.300000
232 1555 0.300000
232 1556 0.300000
232 1557 0.300000
232 1558 0.300000
232 1559 0.300000
232 1560 0.300000
232 1561 0.300000
232 1562 0.300000
232 1563 0.300000
232 1564 0.300000
232 1565 0.300000
232 1566 0.300000
232 1567 0.300000
232 1568 0.300000
232 1569 0.300000
232 1570 0.300000
232 1571 0.300000
232 1572 0.300000
232 1573 0.300000
232 1574 0.300000
232 1575 0.300000
232 1576 0.300000
232 1577 0.300000
232 1578 0.300000
232 1579 0.300000
232 1580 0.300000
232 1581 0.300000
232 1582 0.300000
232 1583 0.300000
232 1584 0.300000
232 1585 0.300000
232 1586 0.300000
232 1587 0.300000
232 1588 0.300000
232 1589 0.300000
232 1590 0.300000
232 1591 0.300000
232 1592 0.300000
232 1593 0.300000
232 1594 0.300000
232 1595 0.300000
232 1596 0.300000
232 1597 0.300000
232 1598 0.300000
232 1599 0.300000
232 1600 0.300000
232 1601 0.300000
232 1602 0.300000
232 1603 0.300000
232 1604 0.300000
232 1605 0.300000
232 1606 0.300000
232 1607 0.300000
232 1608 0.300000
232 1609 0.300000
232 1610 0.300000
232 1611 0.300000
232 1612 0.300000
232 1613 0.300000
232 1614 0.300000
232 1615 0.300000
232 1616 0.300000
232 1617 0.300000
232 1618 0.300000
232 1619 0.300000
232 1620 0.300000
232 1621 0.300000
232 1622 0.300000
232 1623 0.300000
232 1624 0.300000
232 1625 0.300000
232 1626 0.300000
232 1627 0.300000
232 1628 0.300000
232 1629 0.300000
232 1630 0.300000
232 1631 0.300000
232 1632 0.300000
232 1633 0.300000
232 1634 0.300000
232 1635 0.300000
232 1636 0.300000
232 1637 0.300000
232 1638 0.300000
232 1639 0.300000
232 1640 0.300000
232 1641 0.300000
232 1642 0.300000
232 1643 0.300000
232 1644 0.300000
232 1645 0.300000
232 1646 0.300000
232 1647 0.300000
232 1648 0.300000
232 1649 0.300000
232 1650 0.300000
232 1651 0.300000
232 1652 0.300000
232 1653 0.300000
232 1654 0.300000
232 1655 0.300000
232 1656 0.300000
232 1657 0.300000
232 1658 0.300000
232 1659 0.300000
232 1660 0.300000
232 1661 0.300000
232 1662 0.300000
232 1663 0.300000
232 1664 0.300000
232 1665 0.300000
232 1666 0.300000
232 1667 0.300000
232 1668 0.300000
232 1669 0.300000
232 1670 0.300000
232 1671 0.300000
232 1672 0.300000
232 1673 0.300000
232 1674 0.300000
232 1675 0.300000
232 1676 0.300000
232 1677 0.300000
232 1678 0.300000
232 1679 0.300000
232 1680 0.300000
232 1681 0.300000
232 1682 0.300000
232 1683 0.300000
232 1684 0.300000
232 1685 0.300000
232 3862 0.300000
232 3863 0.300000
232 3864 0.300000
232 3865 0.300000
232 3866 0.300000
232 3867 0.300000
232 3868 0.300000
232 3869 0.300000
232 3870 0.300000
232 3871 0.300000
232 3872 0.300000
232 3873 0.300000
232 3874 0.300000
232 3875 0.300000
232 3876 0.300000
232 3877 0.300000
232 3878 0.300000
232 3879 0.300000
232 3880 0.300000
232 3881 0.300000
232 3882 0.300000
232 3883 0.300000
232 3884 0.300000
232 3885 0.300000
232 3886 0.300000
232 3887 0.300000
232 3888 0.300000
232 3889 0.300000
232 3890 0.300000
232 3891 0.300000
232 3892 0.300000
232 3893 0.300000
232 3894 0.300000
232 3895 0.300000
232 3896 0.300000
232 3897 0.300000
232 3898 0.300000
232 3899 0.300000
232 3900 0.300000
232 3901 0.300000
232 3902 0.300000
232 3903 0.300000
232 3904 0.300000
232 3905 0.300000
232 3906 0.300000
232 3907 0.300000
232 3908 0.300000
232 3909 0.300000
232 3910 0.300000
232 3911 0.300000
232 3912 0.300000
232 3913 0.300000
232 3914 0.300000
232 3915 0.300000
232 3916 0.300000
232 3917 0.300000
232 3918 0.300000
232 3919 0.300000
232 3920 0.300000
232 3921 0.300000
232 3922 0.300000
232 3923 0.300000
232 3924 0.300000
232 3925 0.300000
232 3926 0.300000
232 3927 0.300000
232 3928 0.300000
232 3929 0.300000
232 3930 0.300000
232 3931 0.300000
232 3932 0.300000
232 3933 0.300000
232 3934 0.300000
232 3935 0.300000
232 3936 0.300000
232 3937 0.300000
232 3938 0.300000
232 3939 0.300000
232 3940 0.300000
232 3941 0.300000
232 3942 0.300000
232 3943 0.300000
232 3944 0.300000
232 3945 0.300000
232 3946 0.300000
232 3947 0.300000
232 3948 0.300000
232 3949 0.300000
232 3950 0.300000
232 3951 0.300000
232 3952 0.300000
232 3953 0.300000
232 3954 0.300000
232 3955 0.300000
232 3956 0.300000
232 3957 0.300000
232 3958 0.300000
232 3959 0.300000
232 3960 0.300000
232 3961 0.300000
232 8509 0.600000
232 8511 0.600000
232 8519 0.600000
232 8521 0.600000
232 8523 0.600000
232 8525 0.600000
232 8529 0.600000
232 8530 0.600000
232 8531 0.600000
232 8533 0.600000
232 8536 0.600000
232 8538 0.600000
232 8546 0.600000
232 8554 0.600000
232 8555 0.600000
232 8560 0.600000
232 8565 0.600000
232 8569 0.600000
233 275 1.000000
233 1216 0.300000
233 1217 0.300000
233 1218 0.300000
233 1219 0.300000
233 1220 0.300000
233 1221 0.300000
233 1222 0.300000
233 1223 0.300000
233 1224 0.300000
233 1225 0.300000
233 1226 0.300000
233 1227 0.300000
233 1228 0.300000
233 1229 0.300000
233 1230 0.300000
233 1231 0.300000
233 1232 0.300000
233 1233 0.300000
233 1234 0.300000
233 1235 0.300000
233 1236 0.300000
233 1237 0.300000
233 1238 0.300000
233 1239 0.300000
233 1240 0.300000
233 1241 0.300000
233 1242 0.300000
233 1243 0.300000
233 1244 0.300000
233 1245 0.300000
233 1246 0.300000
233 1247 0.300000
233 1248 0.300000
233 1249 0.300000
233 1250 0.300000
233 1251 0.300000
233 1252 0.300000
233 1253 0.300000
233 1254 0.300000
233 1255 0.300000
233 1256 0.300000
233 1257 0.300000
233 1258 0.300000
233 1259 0.300000
233 1260 0.300000
233 1261 0.300000
233 1262 0.300000
233 1263 0.300000
233 1264 0.300000
233 1265 0.300000
233 1266 0.300000
233 1267 0.300000
233 1268 0.300000
233 1269 0.300000
233 1270 0.300000
233 1271 0.300000
233 1272 0.300000
233 1273 0.300000
233 1274 0.300000
233 1275 0.300000
233 1276 0.300000
233 1277 0.300000
233 1278 0.300000
233 1279 0.300000
233 1280 0.300000
233 1281 0.300000
233 1282 0.300000
233 1283 0.300000
233 1284 0.300000
233 1285 0.300000
233 1286 0.300000
233 1287 0.300000
233 1288 0.300000
233 1289 0.300000
233 1290 0.300000
233 1291 0.300000
233 1292 0.300000
233 1293 0.300000
233 1294 0.300000
233 1295 0.300000
233 1296 0.300000
233 1297 0.300000
233 1298 0.300000
233 1299 0.300000
233 1300 0.300000
233 1301 0.300000
233 1302 0.300000
233 1303 0.300000
233 1304 0.300000
233 1305 0.300000
233 1306 0.300000
233 1307 0.300000
233 1308 0.300000
233 1309 0.300000
233 1310 0.300000
233 1311 0.300000
233 1312 0.300000
233 1313 0.300000
233 1314 0.300000
233 1315 0.300000
233 1316 0.300000
233 1317 0.300000
233 1318 0.300000
233 1319 0.300000
233 1320 0.300000
233 1321 0.300000
233 1322 0.300000
233 1323 0.300000
233 1324 0.300000
233 1325 0.300000
233 1326 0.300000
233 1327 0.300000
233 1328 0.300000
233 1329 0.300000
233 1330 0.300000
233 1331 0.300000
233 1332 0.300000
233 1333 0.300000
233 1334 0.300000
233 1335 0.300000
233 1336 0.300000
233 1337 0.300000
233 1338 0.300000
233 1339 0.300000
233 1340 0.300000
233 1341 0.300000
233 1342 0.300000
233 1343 0.300000
233 1344 0.300000
233 1345 0.300000
233 1346 0.300000
233 1347 0.300000
233 1348 0.300000
233 1349 0.300000
233 1350 0.300000
233 1351 0.300000
233 1352 0.300000
233 1353 0.300000
233 1354 0.300000
233 1355 0.300000
233 1356 0.300000
233 1357 0.300000
233 1358 0.300000
233 1359 0.300000
233 1360 0.300000
233 1361 0.300000
233 1362 0.300000
233 1363 0.300000
233 1364 0.300000
233 1365 0.300000
233 1366 0.300000
233 1367 0.300000
233 1368 0.300000
233 1369 0.300000
233 1370 0.300000
233 1371 0.300000
233 1372 0.300000
233 1373 0.300000
233 1374 0.300000
233 1375 0.300000
233 1376 0.300000
233 1377 0.300000
233 1378 0.300000
233 1379 0.300000
233 1380 0.300000
233 1381 0.300000
233 1382 0.300000
233 1383 0.300000
233 1384 0.300000
233 1385 0.300000
233 1386 0.300000
233 1387 0.300000
233 1388 0.300000
233 1389 0.300000
233 1390 0.300000
233 1391 0.300000
233 1392 0.300000
233 1393 0.300000
233 1394 0.300000
233 1395 0.300000
233 1396 0.300000
233 1397 0.300000
233 1398 0.300000
233 1399 0.300000
233 1400 0.300000
233 1401 0.300000
233 1402 0.300000
233 1403 0.300000
233 1404 0.300000
233 1405 0.300000
233 1406 0.300000
233 1407 0.300000
233 1408 0.300000
233 1409 0.300000
233 1410 0.300000
233 1411 0.300000
233 1412 0.300000
233 1413 0.300000
233 1414 0.300000
233 1415 0.300000
233 1416 0.300000
233 1417 0.300000
233 1418 0.300000
233 1419 0.300000
233 1420 0.300000
233 1421 0.300000
233 1422 0.300000
233 1423 0.300000
233 1424 0.300000
233 1425 0.300000
233 1426 0.300000
233 1427 0.300000
233 1428 0.300000
233 1429 0.300000
233 1430 0.300000
233 1431 0.300000
233 1432 0.300000
233 1433 0.300000
233 1434 0.300000
233 1435 0.300000
233 1436 0.300000
233 1437 0.300000
233 1438 0.300000
233 1439 0.300000
233 1440 0.300000
233 1441 0.300000
233 1442 0.300000
233 1443 0.300000
233 1444 0.300000
233 1445 0.300000
233 1446 0.300000
233 1447 0.300000
233 1448 0.300000
233 1449 0.300000
233 1450 0.300000
233 1451 0.300000
233 1452 0.300000
233 1453 0.300000
233 1454 0.300000
233 1455 0.300000
233 1456 0.300000
233 1457 0.300000
233 1458 0.300000
233 1459 0.300000
233 1460 0.300000
233 1461 0.300000
233 1462 0.300000
233 1463 0.300000
233 1464 0.300000
233 1465 0.300000
233 1466 0.300000
233 1467 0.300000
233 1468 0.300000
233 1469 0.300000
233 1470 0.300000
233 1471 0.300000
233 1472 0.300000
233 1473 0.300000
233 1474 0.300000
233 1475 0.300000
233 1476 0.300000
233 1477 0.300000
233 1478 0.300000
233 1479 0.300000
233 1480 0.300000
233 1481 0.300000
233 1482 0.300000
233 1483 0.300000
233 1484 0.300000
233 1485 0.300000
233 1486 0.300000
233 1487 0.300000
233 1488 0.300000
233 1489 0.300000
233 1490 0.300000
233 1491 0.300000
233 1492 0.300000
233 1493 0.300000
233 1494 0.300000
233 1495 0.300000
233 1496 0.300000
233 1497 0.300000
233 1498 0.300000
233 1499 0.300000
233 1500 0.300000
233 1501 0.300000
233 1502 0.300000
233 1503 0.300000
233 1504 0.300000
233 1505 0.300000
233 1506 0.300000
233 1507 0.300000
233 1508 0.300000
233 1509 0.300000
233 1510 0.300000
233 1511 0.300000
233 1512 0.300000
233 1513 0.300000
233 1514 0.300000
233 1515 0.300000
233 1516 0.300000
233 1517 0.300000
233 1518 0.300000
233 1519 0.300000
233 1520 0.300000
233 1521 0.300000
233 1522 0.300000
233 1523 0.300000
233 1524 0.300000
233 1525 0.300000
233 1526 0.300000
233 1527 0.300000
233 1528 0.300000
233 1529 0.300000
233 1530 0.300000
233 1531 0.300000
233 1532 0.300000
233 1533 0.300000
233 1534 0.300000
233 1535 0.300000
233 1536 0.300000
233 1537 0.300000
233 1538 0.300000
233 1539 0.300000
233 1540 0.300000
233 1541 0.300000
233 1542 0.300000
233 1543 0.300000
233 1544 0.300000
233 1545 0.300000
233 1546 0.300000
233 1547 0.300000
233 1548 0.300000
233 1549 0.300000
233 1550 0.300000
233 1551 0.300000
233 1552 0.300000
233 1553 0.300000
233 1554 0.300000
233 1555 0.300000
233 1556 0.300000
233 1557 0.300000
233 1558 0.300000
233 1559 0.300000
233 1560 0.300000
233 1561 0.300000
233 1562 0.300000
233 1563 0.300000
233 1564 0.300000
233 1565 0.300000
233 1566 0.300000
233 1567 0.300000
233 1568 0.300000
233 1569 0.300000
233 1570 0.300000
233 1571 0.300000
233 1572 0.300000
233 1573 0.300000
233 1574 0.300000
233 1575 0.300000
233 1576 0.300000
233 1577 0.300000
233 1578 0.300000
233 1579 0.300000
233 1580 0.300000
233 1581 0.300000
233 1582 0.300000
233 1583 0.300000
233 1584 0.300000
233 1585 0.300000
233 1586 0.300000
233 1587 0.300000
233 1588 0.300000
233 1589 0.300000
233 1590 0.300000
233 1591 0.300000
233 1592 0.300000
233 1593 0.300000
233 1594 0.300000
233 1595 0.300000
233 1596 0.300000
233 1597 0.300000
233 1598 0.300000
233 1599 0.300000
233 1600 0.300000
233 1601 0.300000
233 1602 0.300000
233 1603 0.300000
233 1604 0.300000
233 1605 0.300000
233 1606 0.300000
233 1607 0.300000
233 1608 0.300000
233 1609 0.300000
233 1610 0.300000
233 1611 0.300000
233 1612 0.300000
233 1613 0.300000
233 1614 0.300000
233 1615 0.300000
233 1616 0.300000
233 1617 0.300000
233 1618 0.300000
233 1619 0.300000
233 1620 0.300000
233 1621 0.300000
233 1622 0.300000
233 1623 0.300000
233 1624 0.300000
233 1625 0.300000
233 1626 0.300000
233 1627 0.300000
233 1628 0.300000
233 1629 0.300000
233 1630 0.300000
233 1631 0.300000
233 1632 0.300000
233 1633 0.300000
233 1634 0.300000
233 1635 0.300000
233 1636 0.300000
233 1637 0.300000
233 1638 0.300000
233 1639 0.300000
233 1640 0.300000
233 1641 0.300000
233 1642 0.300000
233 1643 0.300000
233 1644 0.300000
233 1645 0.300000
233 1646 0.300000
233 1647 0.300000
233 1648 0.300000
233 1649 0.300000
233 1650 0.300000
233 1651 0.300000
233 1652 0.300000
233 1653 0.300000
233 1654 0.300000
233 1655 0.300000
233 1656 0.300000
233 1657 0.300000
233 1658 0.300000
233 1659 0.300000
233 1660 0.300000
233 1661 0.300000
233 1662 0.300000
233 1663 0.300000
233 1664 0.300000
233 1665 0.300000
233 1666 0.300000
233 1667 0.300000
233 1668 0.300000
233 1669 0.300000
233 1670 0.300000
233 1671 0.300000
233 1672 0.300000
233 1673 0.300000
233 1674 0.300000
233 1675 0.300000
233 1676 0.300000
233 1677 0.300000
233 1678 0.300000
233 1679 0.300000
233 1680 0.300000
233 1681 0.300000
233 1682 0.300000
233 1683 0.300000
233 1684 0.300000
233 1685 0.300000
233 3862 0.300000
233 3863 0.300000
233 3864 0.300000
233 3865 0.300000
233 3866 0.300000
233 3867 0.300000
233 3868 0.300000
233 3869 0.300000
233 3870 0.300000
233 3871 0.300000
233 3872 0.300000
233 3873 0.300000
233 3874 0.300000
233 3875 0.300000
233 3876 0.300000
233 3877 0.300000
233 3878 0.300000
233 3879 0.300000
233 3880 0.300000
233 3881 0.300000
233 3882 0.300000
233 3883 0.300000
233 3884 0.300000
233 3885 0.300000
233 3886 0.300000
233 3887 0.300000
233 3888 0.300000
233 3889 0.300000
233 3890 0.300000
233 3891 0.300000
233 3892 0.300000
233 3893 0.300000
233 3894 0.300000
233 3895 0.300000
233 3896 0.300000
233 3897 0.300000
233 3898 0.300000
233 3899 0.300000
233 3900 0.300000
233 3901 0.300000
233 3902 0.300000
233 3903 0.300000
233 3904 0.300000
233 3905 0.300000
233 3906 0.300000
233 3907 0.300000
233 3908 0.300000
233 3909 0.300000
233 3910 0.300000
233 3911 0.300000
233 3912 0.300000
233 3913 0.300000
233 3914 0.300000
233 3915 0.300000
233 3916 0.300000
233 3917 0.300000
233 3918 0.300000
233 3919 0.300000
233 3920 0.300000
233 3921 0.300000
233 3922 0.300000
233 3923 0.300000
233 3924 0.300000
233 3925 0.300000
233 3926 0.300000
233 3927 0.300000
233 3928 0.300000
233 3929 0.300000
233 3930 0.300000
233 3931 0.300000
233 3932 0.300000
233 3933 0.300000
233 3934 0.300000
233 3935 0.300000
233 3936 0.300000
233 3937 0.300000
233 3938 0.300000
233 3939 0.300000
233 3940 0.300000
233 3941 0.300000
233 3942 0.300000
233 3943 0.300000
233 3944 0.300000
233 3945 0.300000
233 3946 0.300000
233 3947 0.300000
233 3948 0.300000
233 3949 0.300000
233 3950 0.300000
233 3951 0.300000
233 3952 0.300000
233 3953 0.300000
233 3954 0.300000
233 3955 0.300000
233 3956 0.300000
233 3957 0.300000
233 3958 0.300000
233 3959 0.300000
233 3960 0.300000
233 3961 0.300000
233 8507 0.600000
233 8510 0.600000
233 8513 0.600000
233 8515 0.600000
233 8517 0.600000
233 8520 0.600000
233 8524 0.600000
233 8526 0.600000
233 8544 0.600000
233 8546 0.600000
233 8562 0.600000
233 8569 0.600000
234 372 1.000000
234 393 1.000000
234 1216 0.300000
234 1217 0.300000
234 1218 0.300000
234 1219 0.300000
234 1220 0.300000
234 1221 0.300000
234 1222 0.300000
234 1223 0.300000
234 1224 0.300000
234 1225 0.300000
234 1226 0.300000
234 1227 0.300000
234 1228 0.300000
234 1229 0.300000
234 1230 0.300000
234 1231 0.300000
234 1232 0.300000
234 1233 0.300000
234 1234 0.300000
234 1235 0.300000
234 1236 0.300000
234 1237 0.300000
234 1238 0.300000
234 1239 0.300000
234 1240 0.300000
234 1241 0.300000
234 1242 0.300000
234 1243 0.300000
234 1244 0.300000
234 1245 0.300000
234 1246 0.300000
234 1247 0.300000
234 1248 0.300000
234 1249 0.300000
234 1250 0.300000
234 1251 0.300000
234 1252 0.300000
234 1253 0.300000
234 1254 0.300000
234 1255 0.300000
234 1256 0.300000
234 1257 0.300000
234 1258 0.300000
234 1259 0.300000
234 1260 0.300000
234 1261 0.300000
234 1262 0.300000
234 1263 0.300000
234 1264 0.300000
234 1265 0.300000
234 1266 0.300000
234 1267 0.300000
234 1268 0.300000
234 1269 0.300000
234 1270 0.300000
234 1271 0.300000
234 1272 0.300000
234 1273 0.300000
234 1274 0.300000
234 1275 0.300000
234 1276 0.300000
234 1277 0.300000
234 1278 0.300000
234 1279 0.300000
234 1280 0.300000
234 1281 0.300000
234 1282 0.300000
234 1283 0.300000
234 1284 0.300000
234 1285 0.300000
234 1286 0.300000
234 1287 0.300000
234 1288 0.300000
234 1289 0.300000
234 1290 0.300000
234 1291 0.300000
234 1292 0.300000
234 1293 0.300000
234 1294 0.300000
234 1295 0.300000
234 1296 0.300000
234 1297 0.300000
234 1298 0.300000
234 1299 0.300000
234 1300 0.300000
234 1301 0.300000
234 1302 0.300000
234 1303 0.300000
234 1304 0.300000
234 1305 0.300000
234 1306 0.300000
234 1307 0.300000
234 1308 0.300000
234 1309 0.300000
234 1310 0.300000
234 1311 0.300000
234 1312 0.300000
234 1313 0.300000
234 1314 0.300000
234 1315 0.300000
234 1316 0.300000
234 1317 0.300000
234 1318 0.300000
234 1319 0.300000
234 1320 0.300000
234 1321 0.300000
234 1322 0.300000
234 1323 0.300000
234 1324 0.300000
234 1325 0.300000
234 1326 0.300000
234 1327 0.300000
234 1328 0.300000
234 1329 0.300000
234 1330 0.300000
234 1331 0.300000
234 1332 0.300000
234 1333 0.300000
234 1334 0.300000
234 1335 0.300000
234 1336 0.300000
234 1337 0.300000
234 1338 0.300000
234 1339 0.300000
234 1340 0.300000
234 1341 0.300000
234 1342 0.300000
234 1343 0.300000
234 1344 0.300000
234 1345 0.300000
234 1346 0.300000
234 1347 0.300000
234 1348 0.300000
234 1349 0.300000
234 1350 0.300000
234 1351 0.300000
234 1352 0.300000
234 1353 0.300000
234 1354 0.300000
234 1355 0.300000
234 1356 0.300000
234 1357 0.300000
234 1358 0.300000
234 1359 0.300000
234 1360 0.300000
234 1361 0.300000
234 1362 0.300000
234 1363 0.300000
234 1364 0.300000
234 1365 0.300000
234 1366 0.300000
234 1367 0.300000
234 1368 0.300000
234 1369 0.300000
234 1370 0.300000
234 1371 0.300000
234 1372 0.300000
234 1373 0.300000
234 1374 0.300000
234 1375 0.300000
234 1376 0.300000
234 1377 0.300000
234 1378 0.300000
234 1379 0.300000
234 1380 0.300000
234 1381 0.300000
234 1382 0.300000
234 1383 0.300000
234 1384 0.300000
234 1385 0.300000
234 1386 0.300000
234 1387 0.300000
234 1388 0.300000
234 1389 0.300000
234 1390 0.300000
234 1391 0.300000
234 1392 0.300000
234 1393 0.300000
234 1394 0.300000
234 1395 0.300000
234 1396 0.300000
234 1397 0.300000
234 1398 0.300000
234 1399 0.300000
234 1400 0.300000
234 1401 0.300000
234 1402 0.300000
234 1403 0.300000
234 1404 0.300000
234 1405 0.300000
234 1406 0.300000
234 1407 0.300000
234 1408 0.300000
234 1409 0.300000
234 1410 0.300000
234 1411 0.300000
234 1412 0.300000
234 1413 0.300000
234 1414 0.300000
234 1415 0.300000
234 1416 0.300000
234 1417 0.300000
234 1418 0.300000
234 1419 0.300000
234 1420 0.300000
234 1421 0.300000
234 1422 0.300000
234 1423 0.300000
234 1424 0.300000
234 1425 0.300000
234 1426 0.300000
234 1427 0.300000
234 1428 0.300000
234 1429 0.300000
234 1430 0.300000
234 1431 0.300000
234 1432 0.300000
234 1433 0.300000
234 1434 0.300000
234 1435 0.300000
234 1436 0.300000
234 1437 0.300000
234 1438 0.300000
234 1439 0.300000
234 1440 0.300000
234 1441 0.300000
234 1442 0.300000
234 1443 0.300000
234 1444 0.300000
234 1445 0.300000
234 1446 0.300000
234 1447 0.300000
234 1448 0.300000
234 1449 0.300000
234 1450 0.300000
234 1451 0.300000
234 1452 0.300000
234 1453 0.300000
234 1454 0.300000
234 1455 0.300000
234 1456 0.300000
234 1457 0.300000
234 1458 0.300000
234 1459 0.300000
234 1460 0.300000
234 1461 0.300000
234 1462 0.300000
234 1463 0.300000
234 1464 0.300000
234 1465 0.300000
234 1466 0.300000
234 1467 0.300000
234 1468 0.300000
234 1469 0.300000
234 1470 0.300000
234 1471 0.300000
234 1472 0.300000
234 1473 0.300000
234 1474 0.300000
234 1475 0.300000
234 1476 0.300000
234 1477 0.300000
234 1478 0.300000
234 1479 0.300000
234 1480 0.300000
234 1481 0.300000
234 1482 0.300000
234 1483 0.300000
234 1484 0.300000
234 1485 0.300000
234 1486 0.300000
234 1487 0.300000
234 1488 0.300000
234 1489 0.300000
234 1490 0.300000
234 1491 0.300000
234 1492 0.300000
234 1493 0.300000
234 1494 0.300000
234 1495 0.300000
234 1496 0.300000
234 1497 0.300000
234 1498 0.300000
234 1499 0.300000
234 1500 0.300000
234 1501 0.300000
234 1502 0.300000
234 1503 0.300000
234 1504 0.300000
234 1505 0.300000
234 1506 0.300000
234 1507 0.300000
234 1508 0.300000
234 1509 0.300000
234 1510 0.300000
234 1511 0.300000
234 1512 0.300000
234 1513 0.300000
234 1514 0.300000
234 1515 0.300000
234 1516 0.300000
234 1517 0.300000
234 1518 0.300000
234 1519 0.300000
234 1520 0.300000
234 1521 0.300000
234 1522 0.300000
234 1523 0.300000
234 1524 0.300000
234 1525 0.300000
234 1526 0.300000
234 1527 0.300000
234 1528 0.300000
234 1529 0.300000
234 1530 0.300000
234 1531 0.300000
234 1532 0.300000
234 1533 0.300000
234 1534 0.300000
234 1535 0.300000
234 1536 0.300000
234 1537 0.300000
234 1538 0.300000
234 1539 0.300000
234 1540 0.300000
234 1541 0.300000
234 1542 0.300000
234 1543 0.300000
234 1544 0.300000
234 1545 0.300000
234 1546 0.300000
234 1547 0.300000
234 1548 0.300000
234 1549 0.300000
234 1550 0.300000
234 1551 0.300000
234 1552 0.300000
234 1553 0.300000
234 1554 0.300000
234 1555 0.300000
234 1556 0.300000
234 1557 0.300000
234 1558 0.300000
234 1559 0.300000
234 1560 0.300000
234 1561 0.300000
234 1562 0.300000
234 1563 0.300000
234 1564 0.300000
234 1565 0.300000
234 1566 0.300000
234 1567 0.300000
234 1568 0.300000
234 1569 0.300000
234 1570 0.300000
234 1571 0.300000
234 1572 0.300000
234 1573 0.300000
234 1574 0.300000
234 1575 0.300000
234 1576 0.300000
234 1577 0.300000
234 1578 0.300000
234 1579 0.300000
234 1580 0.300000
234 1581 0.300000
234 1582 0.300000
234 1583 0.300000
234 1584 0.300000
234 1585 0.300000
234 1586 0.300000
234 1587 0.300000
234 1588 0.300000
234 1589 0.300000
234 1590 0.300000
234 1591 0.300000
234 1592 0.300000
234 1593 0.300000
234 1594 0.300000
234 1595 0.300000
234 1596 0.300000
234 1597 0.300000
234 1598 0.300000
234 1599 0.300000
234 1600 0.300000
234 1601 0.300000
234 1602 0.300000
234 1603 0.300000
234 1604 0.300000
234 1605 0.300000
234 1606 0.300000
234 1607 0.300000
234 1608 0.300000
234 1609 0.300000
234 1610 0.300000
234 1611 0.300000
234 1612 0.300000
234 1613 0.300000
234 1614 0.300000
234 1615 0.300000
234 1616 0.300000
234 1617 0.300000
234 1618 0.300000
234 1619 0.300000
234 1620 0.300000
234 1621 0.300000
234 1622 0.300000
234 1623 0.300000
234 1624 0.300000
234 1625 0.300000
234 1626 0.300000
234 1627 0.300000
234 1628 0.300000
234 1629 0.300000
234 1630 0.300000
234 1631 0.300000
234 1632 0.300000
234 1633 0.300000
234 1634 0.300000
234 1635 0.300000
234 1636 0.300000
234 1637 0.300000
234 1638 0.300000
234 1639 0.300000
234 1640 0.300000
234 1641 0.300000
234 1642 0.300000
234 1643 0.300000
234 1644 0.300000
234 1645 0.300000
234 1646 0.300000
234 1647 0.300000
234 1648 0.300000
234 1649 0.300000
234 1650 0.300000
234 1651 0.300000
234 1652 0.300000
234 1653 0.300000
234 1654 0.300000
234 1655 0.300000
234 1656 0.300000
234 1657 0.300000
234 1658 0.300000
234 1659 0.300000
234 1660 0.300000
234 1661 0.300000
234 1662 0.300000
234 1663 0.300000
234 1664 0.300000
234 1665 0.300000
234 1666 0.300000
234 1667 0.300000
234 1668 0.300000
234 1669 0.300000
234 1670 0.300000
234 1671 0.300000
234 1672 0.300000
234 1673 0.300000
234 1674 0.300000
234 1675 0.300000
234 1676 0.300000
234 1677 0.300000
234 1678 0.300000
234 1679 0.300000
234 1680 0.300000
234 1681 0.300000
234 1682 0.300000
234 1683 0.300000
234 1684 0.300000
234 1685 0.300000
234 3862 0.300000
234 3863 0.300000
234 3864 0.300000
234 3865 0.300000
234 3866 0.300000
234 3867 0.300000
234 3868 0.300000
234 3869 0.300000
234 3870 0.300000
234 3871 0.300000
234 3872 0.300000
234 3873 0.300000
234 3874 0.300000
234 3875 0.300000
234 3876 0.300000
234 3877 0.300000
234 3878 0.300000
234 3879 0.300000
234 3880 0.300000
234 3881 0.300000
234 3882 0.300000
234 3883 0.300000
234 3884 0.300000
234 3885 0.300000
234 3886 0.300000
234 3887 0.300000
234 3888 0.300000
234 3889 0.300000
234 3890 0.300000
234 3891 0.300000
234 3892 0.300000
234 3893 0.300000
234 3894 0.300000
234 3895 0.300000
234 3896 0.300000
234 3897 0.300000
234 3898 0.300000
234 3899 0.300000
234 3900 0.300000
234 3901 0.300000
234 3902 0.300000
234 3903 0.300000
234 3904 0.300000
234 3905 0.300000
234 3906 0.300000
234 3907 0.300000
234 3908 0.300000
234 3909 0.300000
234 3910 0.300000
234 3911 0.300000
234 3912 0.300000
234 3913 0.300000
234 3914 0.300000
234 3915 0.300000
234 3916 0.300000
234 3917 0.300000
234 3918 0.300000
234 3919 0.300000
234 3920 0.300000
234 3921 0.300000
234 3922 0.300000
234 3923 0.300000
234 3924 0.300000
234 3925 0.300000
234 3926 0.300000
234 3927 0.300000
234 3928 0.300000
234 3929 0.300000
234 3930 0.300000
234 3931 0.300000
234 3932 0.300000
234 3933 0.300000
234 3934 0.300000
234 3935 0.300000
234 3936 0.300000
234 3937 0.300000
234 3938 0.300000
234 3939 0.300000
234 3940 0.300000
234 3941 0.300000
234 3942 0.300000
234 3943 0.300000
234 3944 0.300000
234 3945 0.300000
234 3946 0.300000
234 3947 0.300000
234 3948 0.300000
234 3949 0.300000
234 3950 0.300000
234 3951 0.300000
234 3952 0.300000
234 3953 0.300000
234 3954 0.300000
234 3955 0.300000
234 3956 0.300000
234 3957 0.300000
234 3958 0.300000
234 3959 0.300000
234 3960 0.300000
234 3961 0.300000
234 8505 0.600000
234 8508 0.600000
234 8509 0.600000
234 8510 0.600000
234 8512 0.600000
234 8520 0.600000
234 8525 0.600000
234 8528 0.600000
234 8536 0.600000
234 8537 0.600000
234 8542 0.600000
234 8545 0.600000
234 8546 0.600000
234 8550 0.600000
234 8553 0.600000
234 8566 0.600000
234 8571 0.600000
235 244 1.000000
235 1216 0.300000
235 1217 0.300000
235 1218 0.300000
235 1219 0.300000
235 1220 0.300000
235 1221 0.300000
235 1222 0.300000
235 1223 0.300000
235 1224 0.300000
235 1225 0.300000
235 1226 0.300000
235 1227 0.300000
235 1228 0.300000
235 1229 0.300000
235 1230 0.300000
235 1231 0.300000
235 1232 0.300000
235 1233 0.300000
235 1234 0.300000
235 1235 0.300000
235 1236 0.300000
235 1237 0.300000
235 1238 0.300000
235 1239 0.300000
235 1240 0.300000
235 1241 0.300000
235 1242 0.300000
235 1243 0.300000
235 1244 0.300000
235 1245 0.300000
235 1246 0.300000
235 1247 0.300000
235 1248 0.300000
235 1249 0.300000
235 1250 0.300000
235 1251 0.300000
235 1252 0.300000
235 1253 0.300000
235 1254 0.300000
235 1255 0.300000
235 1256 0.300000
235 1257 0.300000
235 1258 0.300000
235 1259 0.300000
235 1260 0.300000
235 1261 0.300000
235 1262 0.300000
235 1263 0.300000
235 1264 0.300000
235 1265 0.300000
235 1266 0.300000
235 1267 0.300000
235 1268 0.300000
235 1269 0.300000
235 1270 0.300000
235 1271 0.300000
235 1272 0.300000
235 1273 0.300000
235 1274 0.300000
235 1275 0.300000
235 1276 0.300000
235 1277 0.300000
235 1278 0.300000
235 1279 0.300000
235 1280 0.300000
235 1281 0.300000
235 1282 0.300000
235 1283 0.300000
235 1284 0.300000
235 1285 0.300000
235 1286 0.300000
235 1287 0.300000
235 1288 0.300000
235 1289 0.300000
235 1290 0.300000
235 1291 0.300000
235 1292 0.300000
235 1293 0.300000
235 1294 0.300000
235 1295 0.300000
235 1296 0.300000
235 1297 0.300000
235 1298 0.300000
235 1299 0.300000
235 1300 0.300000
235 1301 0.300000
235 1302 0.300000
235 1303 0.300000
235 1304 0.300000
235 1305 0.300000
235 1306 0.300000
235 1307 0.300000
235 1308 0.300000
235 1309 0.300000
235 1310 0.300000
235 1311 0.300000
235 1312 0.300000
235 1313 0.300000
235 1314 0.300000
235 1315 0.300000
235 1316 0.300000
235 1317 0.300000
235 1318 0.300000
235 1319 0.300000
235 1320 0.300000
235 1321 0.300000
235 1322 0.300000
235 1323 0.300000
235 1324 0.300000
235 1325 0.300000
235 1326 0.300000
235 1327 0.300000
235 1328 0.300000
235 1329 0.300000
235 1330 0.300000
235 1331 0.300000
235 1332 0.300000
235 1333 0.300000
235 1334 0.300000
235 1335 0.300000
235 1336 0.300000
235 1337 0.300000
235 1338 0.300000
235 1339 0.300000
235 1340 0.300000
235 1341 0.300000
235 1342 0.300000
235 1343 0.300000
235 1344 0.300000
235 1345 0.300000
235 1346 0.300000
235 1347 0.300000
235 1348 0.300000
235 1349 0.300000
235 1350 0.300000
235 1351 0.300000
235 1352 0.300000
235 1353 0.300000
235 1354 0.300000
235 1355 0.300000
235 1356 0.300000
235 1357 0.300000
235 1358 0.300000
235 1359 0.300000
235 1360 0.300000
235 1361 0.300000
235 1362 0.300000
235 1363 0.300000
235 1364 0.300000
235 1365 0.300000
235 1366 0.300000
235 1367 0.300000
235 1368 0.300000
235 1369 0.300000
235 1370 0.300000
235 1371 0.300000
235 1372 0.300000
235 1373 0.300000
235 1374 0.300000
235 1375 0.300000
235 1376 0.300000
235 1377 0.300000
235 1378 0.300000
235 1379 0.300000
235 1380 0.300000
235 1381 0.300000
235 1382 0.300000
235 1383 0.300000
235 1384 0.300000
235 1385 0.300000
235 1386 0.300000
235 1387 0.300000
235 1388 0.300000
235 1389 0.300000
235 1390 0.300000
235 1391 0.300000
235 1392 0.300000
235 1393 0.300000
235 1394 0.300000
235 1395 0.300000
235 1396 0.300000
235 1397 0.300000
235 1398 0.300000
235 1399 0.300000
235 1400 0.300000
235 1401 0.300000
235 1402 0.300000
235 1403 0.300000
235 1404 0.300000
235 1405 0.300000
235 1406 0.300000
235 1407 0.300000
235 1408 0.300000
235 1409 0.300000
235 1410 0.300000
235 1411 0.300000
235 1412 0.300000
235 1413 0.300000
235 1414 0.300000
235 1415 0.300000
235 1416 0.300000
235 1417 0.300000
235 1418 0.300000
235 1419 0.300000
235 1420 0.300000
235 1421 0.300000
235 1422 0.300000
235 1423 0.300000
235 1424 0.300000
235 1425 0.300000
235 1426 0.300000
235 1427 0.300000
235 1428 0.300000
235 1429 0.300000
235 1430 0.300000
235 1431 0.300000
235 1432 0.300000
235 1433 0.300000
235 1434 0.300000
235 1435 0.300000
235 1436 0.300000
235 1437 0.300000
235 1438 0.300000
235 1439 0.300000
235 1440 0.300000
235 1441 0.300000
235 1442 0.300000
235 1443 0.300000
235 1444 0.300000
235 1445 0.300000
235 1446 0.300000
235 1447 0.300000
235 1448 0.300000
235 1449 0.300000
235 1450 0.300000
235 1451 0.300000
235 1452 0.300000
235 1453 0.300000
235 1454 0.300000
235 1455 0.300000
235 1456 0.300000
235 1457 0.300000
235 1458 0.300000
235 1459 0.300000
235 1460 0.300000
235 1461 0.300000
235 1462 0.300000
235 1463 0.300000
235 1464 0.300000
235 1465 0.300000
235 1466 0.300000
235 1467 0.300000
235 1468 0.300000
235 1469 0.300000
235 1470 0.300000
235 1471 0.300000
235 1472 0.300000
235 1473 0.300000
235 1474 0.300000
235 1475 0.300000
235 1476 0.300000
235 1477 0.300000
235 1478 0.300000
235 1479 0.300000
235 1480 0.300000
235 1481 0.300000
235 1482 0.300000
235 1483 0.300000
235 1484 0.300000
235 1485 0.300000
235 1486 0.300000
235 1487 0.300000
235 1488 0.300000
235 1489 0.300000
235 1490 0.300000
235 1491 0.300000
235 1492 0.300000
235 1493 0.300000
235 1494 0.300000
235 1495 0.300000
235 1496 0.300000
235 1497 0.300000
235 1498 0.300000
235 1499 0.300000
235 1500 0.300000
235 1501 0.300000
235 1502 0.300000
235 1503 0.300000
235 1504 0.300000
235 1505 0.300000
235 1506 0.300000
235 1507 0.300000
235 1508 0.300000
235 1509 0.300000
235 1510 0.300000
235 1511 0.300000
235 1512 0.300000
235 1513 0.300000
235 1514 0.300000
235 1515 0.300000
235 1516 0.300000
235 1517 0.300000
235 1518 0.300000
235 1519 0.300000
235 1520 0.300000
235 1521 0.300000
235 1522 0.300000
235 1523 0.300000
235 1524 0.300000
235 1525 0.300000
235 1526 0.300000
235 1527 0.300000
235 1528 0.300000
235 1529 0.300000
235 1530 0.300000
235 1531 0.300000
235 1532 0.300000
235 1533 0.300000
235 1534 0.300000
235 1535 0.300000
235 1536 0.300000
235 1537 0.300000
235 1538 0.300000
235 1539 0.300000
235 1540 0.300000
235 1541 0.300000
235 1542 0.300000
235 1543 0.300000
235 1544 0.300000
235 1545 0.300000
235 1546 0.300000
235 1547 0.300000
235 1548 0.300000
235 1549 0.300000
235 1550 0.300000
235 1551 0.300000
235 1552 0.300000
235 1553 0.300000
235 1554 0.300000
235 1555 0.300000
235 1556 0.300000
235 1557 0.300000
235 1558 0.300000
235 1559 0.300000
235 1560 0.300000
235 1561 0.300000
235 1562 0.300000
235 1563 0.300000
235 1564 0.300000
235 1565 0.300000
235 1566 0.300000
235 1567 0.300000
235 1568 0.300000
235 1569 0.300000
235 1570 0.300000
235 1571 0.300000
235 1572 0.300000
235 1573 0.300000
235 1574 0.300000
235 1575 0.300000
235 1576 0.300000
235 1577 0.300000
235 1578 0.300000
235 1579 0.300000
235 1580 0.300000
235 1581 0.300000
235 1582 0.300000
235 1583 0.300000
235 1584 0.300000
235 1585 0.300000
235 1586 0.300000
235 1587 0.300000
235 1588 0.300000
235 1589 0.300000
235 1590 0.300000
235 1591 0.300000
235 1592 0.300000
235 1593 0.300000
235 1594 0.300000
235 1595 0.300000
235 1596 0.300000
235 1597 0.300000
235 1598 0.300000
235 1599 0.300000
235 1600 0.300000
235 1601 0.300000
235 1602 0.300000
235 1603 0.300000
235 1604 0.300000
235 1605 0.300000
235 1606 0.300000
235 1607 0.300000
235 1608 0.300000
235 1609 0.300000
235 1610 0.300000
235 1611 0.300000
235 1612 0.300000
235 1613 0.300000
235 1614 0.300000
235 1615 0.300000
235 1616 0.300000
235 1617 0.300000
235 1618 0.300000
235 1619 0.300000
235 1620 0.300000
235 1621 0.300000
235 1622 0.300000
235 1623 0.300000
235 1624 0.300000
235 1625 0.300000
235 1626 0.300000
235 1627 0.300000
235 1628 0.300000
235 1629 0.300000
235 1630 0.300000
235 1631 0.300000
235 1632 0.300000
235 1633 0.300000
235 1634 0.300000
235 1635 0.300000
235 1636 0.300000
235 1637 0.300000
235 1638 0.300000
235 1639 0.300000
235 1640 0.300000
235 1641 0.300000
235 1642 0.300000
235 1643 0.300000
235 1644 0.300000
235 1645 0.300000
235 1646 0.300000
235 1647 0.300000
235 1648 0.300000
235 1649 0.300000
235 1650 0.300000
235 1651 0.300000
235 1652 0.300000
235 1653 0.300000
235 1654 0.300000
235 1655 0.300000
235 1656 0.300000
235 1657 0.300000
235 1658 0.300000
235 1659 0.300000
235 1660 0.300000
235 1661 0.300000
235 1662 0.300000
235 1663 0.300000
235 1664 0.300000
235 1665 0.300000
235 1666 0.300000
235 1667 0.300000
235 1668 0.300000
235 1669 0.300000
235 1670 0.300000
235 1671 0.300000
235 1672 0.300000
235 1673 0.300000
235 1674 0.300000
235 1675 0.300000
235 1676 0.300000
235 1677 0.300000
235 1678 0.300000
235 1679 0.300000
235 1680 0.300000
235 1681 0.300000
235 1682 0.300000
235 1683 0.300000
235 1684 0.300000
235 1685 0.300000
235 3862 0.300000
235 3863 0.300000
235 3864 0.300000
235 3865 0.300000
235 3866 0.300000
235 3867 0.300000
235 3868 0.300000
235 3869 0.300000
235 3870 0.300000
235 3871 0.300000
235 3872 0.300000
235 3873 0.300000
235 3874 0.300000
235 3875 0.300000
235 3876 0.300000
235 3877 0.300000
235 3878 0.300000
235 3879 0.300000
235 3880 0.300000
235 3881 0.300000
235 3882 0.300000
235 3883 0.300000
235 3884 0.300000
235 3885 0.300000
235 3886 0.300000
235 3887 0.300000
235 3888 0.300000
235 3889 0.300000
235 3890 0.300000
235 3891 0.300000
235 3892 0.300000
235 3893 0.300000
235 3894 0.300000
235 3895 0.300000
235 3896 0.300000
235 3897 0.300000
235 3898 0.300000
235 3899 0.300000
235 3900 0.300000
235 3901 0.300000
235 3902 0.300000
235 3903 0.300000
235 3904 0.300000
235 3905 0.300000
235 3906 0.300000
235 3907 0.300000
235 3908 0.300000
235 3909 0.300000
235 3910 0.300000
235 3911 0.300000
235 3912 0.300000
235 3913 0.300000
235 3914 0.300000
235 3915 0.300000
235 3916 0.300000
235 3917 0.300000
235 3918 0.300000
235 3919 0.300000
235 3920 0.300000
235 3921 0.300000
235 3922 0.300000
235 3923 0.300000
235 3924 0.300000
235 3925 0.300000
235 3926 0.300000
235 3927 0.300000
235 3928 0.300000
235 3929 0.300000
235 3930 0.300000
235 3931 0.300000
235 3932 0.300000
235 3933 0.300000
235 3934 0.300000
235 3935 0.300000
235 3936 0.300000
235 3937 0.300000
235 3938 0.300000
235 3939 0.300000
235 3940 0.300000
235 3941 0.300000
235 3942 0.300000
235 3943 0.300000
235 3944 0.300000
235 3945 0.300000
235 3946 0.300000
235 3947 0.300000
235 3948 0.300000
235 3949 0.300000
235 3950 0.300000
235 3951 0.300000
235 3952 0.300000
235 3953 0.300000
235 3954 0.300000
235 3955 0.300000
235 3956 0.300000
235 3957 0.300000
235 3958 0.300000
235 3959 0.300000
235 3960 0.300000
235 3961 0.300000
235 8503 0.600000
235 8510 0.600000
235 8515 0.600000
235 8518 0.600000
235 8519 0.600000
235 8532 0.600000
235 8534 0.600000
235 8538 0.600000
235 8540 0.600000
235 8541 0.600000
235 8544 0.600000
235 8549 0.600000
235 8554 0.600000
235 8557 0.600000
235 8566 0.600000
235 8567 0.600000
236 264 1.000000
236 373 1.000000
236 378 1.000000
236 389 1.000000
236 1216 0.300000
236 1217 0.300000
236 1218 0.300000
236 1219 0.300000
236 1220 0.300000
236 1221 0.300000
236 1222 0.300000
236 1223 0.300000
236 1224 0.300000
236 1225 0.300000
236 1226 0.300000
236 1227 0.300000
236 1228 0.300000
236 1229 0.300000
236 1230 0.300000
236 1231 0.300000
236 1232 0.300000
236 1233 0.300000
236 1234 0.300000
236 1235 0.300000
236 1236 0.300000
236 1237 0.300000
236 1238 0.300000
236 1239 0.300000
236 1240 0.300000
236 1241 0.300000
236 1242 0.300000
236 1243 0.300000
236 1244 0.300000
236 1245 0.300000
236 1246 0.300000
236 1247 0.300000
236 1248 0.300000
236 1249 0.300000
236 1250 0.300000
236 1251 0.300000
236 1252 0.300000
236 1253 0.300000
236 1254 0.300000
236 1255 0.300000
236 1256 0.300000
236 1257 0.300000
236 1258 0.300000
236 1259 0.300000
236 1260 0.300000
236 1261 0.300000
236 1262 0.300000
236 1263 0.300000
236 1264 0.300000
236 1265 0.300000
236 1266 0.300000
236 1267 0.300000
236 1268 0.300000
236 1269 0.300000
236 1270 0.300000
236 1271 0.300000
236 1272 0.300000
236 1273 0.300000
236 1274 0.300000
236 1275 0.300000
236 1276 0.300000
236 1277 0.300000
236 1278 0.300000
236 1279 0.300000
236 1280 0.300000
236 1281 0.300000
236 1282 0.300000
236 1283 0.300000
236 1284 0.300000
236 1285 0.300000
236 1286 0.300000
236 1287 0.300000
236 1288 0.300000
236 1289 0.300000
236 1290 0.300000
236 1291 0.300000
236 1292 0.300000
236 1293 0.300000
236 1294 0.300000
236 1295 0.300000
236 1296 0.300000
236 1297 0.300000
236 1298 0.300000
236 1299 0.300000
236 1300 0.300000
236 1301 0.300000
236 1302 0.300000
236 1303 0.300000
236 1304 0.300000
236 1305 0.300000
236 1306 0.300000
236 1307 0.300000
236 1308 0.300000
236 1309 0.300000
236 1310 0.300000
236 1311 0.300000
236 1312 0.300000
236 1313 0.300000
236 1314 0.300000
236 1315 0.300000
236 1316 0.300000
236 1317 0.300000
236 1318 0.300000
236 1319 0.300000
236 1320 0.300000
236 1321 0.300000
236 1322 0.300000
236 1323 0.300000
236 1324 0.300000
236 1325 0.300000
236 1326 0.300000
236 1327 0.300000
236 1328 0.300000
236 1329 0.300000
236 1330 0.300000
236 1331 0.300000
236 1332 0.300000
236 1333 0.300000
236 1334 0.300000
236 1335 0.300000
236 1336 0.300000
236 1337 0.300000
236 1338 0.300000
236 1339 0.300000
236 1340 0.300000
236 1341 0.300000
236 1342 0.300000
236 1343 0.300000
236 1344 0.300000
236 1345 0.300000
236 1346 0.300000
236 1347 0.300000
236 1348 0.300000
236 1349 0.300000
236 1350 0.300000
236 1351 0.300000
236 1352 0.300000
236 1353 0.300000
236 1354 0.300000
236 1355 0.300000
236 1356 0.300000
236 1357 0.300000
236 1358 0.300000
236 1359 0.300000
236 1360 0.300000
236 1361 0.300000
236 1362 0.300000
236 1363 0.300000
236 1364 0.300000
236 1365 0.300000
236 1366 0.300000
236 1367 0.300000
236 1368 0.300000
236 1369 0.300000
236 1370 0.300000
236 1371 0.300000
236 1372 0.300000
236 1373 0.300000
236 1374 0.300000
236 1375 0.300000
236 1376 0.300000
236 1377 0.300000
236 1378 0.300000
236 1379 0.300000
236 1380 0.300000
236 1381 0.300000
236 1382 0.300000
236 1383 0.300000
236 1384 0.300000
236 1385 0.300000
236 1386 0.300000
236 1387 0.300000
236 1388 0.300000
236 1389 0.300000
236 1390 0.300000
236 1391 0.300000
236 1392 0.300000
236 1393 0.300000
236 1394 0.300000
236 1395 0.300000
236 1396 0.300000
236 1397 0.300000
236 1398 0.300000
236 1399 0.300000
236 1400 0.300000
236 1401 0.300000
236 1402 0.300000
236 1403 0.300000
236 1404 0.300000
236 1405 0.300000
236 1406 0.300000
236 1407 0.300000
236 1408 0.300000
236 1409 0.300000
236 1410 0.300000
236 1411 0.300000
236 1412 0.300000
236 1413 0.300000
236 1414 0.300000
236 1415 0.300000
236 1416 0.300000
236 1417 0.300000
236 1418 0.300000
236 1419 0.300000
236 1420 0.300000
236 1421 0.300000
236 1422 0.300000
236 1423 0.300000
236 1424 0.300000
236 1425 0.300000
236 1426 0.300000
236 1427 0.300000
236 1428 0.300000
236 1429 0.300000
236 1430 0.300000
236 1431 0.300000
236 1432 0.300000
236 1433 0.300000
236 1434 0.300000
236 1435 0.300000
236 1436 0.300000
236 1437 0.300000
236 1438 0.300000
236 1439 0.300000
236 1440 0.300000
236 1441 0.300000
236 1442 0.300000
236 1443 0.300000
236 1444 0.300000
236 1445 0.300000
236 1446 0.300000
236 1447 0.300000
236 1448 0.300000
236 1449 0.300000
236 1450 0.300000
236 1451 0.300000
236 1452 0.300000
236 1453 0.300000
236 1454 0.300000
236 1455 0.300000
236 1456 0.300000
236 1457 0.300000
236 1458 0.300000
236 1459 0.300000
236 1460 0.300000
236 1461 0.300000
236 1462 0.300000
236 1463 0.300000
236 1464 0.300000
236 1465 0.300000
236 1466 0.300000
236 1467 0.300000
236 1468 0.300000
236 1469 0.300000
236 1470 0.300000
236 1471 0.300000
236 1472 0.300000
236 1473 0.300000
236 1474 0.300000
236 1475 0.300000
236 1476 0.300000
236 1477 0.300000
236 1478 0.300000
236 1479 0.300000
236 1480 0.300000
236 1481 0.300000
236 1482 0.300000
236 1483 0.300000
236 1484 0.300000
236 1485 0.300000
236 1486 0.300000
236 1487 0.300000
236 1488 0.300000
236 1489 0.300000
236 1490 0.300000
236 1491 0.300000
236 1492 0.300000
236 1493 0.300000
236 1494 0.300000
236 1495 0.300000
236 1496 0.300000
236 1497 0.300000
236 1498 0.300000
236 1499 0.300000
236 1500 0.300000
236 1501 0.300000
236 1502 0.300000
236 1503 0.300000
236 1504 0.300000
236 1505 0.300000
236 1506 0.300000
236 1507 0.300000
236 1508 0.300000
236 1509 0.300000
236 1510 0.300000
236 1511 0.300000
236 1512 0.300000
236 1513 0.300000
236 1514 0.300000
236 1515 0.300000
236 1516 0.300000
236 1517 0.300000
236 1518 0.300000
236 1519 0.300000
236 1520 0.300000
236 1521 0.300000
236 1522 0.300000
236 1523 0.300000
236 1524 0.300000
236 1525 0.300000
236 1526 0.300000
236 1527 0.300000
236 1528 0.300000
236 1529 0.300000
236 1530 0.300000
236 1531 0.300000
236 1532 0.300000
236 1533 0.300000
236 1534 0.300000
236 1535 0.300000
236 1536 0.300000
236 1537 0.300000
236 1538 0.300000
236 1539 0.300000
236 1540 0.300000
236 1541 0.300000
236 1542 0.300000
236 1543 0.300000
236 1544 0.300000
236 1545 0.300000
236 1546 0.300000
236 1547 0.300000
236 1548 0.300000
236 1549 0.300000
236 1550 0.300000
236 1551 0.300000
236 1552 0.300000
236 1553 0.300000
236 1554 0.300000
236 1555 0.300000
236 1556 0.300000
236 1557 0.300000
236 1558 0.300000
236 1559 0.300000
236 1560 0.300000
236 1561 0.300000
236 1562 0.300000
236 1563 0.300000
236 1564 0.300000
236 1565 0.300000
236 1566 0.300000
236 1567 0.300000
236 1568 0.300000
236 1569 0.300000
236 1570 0.300000
236 1571 0.300000
236 1572 0.300000
236 1573 0.300000
236 1574 0.300000
236 1575 0.300000
236 1576 0.300000
236 1577 0.300000
236 1578 0.300000
236 1579 0.300000
236 1580 0.300000
236 1581 0.300000
236 1582 0.300000
236 1583 0.300000
236 1584 0.300000
236 1585 0.300000
236 1586 0.300000
236 1587 0.300000
236 1588 0.300000
236 1589 0.300000
236 1590 0.300000
236 1591 0.300000
236 1592 0.300000
236 1593 0.300000
236 1594 0.300000
236 1595 0.300000
236 1596 0.300000
236 1597 0.300000
236 1598 0.300000
236 1599 0.300000
236 1600 0.300000
236 1601 0.300000
236 1602 0.300000
236 1603 0.300000
236 1604 0.300000
236 1605 0.300000
236 1606 0.300000
236 1607 0.300000
236 1608 0.300000
236 1609 0.300000
236 1610 0.300000
236 1611 0.300000
236 1612 0.300000
236 1613 0.300000
236 1614 0.300000
236 1615 0.300000
236 1616 0.300000
236 1617 0.300000
236 1618 0.300000
236 1619 0.300000
236 1620 0.300000
236 1621 0.300000
236 1622 0.300000
236 1623 0.300000
236 1624 0.300000
236 1625 0.300000
236 1626 0.300000
236 1627 0.300000
236 1628 0.300000
236 1629 0.300000
236 1630 0.300000
236 1631 0.300000
236 1632 0.300000
236 1633 0.300000
236 1634 0.300000
236 1635 0.300000
236 1636 0.300000
236 1637 0.300000
236 1638 0.300000
236 1639 0.300000
236 1640 0.300000
236 1641 0.300000
236 1642 0.300000
236 1643 0.300000
236 1644 0.300000
236 1645 0.300000
236 1646 0.300000
236 1647 0.300000
236 1648 0.300000
236 1649 0.300000
236 1650 0.300000
236 1651 0.300000
236 1652 0.300000
236 1653 0.300000
236 1654 0.300000
236 1655 0.300000
236 1656 0.300000
236 1657 0.300000
236 1658 0.300000
236 1659 0.300000
236 1660 0.300000
236 1661 0.300000
236 1662 0.300000
236 1663 0.300000
236 1664 0.300000
236 1665 0.300000
236 1666 0.300000
236 1667 0.300000
236 1668 0.300000
236 1669 0.300000
236 1670 0.300000
236 1671 0.300000
236 1672 0.300000
236 1673 0.300000
236 1674 0.300000
236 1675 0.300000
236 1676 0.300000
236 1677 0.300000
236 1678 0.300000
236 1679 0.300000
236 1680 0.300000
236 1681 0.300000
236 1682 0.300000
236 1683 0.300000
236 1684 0.300000
236 1685 0.300000
236 3862 0.300000
236 3863 0.300000
236 3864 0.300000
236 3865 0.300000
236 3866 0.300000
236 3867 0.300000
236 3868 0.300000
236 3869 0.300000
236 3870 0.300000
236 3871 0.300000
236 3872 0.300000
236 3873 0.300000
236 3874 0.300000
236 3875 0.300000
236 3876 0.300000
236 3877 0.300000
236 3878 0.300000
236 3879 0.300000
236 3880 0.300000
236 3881 0.300000
236 3882 0.300000
236 3883 0.300000
236 3884 0.300000
236 3885 0.300000
236 3886 0.300000
236 3887 0.300000
236 3888 0.300000
236 3889 0.300000
236 3890 0.300000
236 3891 0.300000
236 3892 0.300000
236 3893 0.300000
236 3894 0.300000
236 3895 0.300000
236 3896 0.300000
236 3897 0.300000
236 3898 0.300000
236 3899 0.300000
236 3900 0.300000
236 3901 0.300000
236 3902 0.300000
236 3903 0.300000
236 3904 0.300000
236 3905 0.300000
236 3906 0.300000
236 3907 0.300000
236 3908 0.300000
236 3909 0.300000
236 3910 0.300000
236 3911 0.300000
236 3912 0.300000
236 3913 0.300000
236 3914 0.300000
236 3915 0.300000
236 3916 0.300000
236 3917 0.300000
236 3918 0.300000
236 3919 0.300000
236 3920 0.300000
236 3921 0.300000
236 3922 0.300000
236 3923 0.300000
236 3924 0.300000
236 3925 0.300000
236 3926 0.300000
236 3927 0.300000
236 3928 0.300000
236 3929 0.300000
236 3930 0.300000
236 3931 0.300000
236 3932 0.300000
236 3933 0.300000
236 3934 0.300000
236 3935 0.300000
236 3936 0.300000
236 3937 0.300000
236 3938 0.300000
236 3939 0.300000
236 3940 0.300000
236 3941 0.300000
236 3942 0.300000
236 3943 0.300000
236 3944 0.300000
236 3945 0.300000
236 3946 0.300000
236 3947 0.300000
236 3948 0.300000
236 3949 0.300000
236 3950 0.300000
236 3951 0.300000
236 3952 0.300000
236 3953 0.300000
236 3954 0.300000
236 3955 0.300000
236 3956 0.300000
236 3957 0.300000
236 3958 0.300000
236 3959 0.300000
236 3960 0.300000
236 3961 0.300000
236 8504 0.600000
236 8510 0.600000
236 8513 0.600000
236 8519 0.600000
236 8522 0.600000
236 8530 0.600000
236 8539 0.600000
236 8542 0.600000
236 8550 0.600000
236 8553 0.600000
236 8558 0.600000
237 263 1.000000
237 1216 0.300000
237 1217 0.300000
237 1218 0.300000
237 1219 0.300000
237 1220 0.300000
237 1221 0.300000
237 1222 0.300000
237 1223 0.300000
237 1224 0.300000
237 1225 0.300000
237 1226 0.300000
237 1227 0.300000
237 1228 0.300000
237 1229 0.300000
237 1230 0.300000
237 1231 0.300000
237 1232 0.300000
237 1233 0.300000
237 1234 0.300000
237 1235 0.300000
237 1236 0.300000
237 1237 0.300000
237 1238 0.300000
237 1239 0.300000
237 1240 0.300000
237 1241 0.300000
237 1242 0.300000
237 1243 0.300000
237 1244 0.300000
237 1245 0.300000
237 1246 0.300000
237 1247 0.300000
237 1248 0.300000
237 1249 0.300000
237 1250 0.300000
237 1251 0.300000
237 1252 0.300000
237 1253 0.300000
237 1254 0.300000
237 1255 0.300000
237 1256 0.300000
237 1257 0.300000
237 1258 0.300000
237 1259 0.300000
237 1260 0.300000
237 1261 0.300000
237 1262 0.300000
237 1263 0.300000
237 1264 0.300000
237 1265 0.300000
237 1266 0.300000
237 1267 0.300000
237 1268 0.300000
237 1269 0.300000
237 1270 0.300000
237 1271 0.300000
237 1272 0.300000
237 1273 0.300000
237 1274 0.300000
237 1275 0.300000
237 1276 0.300000
237 1277 0.300000
237 1278 0.300000
237 1279 0.300000
237 1280 0.300000
237 1281 0.300000
237 1282 0.300000
237 1283 0.300000
237 1284 0.300000
237 1285 0.300000
237 1286 0.300000
237 1287 0.300000
237 1288 0.300000
237 1289 0.300000
237 1290 0.300000
237 1291 0.300000
237 1292 0.300000
237 1293 0.300000
237 1294 0.300000
237 1295 0.300000
237 1296 0.300000
237 1297 0.300000
237 1298 0.300000
237 1299 0.300000
237 1300 0.300000
237 1301 0.300000
237 1302 0.300000
237 1303 0.300000
237 1304 0.300000
237 1305 0.300000
237 1306 0.300000
237 1307 0.300000
237 1308 0.300000
237 1309 0.300000
237 1310 0.300000
237 1311 0.300000
237 1312 0.300000
237 1313 0.300000
237 1314 0.300000
237 1315 0.300000
237 1316 0.300000
237 1317 0.300000
237 1318 0.300000
237 1319 0.300000
237 1320 0.300000
237 1321 0.300000
237 1322 0.300000
237 1323 0.300000
237 1324 0.300000
237 1325 0.300000
237 1326 0.300000
237 1327 0.300000
237 1328 0.300000
237 1329 0.300000
237 1330 0.300000
237 1331 0.300000
237 1332 0.300000
237 1333 0.300000
237 1334 0.300000
237 1335 0.300000
237 1336 0.300000
237 1337 0.300000
237 1338 0.300000
237 1339 0.300000
237 1340 0.300000
237 1341 0.300000
237 1342 0.300000
237 1343 0.300000
237 1344 0.300000
237 1345 0.300000
237 1346 0.300000
237 1347 0.300000
237 1348 0.300000
237 1349 0.300000
237 1350 0.300000
237 1351 0.300000
237 1352 0.300000
237 1353 0.300000
237 1354 0.300000
237 1355 0.300000
237 1356 0.300000
237 1357 0.300000
237 1358 0.300000
237 1359 0.300000
237 1360 0.300000
237 1361 0.300000
237 1362 0.300000
237 1363 0.300000
237 1364 0.300000
237 1365 0.300000
237 1366 0.300000
237 1367 0.300000
237 1368 0.300000
237 1369 0.300000
237 1370 0.300000
237 1371 0.300000
237 1372 0.300000
237 1373 0.300000
237 1374 0.300000
237 1375 0.300000
237 1376 0.300000
237 1377 0.300000
237 1378 0.300000
237 1379 0.300000
237 1380 0.300000
237 1381 0.300000
237 1382 0.300000
237 1383 0.300000
237 1384 0.300000
237 1385 0.300000
237 1386 0.300000
237 1387 0.300000
237 1388 0.300000
237 1389 0.300000
237 1390 0.300000
237 1391 0.300000
237 1392 0.300000
237 1393 0.300000
237 1394 0.300000
237 1395 0.300000
237 1396 0.300000
237 1397 0.300000
237 1398 0.300000
237 1399 0.300000
237 1400 0.300000
237 1401 0.300000
237 1402 0.300000
237 1403 0.300000
237 1404 0.300000
237 1405 0.300000
237 1406 0.300000
237 1407 0.300000
237 1408 0.300000
237 1409 0.300000
237 1410 0.300000
237 1411 0.300000
237 1412 0.300000
237 1413 0.300000
237 1414 0.300000
237 1415 0.300000
237 1416 0.300000
237 1417 0.300000
237 1418 0.300000
237 1419 0.300000
237 1420 0.300000
237 1421 0.300000
237 1422 0.300000
237 1423 0.300000
237 1424 0.300000
237 1425 0.300000
237 1426 0.300000
237 1427 0.300000
237 1428 0.300000
237 1429 0.300000
237 1430 0.300000
237 1431 0.300000
237 1432 0.300000
237 1433 0.300000
237 1434 0.300000
237 1435 0.300000
237 1436 0.300000
237 1437 0.300000
237 1438 0.300000
237 1439 0.300000
237 1440 0.300000
237 1441 0.300000
237 1442 0.300000
237 1443 0.300000
237 1444 0.300000
237 1445 0.300000
237 1446 0.300000
237 1447 0.300000
237 1448 0.300000
237 1449 0.300000
237 1450 0.300000
237 1451 0.300000
237 1452 0.300000
237 1453 0.300000
237 1454 0.300000
237 1455 0.300000
237 1456 0.300000
237 1457 0.300000
237 1458 0.300000
237 1459 0.300000
237 1460 0.300000
237 1461 0.300000
237 1462 0.300000
237 1463 0.300000
237 1464 0.300000
237 1465 0.300000
237 1466 0.300000
237 1467 0.300000
237 1468 0.300000
237 1469 0.300000
237 1470 0.300000
237 1471 0.300000
237 1472 0.300000
237 1473 0.300000
237 1474 0.300000
237 1475 0.300000
237 1476 0.300000
237 1477 0.300000
237 1478 0.300000
237 1479 0.300000
237 1480 0.300000
237 1481 0.300000
237 1482 0.300000
237 1483 0.300000
237 1484 0.300000
237 1485 0.300000
237 1486 0.300000
237 1487 0.300000
237 1488 0.300000
237 1489 0.300000
237 1490 0.300000
237 1491 0.300000
237 1492 0.300000
237 1493 0.300000
237 1494 0.300000
237 1495 0.300000
237 1496 0.300000
237 1497 0.300000
237 1498 0.300000
237 1499 0.300000
237 1500 0.300000
237 1501 0.300000
237 1502 0.300000
237 1503 0.300000
237 1504 0.300000
237 1505 0.300000
237 1506 0.300000
237 1507 0.300000
237 1508 0.300000
237 1509 0.300000
237 1510 0.300000
237 1511 0.300000
237 1512 0.300000
237 1513 0.300000
237 1514 0.300000
237 1515 0.300000
237 1516 0.300000
237 1517 0.300000
237 1518 0.300000
237 1519 0.300000
237 1520 0.300000
237 1521 0.300000
237 1522 0.300000
237 1523 0.300000
237 1524 0.300000
237 1525 0.300000
237 1526 0.300000
237 1527 0.300000
237 1528 0.300000
237 1529 0.300000
237 1530 0.300000
237 1531 0.300000
237 1532 0.300000
237 1533 0.300000
237 1534 0.300000
237 1535 0.300000
237 1536 0.300000
237 1537 0.300000
237 1538 0.300000
237 1539 0.300000
237 1540 0.300000
237 1541 0.300000
237 1542 0.300000
237 1543 0.300000
237 1544 0.300000
237 1545 0.300000
237 1546 0.300000
237 1547 0.300000
237 1548 0.300000
237 1549 0.300000
237 1550 0.300000
237 1551 0.300000
237 1552 0.300000
237 1553 0.300000
237 1554 0.300000
237 1555 0.300000
237 1556 0.300000
237 1557 0.300000
237 1558 0.300000
237 1559 0.300000
237 1560 0.300000
237 1561 0.300000
237 1562 0.300000
237 1563 0.300000
237 1564 0.300000
237 1565 0.300000
237 1566 0.300000
237 1567 0.300000
237 1568 0.300000
237 1569 0.300000
237 1570 0.300000
237 1571 0.300000
237 1572 0.300000
237 1573 0.300000
237 1574 0.300000
237 1575 0.300000
237 1576 0.300000
237 1577 0.300000
237 1578 0.300000
237 1579 0.300000
237 1580 0.300000
237 1581 0.300000
237 1582 0.300000
237 1583 0.300000
237 1584 0.300000
237 1585 0.300000
237 1586 0.300000
237 1587 0.300000
237 1588 0.300000
237 1589 0.300000
237 1590 0.300000
237 1591 0.300000
237 1592 0.300000
237 1593 0.300000
237 1594 0.300000
237 1595 0.300000
237 1596 0.300000
237 1597 0.300000
237 1598 0.300000
237 1599 0.300000
237 1600 0.300000
237 1601 0.300000
237 1602 0.300000
237 1603 0.300000
237 1604 0.300000
237 1605 0.300000
237 1606 0.300000
237 1607 0.300000
237 1608 0.300000
237 1609 0.300000
237 1610 0.300000
237 1611 0.300000
237 1612 0.300000
237 1613 0.300000
237 1614 0.300000
237 1615 0.300000
237 1616 0.300000
237 1617 0.300000
237 1618 0.300000
237 1619 0.300000
237 1620 0.300000
237 1621 0.300000
237 1622 0.300000
237 1623 0.300000
237 1624 0.300000
237 1625 0.300000
237 1626 0.300000
237 1627 0.300000
237 1628 0.300000
237 1629 0.300000
237 1630 0.300000
237 1631 0.300000
237 1632 0.300000
237 1633 0.300000
237 1634 0.300000
237 1635 0.300000
237 1636 0.300000
237 1637 0.300000
237 1638 0.300000
237 1639 0.300000
237 1640 0.300000
237 1641 0.300000
237 1642 0.300000
237 1643 0.300000
237 1644 0.300000
237 1645 0.300000
237 1646 0.300000
237 1647 0.300000
237 1648 0.300000
237 1649 0.300000
237 1650 0.300000
237 1651 0.300000
237 1652 0.300000
237 1653 0.300000
237 1654 0.300000
237 1655 0.300000
237 1656 0.300000
237 1657 0.300000
237 1658 0.300000
237 1659 0.300000
237 1660 0.300000
237 1661 0.300000
237 1662 0.300000
237 1663 0.300000
237 1664 0.300000
237 1665 0.300000
237 1666 0.300000
237 1667 0.300000
237 1668 0.300000
237 1669 0.300000
237 1670 0.300000
237 1671 0.300000
237 1672 0.300000
237 1673 0.300000
237 1674 0.300000
237 1675 0.300000
237 1676 0.300000
237 1677 0.300000
237 1678 0.300000
237 1679 0.300000
237 1680 0.300000
237 1681 0.300000
237 1682 0.300000
237 1683 0.300000
237 1684 0.300000
237 1685 0.300000
237 3862 0.300000
237 3863 0.300000
237 3864 0.300000
237 3865 0.300000
237 3866 0.300000
237 3867 0.300000
237 3868 0.300000
237 3869 0.300000
237 3870 0.300000
237 3871 0.300000
237 3872 0.300000
237 3873 0.300000
237 3874 0.300000
237 3875 0.300000
237 3876 0.300000
237 3877 0.300000
237 3878 0.300000
237 3879 0.300000
237 3880 0.300000
237 3881 0.300000
237 3882 0.300000
237 3883 0.300000
237 3884 0.300000
237 3885 0.300000
237 3886 0.300000
237 3887 0.300000
237 3888 0.300000
237 3889 0.300000
237 3890 0.300000
237 3891 0.300000
237 3892 0.300000
237 3893 0.300000
237 3894 0.300000
237 3895 0.300000
237 3896 0.300000
237 3897 0.300000
237 3898 0.300000
237 3899 0.300000
237 3900 0.300000
237 3901 0.300000
237 3902 0.300000
237 3903 0.300000
237 3904 0.300000
237 3905 0.300000
237 3906 0.300000
237 3907 0.300000
237 3908 0.300000
237 3909 0.300000
237 3910 0.300000
237 3911 0.300000
237 3912 0.300000
237 3913 0.300000
237 3914 0.300000
237 3915 0.300000
237 3916 0.300000
237 3917 0.300000
237 3918 0.300000
237 3919 0.300000
237 3920 0.300000
237 3921 0.300000
237 3922 0.300000
237 3923 0.300000
237 3924 0.300000
237 3925 0.300000
237 3926 0.300000
237 3927 0.300000
237 3928 0.300000
237 3929 0.300000
237 3930 0.300000
237 3931 0.300000
237 3932 0.300000
237 3933 0.300000
237 3934 0.300000
237 3935 0.300000
237 3936 0.300000
237 3937 0.300000
237 3938 0.300000
237 3939 0.300000
237 3940 0.300000
237 3941 0.300000
237 3942 0.300000
237 3943 0.300000
237 3944 0.300000
237 3945 0.300000
237 3946 0.300000
237 3947 0.300000
237 3948 0.300000
237 3949 0.300000
237 3950 0.300000
237 3951 0.300000
237 3952 0.300000
237 3953 0.300000
237 3954 0.300000
237 3955 0.300000
237 3956 0.300000
237 3957 0.300000
237 3958 0.300000
237 3959 0.300000
237 3960 0.300000
237 3961 0.300000
237 8502 0.600000
237 8504 0.600000
237 8507 0.600000
237 8517 0.600000
237 8529 0.600000
237 8538 0.600000
237 8557 0.600000
237 8558 0.600000
237 8561 0.600000
237 8570 0.600000
238 348 1.000000
238 1216 0.300000
238 1217 0.300000
238 1218 0.300000
238 1219 0.300000
238 1220 0.300000
238 1221 0.300000
238 1222 0.300000
238 1223 0.300000
238 1224 0.300000
238 1225 0.300000
238 1226 0.300000
238 1227 0.300000
238 1228 0.300000
238 1229 0.300000
238 1230 0.300000
238 1231 0.300000
238 1232 0.300000
238 1233 0.300000
238 1234 0.300000
238 1235 0.300000
238 1236 0.300000
238 1237 0.300000
238 1238 0.300000
238 1239 0.300000
238 1240 0.300000
238 1241 0.300000
238 1242 0.300000
238 1243 0.300000
238 1244 0.300000
238 1245 0.300000
238 1246 0.300000
238 1247 0.300000
238 1248 0.300000
238 1249 0.300000
238 1250 0.300000
238 1251 0.300000
238 1252 0.300000
238 1253 0.300000
238 1254 0.300000
238 1255 0.300000
238 1256 0.300000
238 1257 0.300000
238 1258 0.300000
238 1259 0.300000
238 1260 0.300000
238 1261 0.300000
238 1262 0.300000
238 1263 0.300000
238 1264 0.300000
238 1265 0.300000
238 1266 0.300000
238 1267 0.300000
238 1268 0.300000
238 1269 0.300000
238 1270 0.300000
238 1271 0.300000
238 1272 0.300000
238 1273 0.300000
238 1274 0.300000
238 1275 0.300000
238 1276 0.300000
238 1277 0.300000
238 1278 0.300000
238 1279 0.300000
238 1280 0.300000
238 1281 0.300000
238 1282 0.300000
238 1283 0.300000
238 1284 0.300000
238 1285 0.300000
238 1286 0.300000
238 1287 0.300000
238 1288 0.300000
238 1289 0.300000
238 1290 0.300000
238 1291 0.300000
238 1292 0.300000
238 1293 0.300000
238 1294 0.300000
238 1295 0.300000
238 1296 0.300000
238 1297 0.300000
238 1298 0.300000
238 1299 0.300000
238 1300 0.300000
238 1301 0.300000
238 1302 0.300000
238 1303 0.300000
238 1304 0.300000
238 1305 0.300000
238 1306 0.300000
238 1307 0.300000
238 1308 0.300000
238 1309 0.300000
238 1310 0.300000
238 1311 0.300000
238 1312 0.300000
238 1313 0.300000
238 1314 0.300000
238 1315 0.300000
238 1316 0.300000
238 1317 0.300000
238 1318 0.300000
238 1319 0.300000
238 1320 0.300000
238 1321 0.300000
238 1322 0.300000
238 1323 0.300000
238 1324 0.300000
238 1325 0.300000
238 1326 0.300000
238 1327 0.300000
238 1328 0.300000
238 1329 0.300000
238 1330 0.300000
238 1331 0.300000
238 1332 0.300000
238 1333 0.300000
238 1334 0.300000
238 1335 0.300000
238 1336 0.300000
238 1337 0.300000
238 1338 0.300000
238 1339 0.300000
238 1340 0.300000
238 1341 0.300000
238 1342 0.300000
238 1343 0.300000
238 1344 0.300000
238 1345 0.300000
238 1346 0.300000
238 1347 0.300000
238 1348 0.300000
238 1349 0.300000
238 1350 0.300000
238 1351 0.300000
238 1352 0.300000
238 1353 0.300000
238 1354 0.300000
238 1355 0.300000
238 1356 0.300000
238 1357 0.300000
238 1358 0.300000
238 1359 0.300000
238 1360 0.300000
238 1361 0.300000
238 1362 0.300000
238 1363 0.300000
238 1364 0.300000
238 1365 0.300000
238 1366 0.300000
238 1367 0.300000
238 1368 0.300000
238 1369 0.300000
238 1370 0.300000
238 1371 0.300000
238 1372 0.300000
238 1373 0.300000
238 1374 0.300000
238 1375 0.300000
238 1376 0.300000
238 1377 0.300000
238 1378 0.300000
238 1379 0.300000
238 1380 0.300000
238 1381 0.300000
238 1382 0.300000
238 1383 0.300000
238 1384 0.300000
238 1385 0.300000
238 1386 0.300000
238 1387 0.300000
238 1388 0.300000
238 1389 0.300000
238 1390 0.300000
238 1391 0.300000
238 1392 0.300000
238 1393 0.300000
238 1394 0.300000
238 1395 0.300000
238 1396 0.300000
238 1397 0.300000
238 1398 0.300000
238 1399 0.300000
238 1400 0.300000
238 1401 0.300000
238 1402 0.300000
238 1403 0.300000
238 1404 0.300000
238 1405 0.300000
238 1406 0.300000
238 1407 0.300000
238 1408 0.300000
238 1409 0.300000
238 1410 0.300000
238 1411 0.300000
238 1412 0.300000
238 1413 0.300000
238 1414 0.300000
238 1415 0.300000
238 1416 0.300000
238 1417 0.300000
238 1418 0.300000
238 1419 0.300000
238 1420 0.300000
238 1421 0.300000
238 1422 0.300000
238 1423 0.300000
238 1424 0.300000
238 1425 0.300000
238 1426 0.300000
238 1427 0.300000
238 1428 0.300000
238 1429 0.300000
238 1430 0.300000
238 1431 0.300000
238 1432 0.300000
238 1433 0.300000
238 1434 0.300000
238 1435 0.300000
238 1436 0.300000
238 1437 0.300000
238 1438 0.300000
238 1439 0.300000
238 1440 0.300000
238 1441 0.300000
238 1442 0.300000
238 1443 0.300000
238 1444 0.300000
238 1445 0.300000
238 1446 0.300000
238 1447 0.300000
238 1448 0.300000
238 1449 0.300000
238 1450 0.300000
238 1451 0.300000
238 1452 0.300000
238 1453 0.300000
238 1454 0.300000
238 1455 0.300000
238 1456 0.300000
238 1457 0.300000
238 1458 0.300000
238 1459 0.300000
238 1460 0.300000
238 1461 0.300000
238 1462 0.300000
238 1463 0.300000
238 1464 0.300000
238 1465 0.300000
238 1466 0.300000
238 1467 0.300000
238 1468 0.300000
238 1469 0.300000
238 1470 0.300000
238 1471 0.300000
238 1472 0.300000
238 1473 0.300000
238 1474 0.300000
238 1475 0.300000
238 1476 0.300000
238 1477 0.300000
238 1478 0.300000
238 1479 0.300000
238 1480 0.300000
238 1481 0.300000
238 1482 0.300000
238 1483 0.300000
238 1484 0.300000
238 1485 0.300000
238 1486 0.300000
238 1487 0.300000
238 1488 0.300000
238 1489 0.300000
238 1490 0.300000
238 1491 0.300000
238 1492 0.300000
238 1493 0.300000
238 1494 0.300000
238 1495 0.300000
238 1496 0.300000
238 1497 0.300000
238 1498 0.300000
238 1499 0.300000
238 1500 0.300000
238 1501 0.300000
238 1502 0.300000
238 1503 0.300000
238 1504 0.300000
238 1505 0.300000
238 1506 0.300000
238 1507 0.300000
238 1508 0.300000
238 1509 0.300000
238 1510 0.300000
238 1511 0.300000
238 1512 0.300000
238 1513 0.300000
238 1514 0.300000
238 1515 0.300000
238 1516 0.300000
238 1517 0.300000
238 1518 0.300000
238 1519 0.300000
238 1520 0.300000
238 1521 0.300000
238 1522 0.300000
238 1523 0.300000
238 1524 0.300000
238 1525 0.300000
238 1526 0.300000
238 1527 0.300000
238 1528 0.300000
238 1529 0.300000
238 1530 0.300000
238 1531 0.300000
238 1532 0.300000
238 1533 0.300000
238 1534 0.300000
238 1535 0.300000
238 1536 0.300000
238 1537 0.300000
238 1538 0.300000
238 1539 0.300000
238 1540 0.300000
238 1541 0.300000
238 1542 0.300000
238 1543 0.300000
238 1544 0.300000
238 1545 0.300000
238 1546 0.300000
238 1547 0.300000
238 1548 0.300000
238 1549 0.300000
238 1550 0.300000
238 1551 0.300000
238 1552 0.300000
238 1553 0.300000
238 1554 0.300000
238 1555 0.300000
238 1556 0.300000
238 1557 0.300000
238 1558 0.300000
238 1559 0.300000
238 1560 0.300000
238 1561 0.300000
238 1562 0.300000
238 1563 0.300000
238 1564 0.300000
238 1565 0.300000
238 1566 0.300000
238 1567 0.300000
238 1568 0.300000
238 1569 0.300000
238 1570 0.300000
238 1571 0.300000
238 1572 0.300000
238 1573 0.300000
238 1574 0.300000
238 1575 0.300000
238 1576 0.300000
238 1577 0.300000
238 1578 0.300000
238 1579 0.300000
238 1580 0.300000
238 1581 0.300000
238 1582 0.300000
238 1583 0.300000
238 1584 0.300000
238 1585 0.300000
238 1586 0.300000
238 1587 0.300000
238 1588 0.300000
238 1589 0.300000
238 1590 0.300000
238 1591 0.300000
238 1592 0.300000
238 1593 0.300000
238 1594 0.300000
238 1595 0.300000
238 1596 0.300000
238 1597 0.300000
238 1598 0.300000
238 1599 0.300000
238 1600 0.300000
238 1601 0.300000
238 1602 0.300000
238 1603 0.300000
238 1604 0.300000
238 1605 0.300000
238 1606 0.300000
238 1607 0.300000
238 1608 0.300000
238 1609 0.300000
238 1610 0.300000
238 1611 0.300000
238 1612 0.300000
238 1613 0.300000
238 1614 0.300000
238 1615 0.300000
238 1616 0.300000
238 1617 0.300000
238 1618 0.300000
238 1619 0.300000
238 1620 0.300000
238 1621 0.300000
238 1622 0.300000
238 1623 0.300000
238 1624 0.300000
238 1625 0.300000
238 1626 0.300000
238 1627 0.300000
238 1628 0.300000
238 1629 0.300000
238 1630 0.300000
238 1631 0.300000
238 1632 0.300000
238 1633 0.300000
238 1634 0.300000
238 1635 0.300000
238 1636 0.300000
238 1637 0.300000
238 1638 0.300000
238 1639 0.300000
238 1640 0.300000
238 1641 0.300000
238 1642 0.300000
238 1643 0.300000
238 1644 0.300000
238 1645 0.300000
238 1646 0.300000
238 1647 0.300000
238 1648 0.300000
238 1649 0.300000
238 1650 0.300000
238 1651 0.300000
238 1652 0.300000
238 1653 0.300000
238 1654 0.300000
238 1655 0.300000
238 1656 0.300000
238 1657 0.300000
238 1658 0.300000
238 1659 0.300000
238 1660 0.300000
238 1661 0.300000
238 1662 0.300000
238 1663 0.300000
238 1664 0.300000
238 1665 0.300000
238 1666 0.300000
238 1667 0.300000
238 1668 0.300000
238 1669 0.300000
238 1670 0.300000
238 1671 0.300000
238 1672 0.300000
238 1673 0.300000
238 1674 0.300000
238 1675 0.300000
238 1676 0.300000
238 1677 0.300000
238 1678 0.300000
238 1679 0.300000
238 1680 0.300000
238 1681 0.300000
238 1682 0.300000
238 1683 0.300000
238 1684 0.300000
238 1685 0.300000
238 3862 0.300000
238 3863 0.300000
238 3864 0.300000
238 3865 0.300000
238 3866 0.300000
238 3867 0.300000
238 3868 0.300000
238 3869 0.300000
238 3870 0.300000
238 3871 0.300000
238 3872 0.300000
238 3873 0.300000
238 3874 0.300000
238 3875 0.300000
238 3876 0.300000
238 3877 0.300000
238 3878 0.300000
238 3879 0.300000
238 3880 0.300000
238 3881 0.300000
238 3882 0.300000
238 3883 0.300000
238 3884 0.300000
238 3885 0.300000
238 3886 0.300000
238 3887 0.300000
238 3888 0.300000
238 3889 0.300000
238 3890 0.300000
238 3891 0.300000
238 3892 0.300000
238 3893 0.300000
238 3894 0.300000
238 3895 0.300000
238 3896 0.300000
238 3897 0.300000
238 3898 0.300000
238 3899 0.300000
238 3900 0.300000
238 3901 0.300000
238 3902 0.300000
238 3903 0.300000
238 3904 0.300000
238 3905 0.300000
238 3906 0.300000
238 3907 0.300000
238 3908 0.300000
238 3909 0.300000
238 3910 0.300000
238 3911 0.300000
238 3912 0.300000
238 3913 0.300000
238 3914 0.300000
238 3915 0.300000
238 3916 0.300000
238 3917 0.300000
238 3918 0.300000
238 3919 0.300000
238 3920 0.300000
238 3921 0.300000
238 3922 0.300000
238 3923 0.300000
238 3924 0.300000
238 3925 0.300000
238 3926 0.300000
238 3927 0.300000
238 3928 0.300000
238 3929 0.300000
238 3930 0.300000
238 3931 0.300000
238 3932 0.300000
238 3933 0.300000
238 3934 0.300000
238 3935 0.300000
238 3936 0.300000
238 3937 0.300000
238 3938 0.300000
238 3939 0.300000
238 3940 0.300000
238 3941 0.300000
238 3942 0.300000
238 3943 0.300000
238 3944 0.300000
238 3945 0.300000
238 3946 0.300000
238 3947 0.300000
238 3948 0.300000
238 3949 0.300000
238 3950 0.300000
238 3951 0.300000
238 3952 0.300000
238 3953 0.300000
238 3954 0.300000
238 3955 0.300000
238 3956 0.300000
238 3957 0.300000
238 3958 0.300000
238 3959 0.300000
238 3960 0.300000
238 3961 0.300000
238 8510 0.600000
238 8516 0.600000
238 8526 0.600000
238 8528 0.600000
238 8531 0.600000
238 8542 0.600000
238 8545 0.600000
238 8549 0.600000
238 8552 0.600000
238 8562 0.600000
238 8568 0.600000
238 8571 0.600000
239 269 1.000000
239 1216 0.300000
239 1217 0.300000
239 1218 0.300000
239 1219 0.300000
239 1220 0.300000
239 1221 0.300000
239 1222 0.300000
239 1223 0.300000
239 1224 0.300000
239 1225 0.300000
239 1226 0.300000
239 1227 0.300000
239 1228 0.300000
239 1229 0.300000
239 1230 0.300000
239 1231 0.300000
239 1232 0.300000
239 1233 0.300000
239 1234 0.300000
239 1235 0.300000
239 1236 0.300000
239 1237 0.300000
239 1238 0.300000
239 1239 0.300000
239 1240 0.300000
239 1241 0.300000
239 1242 0.300000
239 1243 0.300000
239 1244 0.300000
239 1245 0.300000
239 1246 0.300000
239 1247 0.300000
239 1248 0.300000
239 1249 0.300000
239 1250 0.300000
239 1251 0.300000
239 1252 0.300000
239 1253 0.300000
239 1254 0.300000
239 1255 0.300000
239 1256 0.300000
239 1257 0.300000
239 1258 0.300000
239 1259 0.300000
239 1260 0.300000
239 1261 0.300000
239 1262 0.300000
239 1263 0.300000
239 1264 0.300000
239 1265 0.300000
239 1266 0.300000
239 1267 0.300000
239 1268 0.300000
239 1269 0.300000
239 1270 0.300000
239 1271 0.300000
239 1272 0.300000
239 1273 0.300000
239 1274 0.300000
239 1275 0.300000
239 1276 0.300000
239 1277 0.300000
239 1278 0.300000
239 1279 0.300000
239 1280 0.300000
239 1281 0.300000
239 1282 0.300000
239 1283 0.300000
239 1284 0.300000
239 1285 0.300000
239 1286 0.300000
239 1287 0.300000
239 1288 0.300000
239 1289 0.300000
239 1290 0.300000
239 1291 0.300000
239 1292 0.300000
239 1293 0.300000
239 1294 0.300000
239 1295 0.300000
239 1296 0.300000
239 1297 0.300000
239 1298 0.300000
239 1299 0.300000
239 1300 0.300000
239 1301 0.300000
239 1302 0.300000
239 1303 0.300000
239 1304 0.300000
239 1305 0.300000
239 1306 0.300000
239 1307 0.300000
239 1308 0.300000
239 1309 0.300000
239 1310 0.300000
239 1311 0.300000
239 1312 0.300000
239 1313 0.300000
239 1314 0.300000
239 1315 0.300000
239 1316 0.300000
239 1317 0.300000
239 1318 0.300000
239 1319 0.300000
239 1320 0.300000
239 1321 0.300000
239 1322 0.300000
239 1323 0.300000
239 1324 0.300000
239 1325 0.300000
239 1326 0.300000
239 1327 0.300000
239 1328 0.300000
239 1329 0.300000
239 1330 0.300000
239 1331 0.300000
239 1332 0.300000
239 1333 0.300000
239 1334 0.300000
239 1335 0.300000
239 1336 0.300000
239 1337 0.300000
239 1338 0.300000
239 1339 0.300000
239 1340 0.300000
239 1341 0.300000
239 1342 0.300000
239 1343 0.300000
239 1344 0.300000
239 1345 0.300000
239 1346 0.300000
239 1347 0.300000
239 1348 0.300000
239 1349 0.300000
239 1350 0.300000
239 1351 0.300000
239 1352 0.300000
239 1353 0.300000
239 1354 0.300000
239 1355 0.300000
239 1356 0.300000
239 1357 0.300000
239 1358 0.300000
239 1359 0.300000
239 1360 0.300000
239 1361 0.300000
239 1362 0.300000
239 1363 0.300000
239 1364 0.300000
239 1365 0.300000
239 1366 0.300000
239 1367 0.300000
239 1368 0.300000
239 1369 0.300000
239 1370 0.300000
239 1371 0.300000
239 1372 0.300000
239 1373 0.300000
239 1374 0.300000
239 1375 0.300000
239 1376 0.300000
239 1377 0.300000
239 1378 0.300000
239 1379 0.300000
239 1380 0.300000
239 1381 0.300000
239 1382 0.300000
239 1383 0.300000
239 1384 0.300000
239 1385 0.300000
239 1386 0.300000
239 1387 0.300000
239 1388 0.300000
239 1389 0.300000
239 1390 0.300000
239 1391 0.300000
239 1392 0.300000
239 1393 0.300000
239 1394 0.300000
239 1395 0.300000
239 1396 0.300000
239 1397 0.300000
239 1398 0.300000
239 1399 0.300000
239 1400 0.300000
239 1401 0.300000
239 1402 0.300000
239 1403 0.300000
239 1404 0.300000
239 1405 0.300000
239 1406 0.300000
239 1407 0.300000
239 1408 0.300000
239 1409 0.300000
239 1410 0.300000
239 1411 0.300000
239 1412 0.300000
239 1413 0.300000
239 1414 0.300000
239 1415 0.300000
239 1416 0.300000
239 1417 0.300000
239 1418 0.300000
239 1419 0.300000
239 1420 0.300000
239 1421 0.300000
239 1422 0.300000
239 1423 0.300000
239 1424 0.300000
239 1425 0.300000
239 1426 0.300000
239 1427 0.300000
239 1428 0.300000
239 1429 0.300000
239 1430 0.300000
239 1431 0.300000
239 1432 0.300000
239 1433 0.300000
239 1434 0.300000
239 1435 0.300000
239 1436 0.300000
239 1437 0.300000
239 1438 0.300000
239 1439 0.300000
239 1440 0.300000
239 1441 0.300000
239 1442 0.300000
239 1443 0.300000
239 1444 0.300000
239 1445 0.300000
239 1446 0.300000
239 1447 0.300000
239 1448 0.300000
239 1449 0.300000
239 1450 0.300000
239 1451 0.300000
239 1452 0.300000
239 1453 0.300000
239 1454 0.300000
239 1455 0.300000
239 1456 0.300000
239 1457 0.300000
239 1458 0.300000
239 1459 0.300000
239 1460 0.300000
239 1461 0.300000
239 1462 0.300000
239 1463 0.300000
239 1464 0.300000
239 1465 0.300000
239 1466 0.300000
239 1467 0.300000
239 1468 0.300000
239 1469 0.300000
239 1470 0.300000
239 1471 0.300000
239 1472 0.300000
239 1473 0.300000
239 1474 0.300000
239 1475 0.300000
239 1476 0.300000
239 1477 0.300000
239 1478 0.300000
239 1479 0.300000
239 1480 0.300000
239 1481 0.300000
239 1482 0.300000
239 1483 0.300000
239 1484 0.300000
239 1485 0.300000
239 1486 0.300000
239 1487 0.300000
239 1488 0.300000
239 1489 0.300000
239 1490 0.300000
239 1491 0.300000
239 1492 0.300000
239 1493 0.300000
239 1494 0.300000
239 1495 0.300000
239 1496 0.300000
239 1497 0.300000
239 1498 0.300000
239 1499 0.300000
239 1500 0.300000
239 1501 0.300000
239 1502 0.300000
239 1503 0.300000
239 1504 0.300000
239 1505 0.300000
239 1506 0.300000
239 1507 0.300000
239 1508 0.300000
239 1509 0.300000
239 1510 0.300000
239 1511 0.300000
239 1512 0.300000
239 1513 0.300000
239 1514 0.300000
239 1515 0.300000
239 1516 0.300000
239 1517 0.300000
239 1518 0.300000
239 1519 0.300000
239 1520 0.300000
239 1521 0.300000
239 1522 0.300000
239 1523 0.300000
239 1524 0.300000
239 1525 0.300000
239 1526 0.300000
239 1527 0.300000
239 1528 0.300000
239 1529 0.300000
239 1530 0.300000
239 1531 0.300000
239 1532 0.300000
239 1533 0.300000
239 1534 0.300000
239 1535 0.300000
239 1536 0.300000
239 1537 0.300000
239 1538 0.300000
239 1539 0.300000
239 1540 0.300000
239 1541 0.300000
239 1542 0.300000
239 1543 0.300000
239 1544 0.300000
239 1545 0.300000
239 1546 0.300000
239 1547 0.300000
239 1548 0.300000
239 1549 0.300000
239 1550 0.300000
239 1551 0.300000
239 1552 0.300000
239 1553 0.300000
239 1554 0.300000
239 1555 0.300000
239 1556 0.300000
239 1557 0.300000
239 1558 0.300000
239 1559 0.300000
239 1560 0.300000
239 1561 0.300000
239 1562 0.300000
239 1563 0.300000
239 1564 0.300000
239 1565 0.300000
239 1566 0.300000
239 1567 0.300000
239 1568 0.300000
239 1569 0.300000
239 1570 0.300000
239 1571 0.300000
239 1572 0.300000
239 1573 0.300000
239 1574 0.300000
239 1575 0.300000
239 1576 0.300000
239 1577 0.300000
239 1578 0.300000
239 1579 0.300000
239 1580 0.300000
239 1581 0.300000
239 1582 0.300000
239 1583 0.300000
239 1584 0.300000
239 1585 0.300000
239 1586 0.300000
239 1587 0.300000
239 1588 0.300000
239 1589 0.300000
239 1590 0.300000
239 1591 0.300000
239 1592 0.300000
239 1593 0.300000
239 1594 0.300000
239 1595 0.300000
239 1596 0.300000
239 1597 0.300000
239 1598 0.300000
239 1599 0.300000
239 1600 0.300000
239 1601 0.300000
239 1602 0.300000
239 1603 0.300000
239 1604 0.300000
239 1605 0.300000
239 1606 0.300000
239 1607 0.300000
239 1608 0.300000
239 1609 0.300000
239 1610 0.300000
239 1611 0.300000
239 1612 0.300000
239 1613 0.300000
239 1614 0.300000
239 1615 0.300000
239 1616 0.300000
239 1617 0.300000
239 1618 0.300000
239 1619 0.300000
239 1620 0.300000
239 1621 0.300000
239 1622 0.300000
239 1623 0.300000
239 1624 0.300000
239 1625 0.300000
239 1626 0.300000
239 1627 0.300000
239 1628 0.300000
239 1629 0.300000
239 1630 0.300000
239 1631 0.300000
239 1632 0.300000
239 1633 0.300000
239 1634 0.300000
239 1635 0.300000
239 1636 0.300000
239 1637 0.300000
239 1638 0.300000
239 1639 0.300000
239 1640 0.300000
239 1641 0.300000
239 1642 0.300000
239 1643 0.300000
239 1644 0.300000
239 1645 0.300000
239 1646 0.300000
239 1647 0.300000
239 1648 0.300000
239 1649 0.300000
239 1650 0.300000
239 1651 0.300000
239 1652 0.300000
239 1653 0.300000
239 1654 0.300000
239 1655 0.300000
239 1656 0.300000
239 1657 0.300000
239 1658 0.300000
239 1659 0.300000
239 1660 0.300000
239 1661 0.300000
239 1662 0.300000
239 1663 0.300000
239 1664 0.300000
239 1665 0.300000
239 1666 0.300000
239 1667 0.300000
239 1668 0.300000
239 1669 0.300000
239 1670 0.300000
239 1671 0.300000
239 1672 0.300000
239 1673 0.300000
239 1674 0.300000
239 1675 0.300000
239 1676 0.300000
239 1677 0.300000
239 1678 0.300000
239 1679 0.300000
239 1680 0.300000
239 1681 0.300000
239 1682 0.300000
239 1683 0.300000
239 1684 0.300000
239 1685 0.300000
239 3862 0.300000
239 3863 0.300000
239 3864 0.300000
239 3865 0.300000
239 3866 0.300000
239 3867 0.300000
239 3868 0.300000
239 3869 0.300000
239 3870 0.300000
239 3871 0.300000
239 3872 0.300000
239 3873 0.300000
239 3874 0.300000
239 3875 0.300000
239 3876 0.300000
239 3877 0.300000
239 3878 0.300000
239 3879 0.300000
239 3880 0.300000
239 3881 0.300000
239 3882 0.300000
239 3883 0.300000
239 3884 0.300000
239 3885 0.300000
239 3886 0.300000
239 3887 0.300000
239 3888 0.300000
239 3889 0.300000
239 3890 0.300000
239 3891 0.300000
239 3892 0.300000
239 3893 0.300000
239 3894 0.300000
239 3895 0.300000
239 3896 0.300000
239 3897 0.300000
239 3898 0.300000
239 3899 0.300000
239 3900 0.300000
239 3901 0.300000
239 3902 0.300000
239 3903 0.300000
239 3904 0.300000
239 3905 0.300000
239 3906 0.300000
239 3907 0.300000
239 3908 0.300000
239 3909 0.300000
239 3910 0.300000
239 3911 0.300000
239 3912 0.300000
239 3913 0.300000
239 3914 0.300000
239 3915 0.300000
239 3916 0.300000
239 3917 0.300000
239 3918 0.300000
239 3919 0.300000
239 3920 0.300000
239 3921 0.300000
239 3922 0.300000
239 3923 0.300000
239 3924 0.300000
239 3925 0.300000
239 3926 0.300000
239 3927 0.300000
239 3928 0.300000
239 3929 0.300000
239 3930 0.300000
239 3931 0.300000
239 3932 0.300000
239 3933 0.300000
239 3934 0.300000
239 3935 0.300000
239 3936 0.300000
239 3937 0.300000
239 3938 0.300000
239 3939 0.300000
239 3940 0.300000
239 3941 0.300000
239 3942 0.300000
239 3943 0.300000
239 3944 0.300000
239 3945 0.300000
239 3946 0.300000
239 3947 0.300000
239 3948 0.300000
239 3949 0.300000
239 3950 0.300000
239 3951 0.300000
239 3952 0.300000
239 3953 0.300000
239 3954 0.300000
239 3955 0.300000
239 3956 0.300000
239 3957 0.300000
239 3958 0.300000
239 3959 0.300000
239 3960 0.300000
239 3961 0.300000
239 8501 0.600000
239 8502 0.600000
239 8503 0.600000
239 8509 0.600000
239 8513 0.600000
239 8514 0.600000
239 8525 0.600000
239 8527 0.600000
239 8531 0.600000
239 8547 0.600000
239 8549 0.600000
239 8559 0.600000
239 8561 0.600000
239 8562 0.600000
239 8568 0.600000
240 248 1.000000
240 391 1.000000
240 1216 0.300000
240 1217 0.300000
240 1218 0.300000
240 1219 0.300000
240 1220 0.300000
240 1221 0.300000
240 1222 0.300000
240 1223 0.300000
240 1224 0.300000
240 1225 0.300000
240 1226 0.300000
240 1227 0.300000
240 1228 0.300000
240 1229 0.300000
240 1230 0.300000
240 1231 0.300000
240 1232 0.300000
240 1233 0.300000
240 1234 0.300000
240 1235 0.300000
240 1236 0.300000
240 1237 0.300000
240 1238 0.300000
240 1239 0.300000
240 1240 0.300000
240 1241 0.300000
240 1242 0.300000
240 1243 0.300000
240 1244 0.300000
240 1245 0.300000
240 1246 0.300000
240 1247 0.300000
240 1248 0.300000
240 1249 0.300000
240 1250 0.300000
240 1251 0.300000
240 1252 0.300000
240 1253 0.300000
240 1254 0.300000
240 1255 0.300000
240 1256 0.300000
240 1257 0.300000
240 1258 0.300000
240 1259 0.300000
240 1260 0.300000
240 1261 0.300000
240 1262 0.300000
240 1263 0.300000
240 1264 0.300000
240 1265 0.300000
240 1266 0.300000
240 1267 0.300000
240 1268 0.300000
240 1269 0.300000
240 1270 0.300000
240 1271 0.300000
240 1272 0.300000
240 1273 0.300000
240 1274 0.300000
240 1275 0.300000
240 1276 0.300000
240 1277 0.300000
240 1278 0.300000
240 1279 0.300000
240 1280 0.300000
240 1281 0.300000
240 1282 0.300000
240 1283 0.300000
240 1284 0.300000
240 1285 0.300000
240 1286 0.300000
240 1287 0.300000
240 1288 0.300000
240 1289 0.300000
240 1290 0.300000
240 1291 0.300000
240 1292 0.300000
240 1293 0.300000
240 1294 0.300000
240 1295 0.300000
240 1296 0.300000
240 1297 0.300000
240 1298 0.300000
240 1299 0.300000
240 1300 0.300000
240 1301 0.300000
240 1302 0.300000
240 1303 0.300000
240 1304 0.300000
240 1305 0.300000
240 1306 0.300000
240 1307 0.300000
240 1308 0.300000
240 1309 0.300000
240 1310 0.300000
240 1311 0.300000
240 1312 0.300000
240 1313 0.300000
240 1314 0.300000
240 1315 0.300000
240 1316 0.300000
240 1317 0.300000
240 1318 0.300000
240 1319 0.300000
240 1320 0.300000
240 1321 0.300000
240 1322 0.300000
240 1323 0.300000
240 1324 0.300000
240 1325 0.300000
240 1326 0.300000
240 1327 0.300000
240 1328 0.300000
240 1329 0.300000
240 1330 0.300000
240 1331 0.300000
240 1332 0.300000
240 1333 0.300000
240 1334 0.300000
240 1335 0.300000
240 1336 0.300000
240 1337 0.300000
240 1338 0.300000
240 1339 0.300000
240 1340 0.300000
240 1341 0.300000
240 1342 0.300000
240 1343 0.300000
240 1344 0.300000
240 1345 0.300000
240 1346 0.300000
240 1347 0.300000
240 1348 0.300000
240 1349 0.300000
240 1350 0.300000
240 1351 0.300000
240 1352 0.300000
240 1353 0.300000
240 1354 0.300000
240 1355 0.300000
240 1356 0.300000
240 1357 0.300000
240 1358 0.300000
240 1359 0.300000
240 1360 0.300000
240 1361 0.300000
240 1362 0.300000
240 1363 0.300000
240 1364 0.300000
240 1365 0.300000
240 1366 0.300000
240 1367 0.300000
240 1368 0.300000
240 1369 0.300000
240 1370 0.300000
240 1371 0.300000
240 1372 0.300000
240 1373 0.300000
240 1374 0.300000
240 1375 0.300000
240 1376 0.300000
240 1377 0.300000
240 1378 0.300000
240 1379 0.300000
240 1380 0.300000
240 1381 0.300000
240 1382 0.300000
240 1383 0.300000
240 1384 0.300000
240 1385 0.300000
240 1386 0.300000
240 1387 0.300000
240 1388 0.300000
240 1389 0.300000
240 1390 0.300000
240 1391 0.300000
240 1392 0.300000
240 1393 0.300000
240 1394 0.300000
240 1395 0.300000
240 1396 0.300000
240 1397 0.300000
240 1398 0.300000
240 1399 0.300000
240 1400 0.300000
240 1401 0.300000
240 1402 0.300000
240 1403 0.300000
240 1404 0.300000
240 1405 0.300000
240 1406 0.300000
240 1407 0.300000
240 1408 0.300000
240 1409 0.300000
240 1410 0.300000
240 1411 0.300000
240 1412 0.300000
240 1413 0.300000
240 1414 0.300000
240 1415 0.300000
240 1416 0.300000
240 1417 0.300000
240 1418 0.300000
240 1419 0.300000
240 1420 0.300000
240 1421 0.300000
240 1422 0.300000
240 1423 0.300000
240 1424 0.300000
240 1425 0.300000
240 1426 0.300000
240 1427 0.300000
240 1428 0.300000
240 1429 0.300000
240 1430 0.300000
240 1431 0.300000
240 1432 0.300000
240 1433 0.300000
240 1434 0.300000
240 1435 0.300000
240 1436 0.300000
240 1437 0.300000
240 1438 0.300000
240 1439 0.300000
240 1440 0.300000
240 1441 0.300000
240 1442 0.300000
240 1443 0.300000
240 1444 0.300000
240 1445 0.300000
240 1446 0.300000
240 1447 0.300000
240 1448 0.300000
240 1449 0.300000
240 1450 0.300000
240 1451 0.300000
240 1452 0.300000
240 1453 0.300000
240 1454 0.300000
240 1455 0.300000
240 1456 0.300000
240 1457 0.300000
240 1458 0.300000
240 1459 0.300000
240 1460 0.300000
240 1461 0.300000
240 1462 0.300000
240 1463 0.300000
240 1464 0.300000
240 1465 0.300000
240 1466 0.300000
240 1467 0.300000
240 1468 0.300000
240 1469 0.300000
240 1470 0.300000
240 1471 0.300000
240 1472 0.300000
240 1473 0.300000
240 1474 0.300000
240 1475 0.300000
240 1476 0.300000
240 1477 0.300000
240 1478 0.300000
240 1479 0.300000
240 1480 0.300000
240 1481 0.300000
240 1482 0.300000
240 1483 0.300000
240 1484 0.300000
240 1485 0.300000
240 1486 0.300000
240 1487 0.300000
240 1488 0.300000
240 1489 0.300000
240 1490 0.300000
240 1491 0.300000
240 1492 0.300000
240 1493 0.300000
240 1494 0.300000
240 1495 0.300000
240 1496 0.300000
240 1497 0.300000
240 1498 0.300000
240 1499 0.300000
240 1500 0.300000
240 1501 0.300000
240 1502 0.300000
240 1503 0.300000
240 1504 0.300000
240 1505 0.300000
240 1506 0.300000
240 1507 0.300000
240 1508 0.300000
240 1509 0.300000
240 1510 0.300000
240 1511 0.300000
240 1512 0.300000
240 1513 0.300000
240 1514 0.300000
240 1515 0.300000
240 1516 0.300000
240 1517 0.300000
240 1518 0.300000
240 1519 0.300000
240 1520 0.300000
240 1521 0.300000
240 1522 0.300000
240 1523 0.300000
240 1524 0.300000
240 1525 0.300000
240 1526 0.300000
240 1527 0.300000
240 1528 0.300000
240 1529 0.300000
240 1530 0.300000
240 1531 0.300000
240 1532 0.300000
240 1533 0.300000
240 1534 0.300000
240 1535 0.300000
240 1536 0.300000
240 1537 0.300000
240 1538 0.300000
240 1539 0.300000
240 1540 0.300000
240 1541 0.300000
240 1542 0.300000
240 1543 0.300000
240 1544 0.300000
240 1545 0.300000
240 1546 0.300000
240 1547 0.300000
240 1548 0.300000
240 1549 0.300000
240 1550 0.300000
240 1551 0.300000
240 1552 0.300000
240 1553 0.300000
240 1554 0.300000
240 1555 0.300000
240 1556 0.300000
240 1557 0.300000
240 1558 0.300000
240 1559 0.300000
240 1560 0.300000
240 1561 0.300000
240 1562 0.300000
240 1563 0.300000
240 1564 0.300000
240 1565 0.300000
240 1566 0.300000
240 1567 0.300000
240 1568 0.300000
240 1569 0.300000
240 1570 0.300000
240 1571 0.300000
240 1572 0.300000
240 1573 0.300000
240 1574 0.300000
240 1575 0.300000
240 1576 0.300000
240 1577 0.300000
240 1578 0.300000
240 1579 0.300000
240 1580 0.300000
240 1581 0.300000
240 1582 0.300000
240 1583 0.300000
240 1584 0.300000
240 1585 0.300000
240 1586 0.300000
240 1587 0.300000
240 1588 0.300000
240 1589 0.300000
240 1590 0.300000
240 1591 0.300000
240 1592 0.300000
240 1593 0.300000
240 1594 0.300000
240 1595 0.300000
240 1596 0.300000
240 1597 0.300000
240 1598 0.300000
240 1599 0.300000
240 1600 0.300000
240 1601 0.300000
240 1602 0.300000
240 1603 0.300000
240 1604 0.300000
240 1605 0.300000
240 1606 0.300000
240 1607 0.300000
240 1608 0.300000
240 1609 0.300000
240 1610 0.300000
240 1611 0.300000
240 1612 0.300000
240 1613 0.300000
240 1614 0.300000
240 1615 0.300000
240 1616 0.300000
240 1617 0.300000
240 1618 0.300000
240 1619 0.300000
240 1620 0.300000
240 1621 0.300000
240 1622 0.300000
240 1623 0.300000
240 1624 0.300000
240 1625 0.300000
240 1626 0.300000
240 1627 0.300000
240 1628 0.300000
240 1629 0.300000
240 1630 0.300000
240 1631 0.300000
240 1632 0.300000
240 1633 0.300000
240 1634 0.300000
240 1635 0.300000
240 1636 0.300000
240 1637 0.300000
240 1638 0.300000
240 1639 0.300000
240 1640 0.300000
240 1641 0.300000
240 1642 0.300000
240 1643 0.300000
240 1644 0.300000
240 1645 0.300000
240 1646 0.300000
240 1647 0.300000
240 1648 0.300000
240 1649 0.300000
240 1650 0.300000
240 1651 0.300000
240 1652 0.300000
240 1653 0.300000
240 1654 0.300000
240 1655 0.300000
240 1656 0.300000
240 1657 0.300000
240 1658 0.300000
240 1659 0.300000
240 1660 0.300000
240 1661 0.300000
240 1662 0.300000
240 1663 0.300000
240 1664 0.300000
240 1665 0.300000
240 1666 0.300000
240 1667 0.300000
240 1668 0.300000
240 1669 0.300000
240 1670 0.300000
240 1671 0.300000
240 1672 0.300000
240 1673 0.300000
240 1674 0.300000
240 1675 0.300000
240 1676 0.300000
240 1677 0.300000
240 1678 0.300000
240 1679 0.300000
240 1680 0.300000
240 1681 0.300000
240 1682 0.300000
240 1683 0.300000
240 1684 0.300000
240 1685 0.300000
240 3862 0.300000
240 3863 0.300000
240 3864 0.300000
240 3865 0.300000
240 3866 0.300000
240 3867 0.300000
240 3868 0.300000
240 3869 0.300000
240 3870 0.300000
240 3871 0.300000
240 3872 0.300000
240 3873 0.300000
240 3874 0.300000
240 3875 0.300000
240 3876 0.300000
240 3877 0.300000
240 3878 0.300000
240 3879 0.300000
240 3880 0.300000
240 3881 0.300000
240 3882 0.300000
240 3883 0.300000
240 3884 0.300000
240 3885 0.300000
240 3886 0.300000
240 3887 0.300000
240 3888 0.300000
240 3889 0.300000
240 3890 0.300000
240 3891 0.300000
240 3892 0.300000
240 3893 0.300000
240 3894 0.300000
240 3895 0.300000
240 3896 0.300000
240 3897 0.300000
240 3898 0.300000
240 3899 0.300000
240 3900 0.300000
240 3901 0.300000
240 3902 0.300000
240 3903 0.300000
240 3904 0.300000
240 3905 0.300000
240 3906 0.300000
240 3907 0.300000
240 3908 0.300000
240 3909 0.300000
240 3910 0.300000
240 3911 0.300000
240 3912 0.300000
240 3913 0.300000
240 3914 0.300000
240 3915 0.300000
240 3916 0.300000
240 3917 0.300000
240 3918 0.300000
240 3919 0.300000
240 3920 0.300000
240 3921 0.300000
240 3922 0.300000
240 3923 0.300000
240 3924 0.300000
240 3925 0.300000
240 3926 0.300000
240 3927 0.300000
240 3928 0.300000
240 3929 0.300000
240 3930 0.300000
240 3931 0.300000
240 3932 0.300000
240 3933 0.300000
240 3934 0.300000
240 3935 0.300000
240 3936 0.300000
240 3937 0.300000
240 3938 0.300000
240 3939 0.300000
240 3940 0.300000
240 3941 0.300000
240 3942 0.300000
240 3943 0.300000
240 3944 0.300000
240 3945 0.300000
240 3946 0.300000
240 3947 0.300000
240 3948 0.300000
240 3949 0.300000
240 3950 0.300000
240 3951 0.300000
240 3952 0.300000
240 3953 0.300000
240 3954 0.300000
240 3955 0.300000
240 3956 0.300000
240 3957 0.300000
240 3958 0.300000
240 3959 0.300000
240 3960 0.300000
240 3961 0.300000
240 8507 0.600000
240 8510 0.600000
240 8514 0.600000
240 8516 0.600000
240 8520 0.600000
240 8523 0.600000
240 8525 0.600000
240 8531 0.600000
240 8534 0.600000
240 8536 0.600000
240 8537 0.600000
240 8541 0.600000
240 8554 0.600000
240 8559 0.600000
240 8563 0.600000
240 8567 0.600000
240 8570 0.600000
241 263 1.000000
241 1216 0.300000
241 1217 0.300000
241 1218 0.300000
241 1219 0.300000
241 1220 0.300000
241 1221 0.300000
241 1222 0.300000
241 1223 0.300000
241 1224 0.300000
241 1225 0.300000
241 1226 0.300000
241 1227 0.300000
241 1228 0.300000
241 1229 0.300000
241 1230 0.300000
241 1231 0.300000
241 1232 0.300000
241 1233 0.300000
241 1234 0.300000
241 1235 0.300000
241 1236 0.300000
241 1237 0.300000
241 1238 0.300000
241 1239 0.300000
241 1240 0.300000
241 1241 0.300000
241 1242 0.300000
241 1243 0.300000
241 1244 0.300000
241 1245 0.300000
241 1246 0.300000
241 1247 0.300000
241 1248 0.300000
241 1249 0.300000
241 1250 0.300000
241 1251 0.300000
241 1252 0.300000
241 1253 0.300000
241 1254 0.300000
241 1255 0.300000
241 1256 0.300000
241 1257 0.300000
241 1258 0.300000
241 1259 0.300000
241 1260 0.300000
241 1261 0.300000
241 1262 0.300000
241 1263 0.300000
241 1264 0.300000
241 1265 0.300000
241 1266 0.300000
241 1267 0.300000
241 1268 0.300000
241 1269 0.300000
241 1270 0.300000
241 1271 0.300000
241 1272 0.300000
241 1273 0.300000
241 1274 0.300000
241 1275 0.300000
241 1276 0.300000
241 1277 0.300000
241 1278 0.300000
241 1279 0.300000
241 1280 0.300000
241 1281 0.300000
241 1282 0.300000
241 1283 0.300000
241 1284 0.300000
241 1285 0.300000
241 1286 0.300000
241 1287 0.300000
241 1288 0.300000
241 1289 0.300000
241 1290 0.300000
241 1291 0.300000
241 1292 0.300000
241 1293 0.300000
241 1294 0.300000
241 1295 0.300000
241 1296 0.300000
241 1297 0.300000
241 1298 0.300000
241 1299 0.300000
241 1300 0.300000
241 1301 0.300000
241 1302 0.300000
241 1303 0.300000
241 1304 0.300000
241 1305 0.300000
241 1306 0.300000
241 1307 0.300000
241 1308 0.300000
241 1309 0.300000
241 1310 0.300000
241 1311 0.300000
241 1312 0.300000
241 1313 0.300000
241 1314 0.300000
241 1315 0.300000
241 1316 0.300000
241 1317 0.300000
241 1318 0.300000
241 1319 0.300000
241 1320 0.300000
241 1321 0.300000
241 1322 0.300000
241 1323 0.300000
241 1324 0.300000
241 1325 0.300000
241 1326 0.300000
241 1327 0.300000
241 1328 0.300000
241 1329 0.300000
241 1330 0.300000
241 1331 0.300000
241 1332 0.300000
241 1333 0.300000
241 1334 0.300000
241 1335 0.300000
241 1336 0.300000
241 1337 0.300000
241 1338 0.300000
241 1339 0.300000
241 1340 0.300000
241 1341 0.300000
241 1342 0.300000
241 1343 0.300000
241 1344 0.300000
241 1345 0.300000
241 1346 0.300000
241 1347 0.300000
241 1348 0.300000
241 1349 0.300000
241 1350 0.300000
241 1351 0.300000
241 1352 0.300000
241 1353 0.300000
241 1354 0.300000
241 1355 0.300000
241 1356 0.300000
241 1357 0.300000
241 1358 0.300000
241 1359 0.300000
241 1360 0.300000
241 1361 0.300000
241 1362 0.300000
241 1363 0.300000
241 1364 0.300000
241 1365 0.300000
241 1366 0.300000
241 1367 0.300000
241 1368 0.300000
241 1369 0.300000
241 1370 0.300000
241 1371 0.300000
241 1372 0.300000
241 1373 0.300000
241 1374 0.300000
241 1375 0.300000
241 1376 0.300000
241 1377 0.300000
241 1378 0.300000
241 1379 0.300000
241 1380 0.300000
241 1381 0.300000
241 1382 0.300000
241 1383 0.300000
241 1384 0.300000
241 1385 0.300000
241 1386 0.300000
241 1387 0.300000
241 1388 0.300000
241 1389 0.300000
241 1390 0.300000
241 1391 0.300000
241 1392 0.300000
241 1393 0.300000
241 1394 0.300000
241 1395 0.300000
241 1396 0.300000
241 1397 0.300000
241 1398 0.300000
241 1399 0.300000
241 1400 0.300000
241 1401 0.300000
241 1402 0.300000
241 1403 0.300000
241 1404 0.300000
241 1405 0.300000
241 1406 0.300000
241 1407 0.300000
241 1408 0.300000
241 1409 0.300000
241 1410 0.300000
241 1411 0.300000
241 1412 0.300000
241 1413 0.300000
241 1414 0.300000
241 1415 0.300000
241 1416 0.300000
241 1417 0.300000
241 1418 0.300000
241 1419 0.300000
241 1420 0.300000
241 1421 0.300000
241 1422 0.300000
241 1423 0.300000
241 1424 0.300000
241 1425 0.300000
241 1426 0.300000
241 1427 0.300000
241 1428 0.300000
241 1429 0.300000
241 1430 0.300000
241 1431 0.300000
241 1432 0.300000
241 1433 0.300000
241 1434 0.300000
241 1435 0.300000
241 1436 0.300000
241 1437 0.300000
241 1438 0.300000
241 1439 0.300000
241 1440 0.300000
241 1441 0.300000
241 1442 0.300000
241 1443 0.300000
241 1444 0.300000
241 1445 0.300000
241 1446 0.300000
241 1447 0.300000
241 1448 0.300000
241 1449 0.300000
241 1450 0.300000
241 1451 0.300000
241 1452 0.300000
241 1453 0.300000
241 1454 0.300000
241 1455 0.300000
241 1456 0.300000
241 1457 0.300000
241 1458 0.300000
241 1459 0.300000
241 1460 0.300000
241 1461 0.300000
241 1462 0.300000
241 1463 0.300000
241 1464 0.300000
241 1465 0.300000
241 1466 0.300000
241 1467 0.300000
241 1468 0.300000
241 1469 0.300000
241 1470 0.300000
241 1471 0.300000
241 1472 0.300000
241 1473 0.300000
241 1474 0.300000
241 1475 0.300000
241 1476 0.300000
241 1477 0.300000
241 1478 0.300000
241 1479 0.300000
241 1480 0.300000
241 1481 0.300000
241 1482 0.300000
241 1483 0.300000
241 1484 0.300000
241 1485 0.300000
241 1486 0.300000
241 1487 0.300000
241 1488 0.300000
241 1489 0.300000
241 1490 0.300000
241 1491 0.300000
241 1492 0.300000
241 1493 0.300000
241 1494 0.300000
241 1495 0.300000
241 1496 0.300000
241 1497 0.300000
241 1498 0.300000
241 1499 0.300000
241 1500 0.300000
241 1501 0.300000
241 1502 0.300000
241 1503 0.300000
241 1504 0.300000
241 1505 0.300000
241 1506 0.300000
241 1507 0.300000
241 1508 0.300000
241 1509 0.300000
241 1510 0.300000
241 1511 0.300000
241 1512 0.300000
241 1513 0.300000
241 1514 0.300000
241 1515 0.300000
241 1516 0.300000
241 1517 0.300000
241 1518 0.300000
241 1519 0.300000
241 1520 0.300000
241 1521 0.300000
241 1522 0.300000
241 1523 0.300000
241 1524 0.300000
241 1525 0.300000
241 1526 0.300000
241 1527 0.300000
241 1528 0.300000
241 1529 0.300000
241 1530 0.300000
241 1531 0.300000
241 1532 0.300000
241 1533 0.300000
241 1534 0.300000
241 1535 0.300000
241 1536 0.300000
241 1537 0.300000
241 1538 0.300000
241 1539 0.300000
241 1540 0.300000
241 1541 0.300000
241 1542 0.300000
241 1543 0.300000
241 1544 0.300000
241 1545 0.300000
241 1546 0.300000
241 1547 0.300000
241 1548 0.300000
241 1549 0.300000
241 1550 0.300000
241 1551 0.300000
241 1552 0.300000
241 1553 0.300000
241 1554 0.300000
241 1555 0.300000
241 1556 0.300000
241 1557 0.300000
241 1558 0.300000
241 1559 0.300000
241 1560 0.300000
241 1561 0.300000
241 1562 0.300000
241 1563 0.300000
241 1564 0.300000
241 1565 0.300000
241 1566 0.300000
241 1567 0.300000
241 1568 0.300000
241 1569 0.300000
241 1570 0.300000
241 1571 0.300000
241 1572 0.300000
241 1573 0.300000
241 1574 0.300000
241 1575 0.300000
241 1576 0.300000
241 1577 0.300000
241 1578 0.300000
241 1579 0.300000
241 1580 0.300000
241 1581 0.300000
241 1582 0.300000
241 1583 0.300000
241 1584 0.300000
241 1585 0.300000
241 1586 0.300000
241 1587 0.300000
241 1588 0.300000
241 1589 0.300000
241 1590 0.300000
241 1591 0.300000
241 1592 0.300000
241 1593 0.300000
241 1594 0.300000
241 1595 0.300000
241 1596 0.300000
241 1597 0.300000
241 1598 0.300000
241 1599 0.300000
241 1600 0.300000
241 1601 0.300000
241 1602 0.300000
241 1603 0.300000
241 1604 0.300000
241 1605 0.300000
241 1606 0.300000
241 1607 0.300000
241 1608 0.300000
241 1609 0.300000
241 1610 0.300000
241 1611 0.300000
241 1612 0.300000
241 1613 0.300000
241 1614 0.300000
241 1615 0.300000
241 1616 0.300000
241 1617 0.300000
241 1618 0.300000
241 1619 0.300000
241 1620 0.300000
241 1621 0.300000
241 1622 0.300000
241 1623 0.300000
241 1624 0.300000
241 1625 0.300000
241 1626 0.300000
241 1627 0.300000
241 1628 0.300000
241 1629 0.300000
241 1630 0.300000
241 1631 0.300000
241 1632 0.300000
241 1633 0.300000
241 1634 0.300000
241 1635 0.300000
241 1636 0.300000
241 1637 0.300000
241 1638 0.300000
241 1639 0.300000
241 1640 0.300000
241 1641 0.300000
241 1642 0.300000
241 1643 0.300000
241 1644 0.300000
241 1645 0.300000
241 1646 0.300000
241 1647 0.300000
241 1648 0.300000
241 1649 0.300000
241 1650 0.300000
241 1651 0.300000
241 1652 0.300000
241 1653 0.300000
241 1654 0.300000
241 1655 0.300000
241 1656 0.300000
241 1657 0.300000
241 1658 0.300000
241 1659 0.300000
241 1660 0.300000
241 1661 0.300000
241 1662 0.300000
241 1663 0.300000
241 1664 0.300000
241 1665 0.300000
241 1666 0.300000
241 1667 0.300000
241 1668 0.300000
241 1669 0.300000
241 1670 0.300000
241 1671 0.300000
241 1672 0.300000
241 1673 0.300000
241 1674 0.300000
241 1675 0.300000
241 1676 0.300000
241 1677 0.300000
241 1678 0.300000
241 1679 0.300000
241 1680 0.300000
241 1681 0.300000
241 1682 0.300000
241 1683 0.300000
241 1684 0.300000
241 1685 0.300000
241 3862 0.300000
241 3863 0.300000
241 3864 0.300000
241 3865 0.300000
241 3866 0.300000
241 3867 0.300000
241 3868 0.300000
241 3869 0.300000
241 3870 0.300000
241 3871 0.300000
241 3872 0.300000
241 3873 0.300000
241 3874 0.300000
241 3875 0.300000
241 3876 0.300000
241 3877 0.300000
241 3878 0.300000
241 3879 0.300000
241 3880 0.300000
241 3881 0.300000
241 3882 0.300000
241 3883 0.300000
241 3884 0.300000
241 3885 0.300000
241 3886 0.300000
241 3887 0.300000
241 3888 0.300000
241 3889 0.300000
241 3890 0.300000
241 3891 0.300000
241 3892 0.300000
241 3893 0.300000
241 3894 0.300000
241 3895 0.300000
241 3896 0.300000
241 3897 0.300000
241 3898 0.300000
241 3899 0.300000
241 3900 0.300000
241 3901 0.300000
241 3902 0.300000
241 3903 0.300000
241 3904 0.300000
241 3905 0.300000
241 3906 0.300000
241 3907 0.300000
241 3908 0.300000
241 3909 0.300000
241 3910 0.300000
241 3911 0.300000
241 3912 0.300000
241 3913 0.300000
241 3914 0.300000
241 3915 0.300000
241 3916 0.300000
241 3917 0.300000
241 3918 0.300000
241 3919 0.300000
241 3920 0.300000
241 3921 0.300000
241 3922 0.300000
241 3923 0.300000
241 3924 0.300000
241 3925 0.300000
241 3926 0.300000
241 3927 0.300000
241 3928 0.300000
241 3929 0.300000
241 3930 0.300000
241 3931 0.300000
241 3932 0.300000
241 3933 0.300000
241 3934 0.300000
241 3935 0.300000
241 3936 0.300000
241 3937 0.300000
241 3938 0.300000
241 3939 0.300000
241 3940 0.300000
241 3941 0.300000
241 3942 0.300000
241 3943 0.300000
241 3944 0.300000
241 3945 0.300000
241 3946 0.300000
241 3947 0.300000
241 3948 0.300000
241 3949 0.300000
241 3950 0.300000
241 3951 0.300000
241 3952 0.300000
241 3953 0.300000
241 3954 0.300000
241 3955 0.300000
241 3956 0.300000
241 3957 0.300000
241 3958 0.300000
241 3959 0.300000
241 3960 0.300000
241 3961 0.300000
241 8509 0.600000
241 8512 0.600000
241 8517 0.600000
241 8518 0.600000
241 8526 0.600000
241 8528 0.600000
241 8532 0.600000
241 8537 0.600000
241 8538 0.600000
241 8543 0.600000
241 8545 0.600000
241 8549 0.600000
241 8559 0.600000
241 8561 0.600000
241 8570 0.600000
242 1216 0.300000
242 1217 0.300000
242 1218 0.300000
242 1219 0.300000
242 1220 0.300000
242 1221 0.300000
242 1222 0.300000
242 1223 0.300000
242 1224 0.300000
242 1225 0.300000
242 1226 0.300000
242 1227 0.300000
242 1228 0.300000
242 1229 0.300000
242 1230 0.300000
242 1231 0.300000
242 1232 0.300000
242 1233 0.300000
242 1234 0.300000
242 1235 0.300000
242 1236 0.300000
242 1237 0.300000
242 1238 0.300000
242 1239 0.300000
242 1240 0.300000
242 1241 0.300000
242 1242 0.300000
242 1243 0.300000
242 1244 0.300000
242 1245 0.300000
242 1246 0.300000
242 1247 0.300000
242 1248 0.300000
242 1249 0.300000
242 1250 0.300000
242 1251 0.300000
242 1252 0.300000
242 1253 0.300000
242 1254 0.300000
242 1255 0.300000
242 1256 0.300000
242 1257 0.300000
242 1258 0.300000
242 1259 0.300000
242 1260 0.300000
242 1261 0.300000
242 1262 0.300000
242 1263 0.300000
242 1264 0.300000
242 1265 0.300000
242 1266 0.300000
242 1267 0.300000
242 1268 0.300000
242 1269 0.300000
242 1270 0.300000
242 1271 0.300000
242 1272 0.300000
242 1273 0.300000
242 1274 0.300000
242 1275 0.300000
242 1276 0.300000
242 1277 0.300000
242 1278 0.300000
242 1279 0.300000
242 1280 0.300000
242 1281 0.300000
242 1282 0.300000
242 1283 0.300000
242 1284 0.300000
242 1285 0.300000
242 1286 0.300000
242 1287 0.300000
242 1288 0.300000
242 1289 0.300000
242 1290 0.300000
242 1291 0.300000
242 1292 0.300000
242 1293 0.300000
242 1294 0.300000
242 1295 0.300000
242 1296 0.300000
242 1297 0.300000
242 1298 0.300000
242 1299 0.300000
242 1300 0.300000
242 1301 0.300000
242 1302 0.300000
242 1303 0.300000
242 1304 0.300000
242 1305 0.300000
242 1306 0.300000
242 1307 0.300000
242 1308 0.300000
242 1309 0.300000
242 1310 0.300000
242 1311 0.300000
242 1312 0.300000
242 1313 0.300000
242 1314 0.300000
242 1315 0.300000
242 1316 0.300000
242 1317 0.300000
242 1318 0.300000
242 1319 0.300000
242 1320 0.300000
242 1321 0.300000
242 1322 0.300000
242 1323 0.300000
242 1324 0.300000
242 1325 0.300000
242 1326 0.300000
242 1327 0.300000
242 1328 0.300000
242 1329 0.300000
242 1330 0.300000
242 1331 0.300000
242 1332 0.300000
242 1333 0.300000
242 1334 0.300000
242 1335 0.300000
242 1336 0.300000
242 1337 0.300000
242 1338 0.300000
242 1339 0.300000
242 1340 0.300000
242 1341 0.300000
242 1342 0.300000
242 1343 0.300000
242 1344 0.300000
242 1345 0.300000
242 1346 0.300000
242 1347 0.300000
242 1348 0.300000
242 1349 0.300000
242 1350 0.300000
242 1351 0.300000
242 1352 0.300000
242 1353 0.300000
242 1354 0.300000
242 1355 0.300000
242 1356 0.300000
242 1357 0.300000
242 1358 0.300000
242 1359 0.300000
242 1360 0.300000
242 1361 0.300000
242 1362 0.300000
242 1363 0.300000
242 1364 0.300000
242 1365 0.300000
242 1366 0.300000
242 1367 0.300000
242 1368 0.300000
242 1369 0.300000
242 1370 0.300000
242 1371 0.300000
242 1372 0.300000
242 1373 0.300000
242 1374 0.300000
242 1375 0.300000
242 1376 0.300000
242 1377 0.300000
242 1378 0.300000
242 1379 0.300000
242 1380 0.300000
242 1381 0.300000
242 1382 0.300000
242 1383 0.300000
242 1384 0.300000
242 1385 0.300000
242 1386 0.300000
242 1387 0.300000
242 1388 0.300000
242 1389 0.300000
242 1390 0.300000
242 1391 0.300000
242 1392 0.300000
242 1393 0.300000
242 1394 0.300000
242 1395 0.300000
242 1396 0.300000
242 1397 0.300000
242 1398 0.300000
242 1399 0.300000
242 1400 0.300000
242 1401 0.300000
242 1402 0.300000
242 1403 0.300000
242 1404 0.300000
242 1405 0.300000
242 1406 0.300000
242 1407 0.300000
242 1408 0.300000
242 1409 0.300000
242 1410 0.300000
242 1411 0.300000
242 1412 0.300000
242 1413 0.300000
242 1414 0.300000
242 1415 0.300000
242 1416 0.300000
242 1417 0.300000
242 1418 0.300000
242 1419 0.300000
242 1420 0.300000
242 1421 0.300000
242 1422 0.300000
242 1423 0.300000
242 1424 0.300000
242 1425 0.300000
242 1426 0.300000
242 1427 0.300000
242 1428 0.300000
242 1429 0.300000
242 1430 0.300000
242 1431 0.300000
242 1432 0.300000
242 1433 0.300000
242 1434 0.300000
242 1435 0.300000
242 1436 0.300000
242 1437 0.300000
242 1438 0.300000
242 1439 0.300000
242 1440 0.300000
242 1441 0.300000
242 1442 0.300000
242 1443 0.300000
242 1444 0.300000
242 1445 0.300000
242 1446 0.300000
242 1447 0.300000
242 1448 0.300000
242 1449 0.300000
242 1450 0.300000
242 1451 0.300000
242 1452 0.300000
242 1453 0.300000
242 1454 0.300000
242 1455 0.300000
242 1456 0.300000
242 1457 0.300000
242 1458 0.300000
242 1459 0.300000
242 1460 0.300000
242 1461 0.300000
242 1462 0.300000
242 1463 0.300000
242 1464 0.300000
242 1465 0.300000
242 1466 0.300000
242 1467 0.300000
242 1468 0.300000
242 1469 0.300000
242 1470 0.300000
242 1471 0.300000
242 1472 0.300000
242 1473 0.300000
242 1474 0.300000
242 1475 0.300000
242 1476 0.300000
242 1477 0.300000
242 1478 0.300000
242 1479 0.300000
242 1480 0.300000
242 1481 0.300000
242 1482 0.300000
242 1483 0.300000
242 1484 0.300000
242 1485 0.300000
242 1486 0.300000
242 1487 0.300000
242 1488 0.300000
242 1489 0.300000
242 1490 0.300000
242 1491 0.300000
242 1492 0.300000
242 1493 0.300000
242 1494 0.300000
242 1495 0.300000
242 1496 0.300000
242 1497 0.300000
242 1498 0.300000
242 1499 0.300000
242 1500 0.300000
242 1501 0.300000
242 1502 0.300000
242 1503 0.300000
242 1504 0.300000
242 1505 0.300000
242 1506 0.300000
242 1507 0.300000
242 1508 0.300000
242 1509 0.300000
242 1510 0.300000
242 1511 0.300000
242 1512 0.300000
242 1513 0.300000
242 1514 0.300000
242 1515 0.300000
242 1516 0.300000
242 1517 0.300000
242 1518 0.300000
242 1519 0.300000
242 1520 0.300000
242 1521 0.300000
242 1522 0.300000
242 1523 0.300000
242 1524 0.300000
242 1525 0.300000
242 1526 0.300000
242 1527 0.300000
242 1528 0.300000
242 1529 0.300000
242 1530 0.300000
242 1531 0.300000
242 1532 0.300000
242 1533 0.300000
242 1534 0.300000
242 1535 0.300000
242 1536 0.300000
242 1537 0.300000
242 1538 0.300000
242 1539 0.300000
242 1540 0.300000
242 1541 0.300000
242 1542 0.300000
242 1543 0.300000
242 1544 0.300000
242 1545 0.300000
242 1546 0.300000
242 1547 0.300000
242 1548 0.300000
242 1549 0.300000
242 1550 0.300000
242 1551 0.300000
242 1552 0.300000
242 1553 0.300000
242 1554 0.300000
242 1555 0.300000
242 1556 0.300000
242 1557 0.300000
242 1558 0.300000
242 1559 0.300000
242 1560 0.300000
242 1561 0.300000
242 1562 0.300000
242 1563 0.300000
242 1564 0.300000
242 1565 0.300000
242 1566 0.300000
242 1567 0.300000
242 1568 0.300000
242 1569 0.300000
242 1570 0.300000
242 1571 0.300000
242 1572 0.300000
242 1573 0.300000
242 1574 0.300000
242 1575 0.300000
242 1576 0.300000
242 1577 0.300000
242 1578 0.300000
242 1579 0.300000
242 1580 0.300000
242 1581 0.300000
242 1582 0.300000
242 1583 0.300000
242 1584 0.300000
242 1585 0.300000
242 1586 0.300000
242 1587 0.300000
242 1588 0.300000
242 1589 0.300000
242 1590 0.300000
242 1591 0.300000
242 1592 0.300000
242 1593 0.300000
242 1594 0.300000
242 1595 0.300000
242 1596 0.300000
242 1597 0.300000
242 1598 0.300000
242 1599 0.300000
242 1600 0.300000
242 1601 0.300000
242 1602 0.300000
242 1603 0.300000
242 1604 0.300000
242 1605 0.300000
242 1606 0.300000
242 1607 0.300000
242 1608 0.300000
242 1609 0.300000
242 1610 0.300000
242 1611 0.300000
242 1612 0.300000
242 1613 0.300000
242 1614 0.300000
242 1615 0.300000
242 1616 0.300000
242 1617 0.300000
242 1618 0.300000
242 1619 0.300000
242 1620 0.300000
242 1621 0.300000
242 1622 0.300000
242 1623 0.300000
242 1624 0.300000
242 1625 0.300000
242 1626 0.300000
242 1627 0.300000
242 1628 0.300000
242 1629 0.300000
242 1630 0.300000
242 1631 0.300000
242 1632 0.300000
242 1633 0.300000
242 1634 0.300000
242 1635 0.300000
242 1636 0.300000
242 1637 0.300000
242 1638 0.300000
242 1639 0.300000
242 1640 0.300000
242 1641 0.300000
242 1642 0.300000
242 1643 0.300000
242 1644 0.300000
242 1645 0.300000
242 1646 0.300000
242 1647 0.300000
242 1648 0.300000
242 1649 0.300000
242 1650 0.300000
242 1651 0.300000
242 1652 0.300000
242 1653 0.300000
242 1654 0.300000
242 1655 0.300000
242 1656 0.300000
242 1657 0.300000
242 1658 0.300000
242 1659 0.300000
242 1660 0.300000
242 1661 0.300000
242 1662 0.300000
242 1663 0.300000
242 1664 0.300000
242 1665 0.300000
242 1666 0.300000
242 1667 0.300000
242 1668 0.300000
242 1669 0.300000
242 1670 0.300000
242 1671 0.300000
242 1672 0.300000
242 1673 0.300000
242 1674 0.300000
242 1675 0.300000
242 1676 0.300000
242 1677 0.300000
242 1678 0.300000
242 1679 0.300000
242 1680 0.300000
242 1681 0.300000
242 1682 0.300000
242 1683 0.300000
242 1684 0.300000
242 1685 0.300000
242 3862 0.300000
242 3863 0.300000
242 3864 0.300000
242 3865 0.300000
242 3866 0.300000
242 3867 0.300000
242 3868 0.300000
242 3869 0.300000
242 3870 0.300000
242 3871 0.300000
242 3872 0.300000
242 3873 0.300000
242 3874 0.300000
242 3875 0.300000
242 3876 0.300000
242 3877 0.300000
242 3878 0.300000
242 3879 0.300000
242 3880 0.300000
242 3881 0.300000
242 3882 0.300000
242 3883 0.300000
242 3884 0.300000
242 3885 0.300000
242 3886 0.300000
242 3887 0.300000
242 3888 0.300000
242 3889 0.300000
242 3890 0.300000
242 3891 0.300000
242 3892 0.300000
242 3893 0.300000
242 3894 0.300000
242 3895 0.300000
242 3896 0.300000
242 3897 0.300000
242 3898 0.300000
242 3899 0.300000
242 3900 0.300000
242 3901 0.300000
242 3902 0.300000
242 3903 0.300000
242 3904 0.300000
242 3905 0.300000
242 3906 0.300000
242 3907 0.300000
242 3908 0.300000
242 3909 0.300000
242 3910 0.300000
242 3911 0.300000
242 3912 0.300000
242 3913 0.300000
242 3914 0.300000
242 3915 0.300000
242 3916 0.300000
242 3917 0.300000
242 3918 0.300000
242 3919 0.300000
242 3920 0.300000
242 3921 0.300000
242 3922 0.300000
242 3923 0.300000
242 3924 0.300000
242 3925 0.300000
242 3926 0.300000
242 3927 0.300000
242 3928 0.300000
242 3929 0.300000
242 3930 0.300000
242 3931 0.300000
242 3932 0.300000
242 3933 0.300000
242 3934 0.300000
242 3935 0.300000
242 3936 0.300000
242 3937 0.300000
242 3938 0.300000
242 3939 0.300000
242 3940 0.300000
242 3941 0.300000
242 3942 0.300000
242 3943 0.300000
242 3944 0.300000
242 3945 0.300000
242 3946 0.300000
242 3947 0.300000
242 3948 0.300000
242 3949 0.300000
242 3950 0.300000
242 3951 0.300000
242 3952 0.300000
242 3953 0.300000
242 3954 0.300000
242 3955 0.300000
242 3956 0.300000
242 3957 0.300000
242 3958 0.300000
242 3959 0.300000
242 3960 0.300000
242 3961 0.300000
242 8504 0.600000
242 8505 0.600000
242 8510 0.600000
242 8518 0.600000
242 8523 0.600000
242 8533 0.600000
242 8535 0.600000
242 8546 0.600000
242 8547 0.600000
242 8560 0.600000
242 8563 0.600000
242 8564 0.600000
242 8567 0.600000
242 8571 0.600000
243 336 1.000000
243 1216 0.300000
243 1217 0.300000
243 1218 0.300000
243 1219 0.300000
243 1220 0.300000
243 1221 0.300000
243 1222 0.300000
243 1223 0.300000
243 1224 0.300000
243 1225 0.300000
243 1226 0.300000
243 1227 0.300000
243 1228 0.300000
243 1229 0.300000
243 1230 0.300000
243 1231 0.300000
243 1232 0.300000
243 1233 0.300000
243 1234 0.300000
243 1235 0.300000
243 1236 0.300000
243 1237 0.300000
243 1238 0.300000
243 1239 0.300000
243 1240 0.300000
243 1241 0.300000
243 1242 0.300000
243 1243 0.300000
243 1244 0.300000
243 1245 0.300000
243 1246 0.300000
243 1247 0.300000
243 1248 0.300000
243 1249 0.300000
243 1250 0.300000
243 1251 0.300000
243 1252 0.300000
243 1253 0.300000
243 1254 0.300000
243 1255 0.300000
243 1256 0.300000
243 1257 0.300000
243 1258 0.300000
243 1259 0.300000
243 1260 0.300000
243 1261 0.300000
243 1262 0.300000
243 1263 0.300000
243 1264 0.300000
243 1265 0.300000
243 1266 0.300000
243 1267 0.300000
243 1268 0.300000
243 1269 0.300000
243 1270 0.300000
243 1271 0.300000
243 1272 0.300000
243 1273 0.300000
243 1274 0.300000
243 1275 0.300000
243 1276 0.300000
243 1277 0.300000
243 1278 0.300000
243 1279 0.300000
243 1280 0.300000
243 1281 0.300000
243 1282 0.300000
243 1283 0.300000
243 1284 0.300000
243 1285 0.300000
243 1286 0.300000
243 1287 0.300000
243 1288 0.300000
243 1289 0.300000
243 1290 0.300000
243 1291 0.300000
243 1292 0.300000
243 1293 0.300000
243 1294 0.300000
243 1295 0.300000
243 1296 0.300000
243 1297 0.300000
243 1298 0.300000
243 1299 0.300000
243 1300 0.300000
243 1301 0.300000
243 1302 0.300000
243 1303 0.300000
243 1304 0.300000
243 1305 0.300000
243 1306 0.300000
243 1307 0.300000
243 1308 0.300000
243 1309 0.300000
243 1310 0.300000
243 1311 0.300000
243 1312 0.300000
243 1313 0.300000
243 1314 0.300000
243 1315 0.300000
243 1316 0.300000
243 1317 0.300000
243 1318 0.300000
243 1319 0.300000
243 1320 0.300000
243 1321 0.300000
243 1322 0.300000
243 1323 0.300000
243 1324 0.300000
243 1325 0.300000
243 1326 0.300000
243 1327 0.300000
243 1328 0.300000
243 1329 0.300000
243 1330 0.300000
243 1331 0.300000
243 1332 0.300000
243 1333 0.300000
243 1334 0.300000
243 1335 0.300000
243 1336 0.300000
243 1337 0.300000
243 1338 0.300000
243 1339 0.300000
243 1340 0.300000
243 1341 0.300000
243 1342 0.300000
243 1343 0.300000
243 1344 0.300000
243 1345 0.300000
243 1346 0.300000
243 1347 0.300000
243 1348 0.300000
243 1349 0.300000
243 1350 0.300000
243 1351 0.300000
243 1352 0.300000
243 1353 0.300000
243 1354 0.300000
243 1355 0.300000
243 1356 0.300000
243 1357 0.300000
243 1358 0.300000
243 1359 0.300000
243 1360 0.300000
243 1361 0.300000
243 1362 0.300000
243 1363 0.300000
243 1364 0.300000
243 1365 0.300000
243 1366 0.300000
243 1367 0.300000
243 1368 0.300000
243 1369 0.300000
243 1370 0.300000
243 1371 0.300000
243 1372 0.300000
243 1373 0.300000
243 1374 0.300000
243 1375 0.300000
243 1376 0.300000
243 1377 0.300000
243 1378 0.300000
243 1379 0.300000
243 1380 0.300000
243 1381 0.300000
243 1382 0.300000
243 1383 0.300000
243 1384 0.300000
243 1385 0.300000
243 1386 0.300000
243 1387 0.300000
243 1388 0.300000
243 1389 0.300000
243 1390 0.300000
243 1391 0.300000
243 1392 0.300000
243 1393 0.300000
243 1394 0.300000
243 1395 0.300000
243 1396 0.300000
243 1397 0.300000
243 1398 0.300000
243 1399 0.300000
243 1400 0.300000
243 1401 0.300000
243 1402 0.300000
243 1403 0.300000
243 1404 0.300000
243 1405 0.300000
243 1406 0.300000
243 1407 0.300000
243 1408 0.300000
243 1409 0.300000
243 1410 0.300000
243 1411 0.300000
243 1412 0.300000
243 1413 0.300000
243 1414 0.300000
243 1415 0.300000
243 1416 0.300000
243 1417 0.300000
243 1418 0.300000
243 1419 0.300000
243 1420 0.300000
243 1421 0.300000
243 1422 0.300000
243 1423 0.300000
243 1424 0.300000
243 1425 0.300000
243 1426 0.300000
243 1427 0.300000
243 1428 0.300000
243 1429 0.300000
243 1430 0.300000
243 1431 0.300000
243 1432 0.300000
243 1433 0.300000
243 1434 0.300000
243 1435 0.300000
243 1436 0.300000
243 1437 0.300000
243 1438 0.300000
243 1439 0.300000
243 1440 0.300000
243 1441 0.300000
243 1442 0.300000
243 1443 0.300000
243 1444 0.300000
243 1445 0.300000
243 1446 0.300000
243 1447 0.300000
243 1448 0.300000
243 1449 0.300000
243 1450 0.300000
243 1451 0.300000
243 1452 0.300000
243 1453 0.300000
243 1454 0.300000
243 1455 0.300000
243 1456 0.300000
243 1457 0.300000
243 1458 0.300000
243 1459 0.300000
243 1460 0.300000
243 1461 0.300000
243 1462 0.300000
243 1463 0.300000
243 1464 0.300000
243 1465 0.300000
243 1466 0.300000
243 1467 0.300000
243 1468 0.300000
243 1469 0.300000
243 1470 0.300000
243 1471 0.300000
243 1472 0.300000
243 1473 0.300000
243 1474 0.300000
243 1475 0.300000
243 1476 0.300000
243 1477 0.300000
243 1478 0.300000
243 1479 0.300000
243 1480 0.300000
243 1481 0.300000
243 1482 0.300000
243 1483 0.300000
243 1484 0.300000
243 1485 0.300000
243 1486 0.300000
243 1487 0.300000
243 1488 0.300000
243 1489 0.300000
243 1490 0.300000
243 1491 0.300000
243 1492 0.300000
243 1493 0.300000
243 1494 0.300000
243 1495 0.300000
243 1496 0.300000
243 1497 0.300000
243 1498 0.300000
243 1499 0.300000
243 1500 0.300000
243 1501 0.300000
243 1502 0.300000
243 1503 0.300000
243 1504 0.300000
243 1505 0.300000
243 1506 0.300000
243 1507 0.300000
243 1508 0.300000
243 1509 0.300000
243 1510 0.300000
243 1511 0.300000
243 1512 0.300000
243 1513 0.300000
243 1514 0.300000
243 1515 0.300000
243 1516 0.300000
243 1517 0.300000
243 1518 0.300000
243 1519 0.300000
243 1520 0.300000
243 1521 0.300000
243 1522 0.300000
243 1523 0.300000
243 1524 0.300000
243 1525 0.300000
243 1526 0.300000
243 1527 0.300000
243 1528 0.300000
243 1529 0.300000
243 1530 0.300000
243 1531 0.300000
243 1532 0.300000
243 1533 0.300000
243 1534 0.300000
243 1535 0.300000
243 1536 0.300000
243 1537 0.300000
243 1538 0.300000
243 1539 0.300000
243 1540 0.300000
243 1541 0.300000
243 1542 0.300000
243 1543 0.300000
243 1544 0.300000
243 1545 0.300000
243 1546 0.300000
243 1547 0.300000
243 1548 0.300000
243 1549 0.300000
243 1550 0.300000
243 1551 0.300000
243 1552 0.300000
243 1553 0.300000
243 1554 0.300000
243 1555 0.300000
243 1556 0.300000
243 1557 0.300000
243 1558 0.300000
243 1559 0.300000
243 1560 0.300000
243 1561 0.300000
243 1562 0.300000
243 1563 0.300000
243 1564 0.300000
243 1565 0.300000
243 1566 0.300000
243 1567 0.300000
243 1568 0.300000
243 1569 0.300000
243 1570 0.300000
243 1571 0.300000
243 1572 0.300000
243 1573 0.300000
243 1574 0.300000
243 1575 0.300000
243 1576 0.300000
243 1577 0.300000
243 1578 0.300000
243 1579 0.300000
243 1580 0.300000
243 1581 0.300000
243 1582 0.300000
243 1583 0.300000
243 1584 0.300000
243 1585 0.300000
243 1586 0.300000
243 1587 0.300000
243 1588 0.300000
243 1589 0.300000
243 1590 0.300000
243 1591 0.300000
243 1592 0.300000
243 1593 0.300000
243 1594 0.300000
243 1595 0.300000
243 1596 0.300000
243 1597 0.300000
243 1598 0.300000
243 1599 0.300000
243 1600 0.300000
243 1601 0.300000
243 1602 0.300000
243 1603 0.300000
243 1604 0.300000
243 1605 0.300000
243 1606 0.300000
243 1607 0.300000
243 1608 0.300000
243 1609 0.300000
243 1610 0.300000
243 1611 0.300000
243 1612 0.300000
243 1613 0.300000
243 1614 0.300000
243 1615 0.300000
243 1616 0.300000
243 1617 0.300000
243 1618 0.300000
243 1619 0.300000
243 1620 0.300000
243 1621 0.300000
243 1622 0.300000
243 1623 0.300000
243 1624 0.300000
243 1625 0.300000
243 1626 0.300000
243 1627 0.300000
243 1628 0.300000
243 1629 0.300000
243 1630 0.300000
243 1631 0.300000
243 1632 0.300000
243 1633 0.300000
243 1634 0.300000
243 1635 0.300000
243 1636 0.300000
243 1637 0.300000
243 1638 0.300000
243 1639 0.300000
243 1640 0.300000
243 1641 0.300000
243 1642 0.300000
243 1643 0.300000
243 1644 0.300000
243 1645 0.300000
243 1646 0.300000
243 1647 0.300000
243 1648 0.300000
243 1649 0.300000
243 1650 0.300000
243 1651 0.300000
243 1652 0.300000
243 1653 0.300000
243 1654 0.300000
243 1655 0.300000
243 1656 0.300000
243 1657 0.300000
243 1658 0.300000
243 1659 0.300000
243 1660 0.300000
243 1661 0.300000
243 1662 0.300000
243 1663 0.300000
243 1664 0.300000
243 1665 0.300000
243 1666 0.300000
243 1667 0.300000
243 1668 0.300000
243 1669 0.300000
243 1670 0.300000
243 1671 0.300000
243 1672 0.300000
243 1673 0.300000
243 1674 0.300000
243 1675 0.300000
243 1676 0.300000
243 1677 0.300000
243 1678 0.300000
243 1679 0.300000
243 1680 0.300000
243 1681 0.300000
243 1682 0.300000
243 1683 0.300000
243 1684 0.300000
243 1685 0.300000
243 3862 0.300000
243 3863 0.300000
243 3864 0.300000
243 3865 0.300000
243 3866 0.300000
243 3867 0.300000
243 3868 0.300000
243 3869 0.300000
243 3870 0.300000
243 3871 0.300000
243 3872 0.300000
243 3873 0.300000
243 3874 0.300000
243 3875 0.300000
243 3876 0.300000
243 3877 0.300000
243 3878 0.300000
243 3879 0.300000
243 3880 0.300000
243 3881 0.300000
243 3882 0.300000
243 3883 0.300000
243 3884 0.300000
243 3885 0.300000
243 3886 0.300000
243 3887 0.300000
243 3888 0.300000
243 3889 0.300000
243 3890 0.300000
243 3891 0.300000
243 3892 0.300000
243 3893 0.300000
243 3894 0.300000
243 3895 0.300000
243 3896 0.300000
243 3897 0.300000
243 3898 0.300000
243 3899 0.300000
243 3900 0.300000
243 3901 0.300000
243 3902 0.300000
243 3903 0.300000
243 3904 0.300000
243 3905 0.300000
243 3906 0.300000
243 3907 0.300000
243 3908 0.300000
243 3909 0.300000
243 3910 0.300000
243 3911 0.300000
243 3912 0.300000
243 3913 0.300000
243 3914 0.300000
243 3915 0.300000
243 3916 0.300000
243 3917 0.300000
243 3918 0.300000
243 3919 0.300000
243 3920 0.300000
243 3921 0.300000
243 3922 0.300000
243 3923 0.300000
243 3924 0.300000
243 3925 0.300000
243 3926 0.300000
243 3927 0.300000
243 3928 0.300000
243 3929 0.300000
243 3930 0.300000
243 3931 0.300000
243 3932 0.300000
243 3933 0.300000
243 3934 0.300000
243 3935 0.300000
243 3936 0.300000
243 3937 0.300000
243 3938 0.300000
243 3939 0.300000
243 3940 0.300000
243 3941 0.300000
243 3942 0.300000
243 3943 0.300000
243 3944 0.300000
243 3945 0.300000
243 3946 0.300000
243 3947 0.300000
243 3948 0.300000
243 3949 0.300000
243 3950 0.300000
243 3951 0.300000
243 3952 0.300000
243 3953 0.300000
243 3954 0.300000
243 3955 0.300000
243 3956 0.300000
243 3957 0.300000
243 3958 0.300000
243 3959 0.300000
243 3960 0.300000
243 3961 0.300000
243 8506 0.600000
243 8546 0.600000
243 8551 0.600000
243 8560 0.600000
243 8566 0.600000
244 1216 0.300000
244 1217 0.300000
244 1218 0.300000
244 1219 0.300000
244 1220 0.300000
244 1221 0.300000
244 1222 0.300000
244 1223 0.300000
244 1224 0.300000
244 1225 0.300000
244 1226 0.300000
244 1227 0.300000
244 1228 0.300000
244 1229 0.300000
244 1230 0.300000
244 1231 0.300000
244 1232 0.300000
244 1233 0.300000
244 1234 0.300000
244 1235 0.300000
244 1236 0.300000
244 1237 0.300000
244 1238 0.300000
244 1239 0.300000
244 1240 0.300000
244 1241 0.300000
244 1242 0.300000
244 1243 0.300000
244 1244 0.300000
244 1245 0.300000
244 1246 0.300000
244 1247 0.300000
244 1248 0.300000
244 1249 0.300000
244 1250 0.300000
244 1251 0.300000
244 1252 0.300000
244 1253 0.300000
244 1254 0.300000
244 1255 0.300000
244 1256 0.300000
244 1257 0.300000
244 1258 0.300000
244 1259 0.300000
244 1260 0.300000
244 1261 0.300000
244 1262 0.300000
244 1263 0.300000
244 1264 0.300000
244 1265 0.300000
244 1266 0.300000
244 1267 0.300000
244 1268 0.300000
244 1269 0.300000
244 1270 0.300000
244 1271 0.300000
244 1272 0.300000
244 1273 0.300000
244 1274 0.300000
244 1275 0.300000
244 1276 0.300000
244 1277 0.300000
244 1278 0.300000
244 1279 0.300000
244 1280 0.300000
244 1281 0.300000
244 1282 0.300000
244 1283 0.300000
244 1284 0.300000
244 1285 0.300000
244 1286 0.300000
244 1287 0.300000
244 1288 0.300000
244 1289 0.300000
244 1290 0.300000
244 1291 0.300000
244 1292 0.300000
244 1293 0.300000
244 1294 0.300000
244 1295 0.300000
244 1296 0.300000
244 1297 0.300000
244 1298 0.300000
244 1299 0.300000
244 1300 0.300000
244 1301 0.300000
244 1302 0.300000
244 1303 0.300000
244 1304 0.300000
244 1305 0.300000
244 1306 0.300000
244 1307 0.300000
244 1308 0.300000
244 1309 0.300000
244 1310 0.300000
244 1311 0.300000
244 1312 0.300000
244 1313 0.300000
244 1314 0.300000
244 1315 0.300000
244 1316 0.300000
244 1317 0.300000
244 1318 0.300000
244 1319 0.300000
244 1320 0.300000
244 1321 0.300000
244 1322 0.300000
244 1323 0.300000
244 1324 0.300000
244 1325 0.300000
244 1326 0.300000
244 1327 0.300000
244 1328 0.300000
244 1329 0.300000
244 1330 0.300000
244 1331 0.300000
244 1332 0.300000
244 1333 0.300000
244 1334 0.300000
244 1335 0.300000
244 1336 0.300000
244 1337 0.300000
244 1338 0.300000
244 1339 0.300000
244 1340 0.300000
244 1341 0.300000
244 1342 0.300000
244 1343 0.300000
244 1344 0.300000
244 1345 0.300000
244 1346 0.300000
244 1347 0.300000
244 1348 0.300000
244 1349 0.300000
244 1350 0.300000
244 1351 0.300000
244 1352 0.300000
244 1353 0.300000
244 1354 0.300000
244 1355 0.300000
244 1356 0.300000
244 1357 0.300000
244 1358 0.300000
244 1359 0.300000
244 1360 0.300000
244 1361 0.300000
244 1362 0.300000
244 1363 0.300000
244 1364 0.300000
244 1365 0.300000
244 1366 0.300000
244 1367 0.300000
244 1368 0.300000
244 1369 0.300000
244 1370 0.300000
244 1371 0.300000
244 1372 0.300000
244 1373 0.300000
244 1374 0.300000
244 1375 0.300000
244 1376 0.300000
244 1377 0.300000
244 1378 0.300000
244 1379 0.300000
244 1380 0.300000
244 1381 0.300000
244 1382 0.300000
244 1383 0.300000
244 1384 0.300000
244 1385 0.300000
244 1386 0.300000
244 1387 0.300000
244 1388 0.300000
244 1389 0.300000
244 1390 0.300000
244 1391 0.300000
244 1392 0.300000
244 1393 0.300000
244 1394 0.300000
244 1395 0.300000
244 1396 0.300000
244 1397 0.300000
244 1398 0.300000
244 1399 0.300000
244 1400 0.300000
244 1401 0.300000
244 1402 0.300000
244 1403 0.300000
244 1404 0.300000
244 1405 0.300000
244 1406 0.300000
244 1407 0.300000
244 1408 0.300000
244 1409 0.300000
244 1410 0.300000
244 1411 0.300000
244 1412 0.300000
244 1413 0.300000
244 1414 0.300000
244 1415 0.300000
244 1416 0.300000
244 1417 0.300000
244 1418 0.300000
244 1419 0.300000
244 1420 0.300000
244 1421 0.300000
244 1422 0.300000
244 1423 0.300000
244 1424 0.300000
244 1425 0.300000
244 1426 0.300000
244 1427 0.300000
244 1428 0.300000
244 1429 0.300000
244 1430 0.300000
244 1431 0.300000
244 1432 0.300000
244 1433 0.300000
244 1434 0.300000
244 1435 0.300000
244 1436 0.300000
244 1437 0.300000
244 1438 0.300000
244 1439 0.300000
244 1440 0.300000
244 1441 0.300000
244 1442 0.300000
244 1443 0.300000
244 1444 0.300000
244 1445 0.300000
244 1446 0.300000
244 1447 0.300000
244 1448 0.300000
244 1449 0.300000
244 1450 0.300000
244 1451 0.300000
244 1452 0.300000
244 1453 0.300000
244 1454 0.300000
244 1455 0.300000
244 1456 0.300000
244 1457 0.300000
244 1458 0.300000
244 1459 0.300000
244 1460 0.300000
244 1461 0.300000
244 1462 0.300000
244 1463 0.300000
244 1464 0.300000
244 1465 0.300000
244 1466 0.300000
244 1467 0.300000
244 1468 0.300000
244 1469 0.300000
244 1470 0.300000
244 1471 0.300000
244 1472 0.300000
244 1473 0.300000
244 1474 0.300000
244 1475 0.300000
244 1476 0.300000
244 1477 0.300000
244 1478 0.300000
244 1479 0.300000
244 1480 0.300000
244 1481 0.300000
244 1482 0.300000
244 1483 0.300000
244 1484 0.300000
244 1485 0.300000
244 1486 0.300000
244 1487 0.300000
244 1488 0.300000
244 1489 0.300000
244 1490 0.300000
244 1491 0.300000
244 1492 0.300000
244 1493 0.300000
244 1494 0.300000
244 1495 0.300000
244 1496 0.300000
244 1497 0.300000
244 1498 0.300000
244 1499 0.300000
244 1500 0.300000
244 1501 0.300000
244 1502 0.300000
244 1503 0.300000
244 1504 0.300000
244 1505 0.300000
244 1506 0.300000
244 1507 0.300000
244 1508 0.300000
244 1509 0.300000
244 1510 0.300000
244 1511 0.300000
244 1512 0.300000
244 1513 0.300000
244 1514 0.300000
244 1515 0.300000
244 1516 0.300000
244 1517 0.300000
244 1518 0.300000
244 1519 0.300000
244 1520 0.300000
244 1521 0.300000
244 1522 0.300000
244 1523 0.300000
244 1524 0.300000
244 1525 0.300000
244 1526 0.300000
244 1527 0.300000
244 1528 0.300000
244 1529 0.300000
244 1530 0.300000
244 1531 0.300000
244 1532 0.300000
244 1533 0.300000
244 1534 0.300000
244 1535 0.300000
244 1536 0.300000
244 1537 0.300000
244 1538 0.300000
244 1539 0.300000
244 1540 0.300000
244 1541 0.300000
244 1542 0.300000
244 1543 0.300000
244 1544 0.300000
244 1545 0.300000
244 1546 0.300000
244 1547 0.300000
244 1548 0.300000
244 1549 0.300000
244 1550 0.300000
244 1551 0.300000
244 1552 0.300000
244 1553 0.300000
244 1554 0.300000
244 1555 0.300000
244 1556 0.300000
244 1557 0.300000
244 1558 0.300000
244 1559 0.300000
244 1560 0.300000
244 1561 0.300000
244 1562 0.300000
244 1563 0.300000
244 1564 0.300000
244 1565 0.300000
244 1566 0.300000
244 1567 0.300000
244 1568 0.300000
244 1569 0.300000
244 1570 0.300000
244 1571 0.300000
244 1572 0.300000
244 1573 0.300000
244 1574 0.300000
244 1575 0.300000
244 1576 0.300000
244 1577 0.300000
244 1578 0.300000
244 1579 0.300000
244 1580 0.300000
244 1581 0.300000
244 1582 0.300000
244 1583 0.300000
244 1584 0.300000
244 1585 0.300000
244 1586 0.300000
244 1587 0.300000
244 1588 0.300000
244 1589 0.300000
244 1590 0.300000
244 1591 0.300000
244 1592 0.300000
244 1593 0.300000
244 1594 0.300000
244 1595 0.300000
244 1596 0.300000
244 1597 0.300000
244 1598 0.300000
244 1599 0.300000
244 1600 0.300000
244 1601 0.300000
244 1602 0.300000
244 1603 0.300000
244 1604 0.300000
244 1605 0.300000
244 1606 0.300000
244 1607 0.300000
244 1608 0.300000
244 1609 0.300000
244 1610 0.300000
244 1611 0.300000
244 1612 0.300000
244 1613 0.300000
244 1614 0.300000
244 1615 0.300000
244 1616 0.300000
244 1617 0.300000
244 1618 0.300000
244 1619 0.300000
244 1620 0.300000
244 1621 0.300000
244 1622 0.300000
244 1623 0.300000
244 1624 0.300000
244 1625 0.300000
244 1626 0.300000
244 1627 0.300000
244 1628 0.300000
244 1629 0.300000
244 1630 0.300000
244 1631 0.300000
244 1632 0.300000
244 1633 0.300000
244 1634 0.300000
244 1635 0.300000
244 1636 0.300000
244 1637 0.300000
244 1638 0.300000
244 1639 0.300000
244 1640 0.300000
244 1641 0.300000
244 1642 0.300000
244 1643 0.300000
244 1644 0.300000
244 1645 0.300000
244 1646 0.300000
244 1647 0.300000
244 1648 0.300000
244 1649 0.300000
244 1650 0.300000
244 1651 0.300000
244 1652 0.300000
244 1653 0.300000
244 1654 0.300000
244 1655 0.300000
244 1656 0.300000
244 1657 0.300000
244 1658 0.300000
244 1659 0.300000
244 1660 0.300000
244 1661 0.300000
244 1662 0.300000
244 1663 0.300000
244 1664 0.300000
244 1665 0.300000
244 1666 0.300000
244 1667 0.300000
244 1668 0.300000
244 1669 0.300000
244 1670 0.300000
244 1671 0.300000
244 1672 0.300000
244 1673 0.300000
244 1674 0.300000
244 1675 0.300000
244 1676 0.300000
244 1677 0.300000
244 1678 0.300000
244 1679 0.300000
244 1680 0.300000
244 1681 0.300000
244 1682 0.300000
244 1683 0.300000
244 1684 0.300000
244 1685 0.300000
244 3862 0.300000
244 3863 0.300000
244 3864 0.300000
244 3865 0.300000
244 3866 0.300000
244 3867 0.300000
244 3868 0.300000
244 3869 0.300000
244 3870 0.300000
244 3871 0.300000
244 3872 0.300000
244 3873 0.300000
244 3874 0.300000
244 3875 0.300000
244 3876 0.300000
244 3877 0.300000
244 3878 0.300000
244 3879 0.300000
244 3880 0.300000
244 3881 0.300000
244 3882 0.300000
244 3883 0.300000
244 3884 0.300000
244 3885 0.300000
244 3886 0.300000
244 3887 0.300000
244 3888 0.300000
244 3889 0.300000
244 3890 0.300000
244 3891 0.300000
244 3892 0.300000
244 3893 0.300000
244 3894 0.300000
244 3895 0.300000
244 3896 0.300000
244 3897 0.300000
244 3898 0.300000
244 3899 0.300000
244 3900 0.300000
244 3901 0.300000
244 3902 0.300000
244 3903 0.300000
244 3904 0.300000
244 3905 0.300000
244 3906 0.300000
244 3907 0.300000
244 3908 0.300000
244 3909 0.300000
244 3910 0.300000
244 3911 0.300000
244 3912 0.300000
244 3913 0.300000
244 3914 0.300000
244 3915 0.300000
244 3916 0.300000
244 3917 0.300000
244 3918 0.300000
244 3919 0.300000
244 3920 0.300000
244 3921 0.300000
244 3922 0.300000
244 3923 0.300000
244 3924 0.300000
244 3925 0.300000
244 3926 0.300000
244 3927 0.300000
244 3928 0.300000
244 3929 0.300000
244 3930 0.300000
244 3931 0.300000
244 3932 0.300000
244 3933 0.300000
244 3934 0.300000
244 3935 0.300000
244 3936 0.300000
244 3937 0.300000
244 3938 0.300000
244 3939 0.300000
244 3940 0.300000
244 3941 0.300000
244 3942 0.300000
244 3943 0.300000
244 3944 0.300000
244 3945 0.300000
244 3946 0.300000
244 3947 0.300000
244 3948 0.300000
244 3949 0.300000
244 3950 0.300000
244 3951 0.300000
244 3952 0.300000
244 3953 0.300000
244 3954 0.300000
244 3955 0.300000
244 3956 0.300000
244 3957 0.300000
244 3958 0.300000
244 3959 0.300000
244 3960 0.300000
244 3961 0.300000
244 8508 0.600000
244 8512 0.600000
244 8524 0.600000
244 8526 0.600000
244 8531 0.600000
244 8537 0.600000
244 8541 0.600000
244 8542 0.600000
244 8545 0.600000
244 8548 0.600000
244 8550 0.600000
244 8551 0.600000
244 8554 0.600000
244 8560 0.600000
244 8562 0.600000
244 8570 0.600000
245 1216 0.300000
245 1217 0.300000
245 1218 0.300000
245 1219 0.300000
245 1220 0.300000
245 1221 0.300000
245 1222 0.300000
245 1223 0.300000
245 1224 0.300000
245 1225 0.300000
245 1226 0.300000
245 1227 0.300000
245 1228 0.300000
245 1229 0.300000
245 1230 0.300000
245 1231 0.300000
245 1232 0.300000
245 1233 0.300000
245 1234 0.300000
245 1235 0.300000
245 1236 0.300000
245 1237 0.300000
245 1238 0.300000
245 1239 0.300000
245 1240 0.300000
245 1241 0.300000
245 1242 0.300000
245 1243 0.300000
245 1244 0.300000
245 1245 0.300000
245 1246 0.300000
245 1247 0.300000
245 1248 0.300000
245 1249 0.300000
245 1250 0.300000
245 1251 0.300000
245 1252 0.300000
245 1253 0.300000
245 1254 0.300000
245 1255 0.300000
245 1256 0.300000
245 1257 0.300000
245 1258 0.300000
245 1259 0.300000
245 1260 0.300000
245 1261 0.300000
245 1262 0.300000
245 1263 0.300000
245 1264 0.300000
245 1265 0.300000
245 1266 0.300000
245 1267 0.300000
245 1268 0.300000
245 1269 0.300000
245 1270 0.300000
245 1271 0.300000
245 1272 0.300000
245 1273 0.300000
245 1274 0.300000
245 1275 0.300000
245 1276 0.300000
245 1277 0.300000
245 1278 0.300000
245 1279 0.300000
245 1280 0.300000
245 1281 0.300000
245 1282 0.300000
245 1283 0.300000
245 1284 0.300000
245 1285 0.300000
245 1286 0.300000
245 1287 0.300000
245 1288 0.300000
245 1289 0.300000
245 1290 0.300000
245 1291 0.300000
245 1292 0.300000
245 1293 0.300000
245 1294 0.300000
245 1295 0.300000
245 1296 0.300000
245 1297 0.300000
245 1298 0.300000
245 1299 0.300000
245 1300 0.300000
245 1301 0.300000
245 1302 0.300000
245 1303 0.300000
245 1304 0.300000
245 1305 0.300000
245 1306 0.300000
245 1307 0.300000
245 1308 0.300000
245 1309 0.300000
245 1310 0.300000
245 1311 0.300000
245 1312 0.300000
245 1313 0.300000
245 1314 0.300000
245 1315 0.300000
245 1316 0.300000
245 1317 0.300000
245 1318 0.300000
245 1319 0.300000
245 1320 0.300000
245 1321 0.300000
245 1322 0.300000
245 1323 0.300000
245 1324 0.300000
245 1325 0.300000
245 1326 0.300000
245 1327 0.300000
245 1328 0.300000
245 1329 0.300000
245 1330 0.300000
245 1331 0.300000
245 1332 0.300000
245 1333 0.300000
245 1334 0.300000
245 1335 0.300000
245 1336 0.300000
245 1337 0.300000
245 1338 0.300000
245 1339 0.300000
245 1340 0.300000
245 1341 0.300000
245 1342 0.300000
245 1343 0.300000
245 1344 0.300000
245 1345 0.300000
245 1346 0.300000
245 1347 0.300000
245 1348 0.300000
245 1349 0.300000
245 1350 0.300000
245 1351 0.300000
245 1352 0.300000
245 1353 0.300000
245 1354 0.300000
245 1355 0.300000
245 1356 0.300000
245 1357 0.300000
245 1358 0.300000
245 1359 0.300000
245 1360 0.300000
245 1361 0.300000
245 1362 0.300000
245 1363 0.300000
245 1364 0.300000
245 1365 0.300000
245 1366 0.300000
245 1367 0.300000
245 1368 0.300000
245 1369 0.300000
245 1370 0.300000
245 1371 0.300000
245 1372 0.300000
245 1373 0.300000
245 1374 0.300000
245 1375 0.300000
245 1376 0.300000
245 1377 0.300000
245 1378 0.300000
245 1379 0.300000
245 1380 0.300000
245 1381 0.300000
245 1382 0.300000
245 1383 0.300000
245 1384 0.300000
245 1385 0.300000
245 1386 0.300000
245 1387 0.300000
245 1388 0.300000
245 1389 0.300000
245 1390 0.300000
245 1391 0.300000
245 1392 0.300000
245 1393 0.300000
245 1394 0.300000
245 1395 0.300000
245 1396 0.300000
245 1397 0.300000
245 1398 0.300000
245 1399 0.300000
245 1400 0.300000
245 1401 0.300000
245 1402 0.300000
245 1403 0.300000
245 1404 0.300000
245 1405 0.300000
245 1406 0.300000
245 1407 0.300000
245 1408 0.300000
245 1409 0.300000
245 1410 0.300000
245 1411 0.300000
245 1412 0.300000
245 1413 0.300000
245 1414 0.300000
245 1415 0.300000
245 1416 0.300000
245 1417 0.300000
245 1418 0.300000
245 1419 0.300000
245 1420 0.300000
245 1421 0.300000
245 1422 0.300000
245 1423 0.300000
245 1424 0.300000
245 1425 0.300000
245 1426 0.300000
245 1427 0.300000
245 1428 0.300000
245 1429 0.300000
245 1430 0.300000
245 1431 0.300000
245 1432 0.300000
245 1433 0.300000
245 1434 0.300000
245 1435 0.300000
245 1436 0.300000
245 1437 0.300000
245 1438 0.300000
245 1439 0.300000
245 1440 0.300000
245 1441 0.300000
245 1442 0.300000
245 1443 0.300000
245 1444 0.300000
245 1445 0.300000
245 1446 0.300000
245 1447 0.300000
245 1448 0.300000
245 1449 0.300000
245 1450 0.300000
245 1451 0.300000
245 1452 0.300000
245 1453 0.300000
245 1454 0.300000
245 1455 0.300000
245 1456 0.300000
245 1457 0.300000
245 1458 0.300000
245 1459 0.300000
245 1460 0.300000
245 1461 0.300000
245 1462 0.300000
245 1463 0.300000
245 1464 0.300000
245 1465 0.300000
245 1466 0.300000
245 1467 0.300000
245 1468 0.300000
245 1469 0.300000
245 1470 0.300000
245 1471 0.300000
245 1472 0.300000
245 1473 0.300000
245 1474 0.300000
245 1475 0.300000
245 1476 0.300000
245 1477 0.300000
245 1478 0.300000
245 1479 0.300000
245 1480 0.300000
245 1481 0.300000
245 1482 0.300000
245 1483 0.300000
245 1484 0.300000
245 1485 0.300000
245 1486 0.300000
245 1487 0.300000
245 1488 0.300000
245 1489 0.300000
245 1490 0.300000
245 1491 0.300000
245 1492 0.300000
245 1493 0.300000
245 1494 0.300000
245 1495 0.300000
245 1496 0.300000
245 1497 0.300000
245 1498 0.300000
245 1499 0.300000
245 1500 0.300000
245 1501 0.300000
245 1502 0.300000
245 1503 0.300000
245 1504 0.300000
245 1505 0.300000
245 1506 0.300000
245 1507 0.300000
245 1508 0.300000
245 1509 0.300000
245 1510 0.300000
245 1511 0.300000
245 1512 0.300000
245 1513 0.300000
245 1514 0.300000
245 1515 0.300000
245 1516 0.300000
245 1517 0.300000
245 1518 0.300000
245 1519 0.300000
245 1520 0.300000
245 1521 0.300000
245 1522 0.300000
245 1523 0.300000
245 1524 0.300000
245 1525 0.300000
245 1526 0.300000
245 1527 0.300000
245 1528 0.300000
245 1529 0.300000
245 1530 0.300000
245 1531 0.300000
245 1532 0.300000
245 1533 0.300000
245 1534 0.300000
245 1535 0.300000
245 1536 0.300000
245 1537 0.300000
245 1538 0.300000
245 1539 0.300000
245 1540 0.300000
245 1541 0.300000
245 1542 0.300000
245 1543 0.300000
245 1544 0.300000
245 1545 0.300000
245 1546 0.300000
245 1547 0.300000
245 1548 0.300000
245 1549 0.300000
245 1550 0.300000
245 1551 0.300000
245 1552 0.300000
245 1553 0.300000
245 1554 0.300000
245 1555 0.300000
245 1556 0.300000
245 1557 0.300000
245 1558 0.300000
245 1559 0.300000
245 1560 0.300000
245 1561 0.300000
245 1562 0.300000
245 1563 0.300000
245 1564 0.300000
245 1565 0.300000
245 1566 0.300000
245 1567 0.300000
245 1568 0.300000
245 1569 0.300000
245 1570 0.300000
245 1571 0.300000
245 1572 0.300000
245 1573 0.300000
245 1574 0.300000
245 1575 0.300000
245 1576 0.300000
245 1577 0.300000
245 1578 0.300000
245 1579 0.300000
245 1580 0.300000
245 1581 0.300000
245 1582 0.300000
245 1583 0.300000
245 1584 0.300000
245 1585 0.300000
245 1586 0.300000
245 1587 0.300000
245 1588 0.300000
245 1589 0.300000
245 1590 0.300000
245 1591 0.300000
245 1592 0.300000
245 1593 0.300000
245 1594 0.300000
245 1595 0.300000
245 1596 0.300000
245 1597 0.300000
245 1598 0.300000
245 1599 0.300000
245 1600 0.300000
245 1601 0.300000
245 1602 0.300000
245 1603 0.300000
245 1604 0.300000
245 1605 0.300000
245 1606 0.300000
245 1607 0.300000
245 1608 0.300000
245 1609 0.300000
245 1610 0.300000
245 1611 0.300000
245 1612 0.300000
245 1613 0.300000
245 1614 0.300000
245 1615 0.300000
245 1616 0.300000
245 1617 0.300000
245 1618 0.300000
245 1619 0.300000
245 1620 0.300000
245 1621 0.300000
245 1622 0.300000
245 1623 0.300000
245 1624 0.300000
245 1625 0.300000
245 1626 0.300000
245 1627 0.300000
245 1628 0.300000
245 1629 0.300000
245 1630 0.300000
245 1631 0.300000
245 1632 0.300000
245 1633 0.300000
245 1634 0.300000
245 1635 0.300000
245 1636 0.300000
245 1637 0.300000
245 1638 0.300000
245 1639 0.300000
245 1640 0.300000
245 1641 0.300000
245 1642 0.300000
245 1643 0.300000
245 1644 0.300000
245 1645 0.300000
245 1646 0.300000
245 1647 0.300000
245 1648 0.300000
245 1649 0.300000
245 1650 0.300000
245 1651 0.300000
245 1652 0.300000
245 1653 0.300000
245 1654 0.300000
245 1655 0.300000
245 1656 0.300000
245 1657 0.300000
245 1658 0.300000
245 1659 0.300000
245 1660 0.300000
245 1661 0.300000
245 1662 0.300000
245 1663 0.300000
245 1664 0.300000
245 1665 0.300000
245 1666 0.300000
245 1667 0.300000
245 1668 0.300000
245 1669 0.300000
245 1670 0.300000
245 1671 0.300000
245 1672 0.300000
245 1673 0.300000
245 1674 0.300000
245 1675 0.300000
245 1676 0.300000
245 1677 0.300000
245 1678 0.300000
245 1679 0.300000
245 1680 0.300000
245 1681 0.300000
245 1682 0.300000
245 1683 0.300000
245 1684 0.300000
245 1685 0.300000
245 3862 0.300000
245 3863 0.300000
245 3864 0.300000
245 3865 0.300000
245 3866 0.300000
245 3867 0.300000
245 3868 0.300000
245 3869 0.300000
245 3870 0.300000
245 3871 0.300000
245 3872 0.300000
245 3873 0.300000
245 3874 0.300000
245 3875 0.300000
245 3876 0.300000
245 3877 0.300000
245 3878 0.300000
245 3879 0.300000
245 3880 0.300000
245 3881 0.300000
245 3882 0.300000
245 3883 0.300000
245 3884 0.300000
245 3885 0.300000
245 3886 0.300000
245 3887 0.300000
245 3888 0.300000
245 3889 0.300000
245 3890 0.300000
245 3891 0.300000
245 3892 0.300000
245 3893 0.300000
245 3894 0.300000
245 3895 0.300000
245 3896 0.300000
245 3897 0.300000
245 3898 0.300000
245 3899 0.300000
245 3900 0.300000
245 3901 0.300000
245 3902 0.300000
245 3903 0.300000
245 3904 0.300000
245 3905 0.300000
245 3906 0.300000
245 3907 0.300000
245 3908 0.300000
245 3909 0.300000
245 3910 0.300000
245 3911 0.300000
245 3912 0.300000
245 3913 0.300000
245 3914 0.300000
245 3915 0.300000
245 3916 0.300000
245 3917 0.300000
245 3918 0.300000
245 3919 0.300000
245 3920 0.300000
245 3921 0.300000
245 3922 0.300000
245 3923 0.300000
245 3924 0.300000
245 3925 0.300000
245 3926 0.300000
245 3927 0.300000
245 3928 0.300000
245 3929 0.300000
245 3930 0.300000
245 3931 0.300000
245 3932 0.300000
245 3933 0.300000
245 3934 0.300000
245 3935 0.300000
245 3936 0.300000
245 3937 0.300000
245 3938 0.300000
245 3939 0.300000
245 3940 0.300000
245 3941 0.300000
245 3942 0.300000
245 3943 0.300000
245 3944 0.300000
245 3945 0.300000
245 3946 0.300000
245 3947 0.300000
245 3948 0.300000
245 3949 0.300000
245 3950 0.300000
245 3951 0.300000
245 3952 0.300000
245 3953 0.300000
245 3954 0.300000
245 3955 0.300000
245 3956 0.300000
245 3957 0.300000
245 3958 0.300000
245 3959 0.300000
245 3960 0.300000
245 3961 0.300000
245 8515 0.600000
245 8520 0.600000
245 8523 0.600000
245 8524 0.600000
245 8529 0.600000
245 8536 0.600000
245 8545 0.600000
245 8546 0.600000
245 8550 0.600000
245 8552 0.600000
245 8565 0.600000
245 8569 0.600000
245 8570 0.600000
246 353 1.000000
246 391 1.000000
246 1216 0.300000
246 1217 0.300000
246 1218 0.300000
246 1219 0.300000
246 1220 0.300000
246 1221 0.300000
246 1222 0.300000
246 1223 0.300000
246 1224 0.300000
246 1225 0.300000
246 1226 0.300000
246 1227 0.300000
246 1228 0.300000
246 1229 0.300000
246 1230 0.300000
246 1231 0.300000
246 1232 0.300000
246 1233 0.300000
246 1234 0.300000
246 1235 0.300000
246 1236 0.300000
246 1237 0.300000
246 1238 0.300000
246 1239 0.300000
246 1240 0.300000
246 1241 0.300000
246 1242 0.300000
246 1243 0.300000
246 1244 0.300000
246 1245 0.300000
246 1246 0.300000
246 1247 0.300000
246 1248 0.300000
246 1249 0.300000
246 1250 0.300000
246 1251 0.300000
246 1252 0.300000
246 1253 0.300000
246 1254 0.300000
246 1255 0.300000
246 1256 0.300000
246 1257 0.300000
246 1258 0.300000
246 1259 0.300000
246 1260 0.300000
246 1261 0.300000
246 1262 0.300000
246 1263 0.300000
246 1264 0.300000
246 1265 0.300000
246 1266 0.300000
246 1267 0.300000
246 1268 0.300000
246 1269 0.300000
246 1270 0.300000
246 1271 0.300000
246 1272 0.300000
246 1273 0.300000
246 1274 0.300000
246 1275 0.300000
246 1276 0.300000
246 1277 0.300000
246 1278 0.300000
246 1279 0.300000
246 1280 0.300000
246 1281 0.300000
246 1282 0.300000
246 1283 0.300000
246 1284 0.300000
246 1285 0.300000
246 1286 0.300000
246 1287 0.300000
246 1288 0.300000
246 1289 0.300000
246 1290 0.300000
246 1291 0.300000
246 1292 0.300000
246 1293 0.300000
246 1294 0.300000
246 1295 0.300000
246 1296 0.300000
246 1297 0.300000
246 1298 0.300000
246 1299 0.300000
246 1300 0.300000
246 1301 0.300000
246 1302 0.300000
246 1303 0.300000
246 1304 0.300000
246 1305 0.300000
246 1306 0.300000
246 1307 0.300000
246 1308 0.300000
246 1309 0.300000
246 1310 0.300000
246 1311 0.300000
246 1312 0.300000
246 1313 0.300000
246 1314 0.300000
246 1315 0.300000
246 1316 0.300000
246 1317 0.300000
246 1318 0.300000
246 1319 0.300000
246 1320 0.300000
246 1321 0.300000
246 1322 0.300000
246 1323 0.300000
246 1324 0.300000
246 1325 0.300000
246 1326 0.300000
246 1327 0.300000
246 1328 0.300000
246 1329 0.300000
246 1330 0.300000
246 1331 0.300000
246 1332 0.300000
246 1333 0.300000
246 1334 0.300000
246 1335 0.300000
246 1336 0.300000
246 1337 0.300000
246 1338 0.300000
246 1339 0.300000
246 1340 0.300000
246 1341 0.300000
246 1342 0.300000
246 1343 0.300000
246 1344 0.300000
246 1345 0.300000
246 1346 0.300000
246 1347 0.300000
246 1348 0.300000
246 1349 0.300000
246 1350 0.300000
246 1351 0.300000
246 1352 0.300000
246 1353 0.300000
246 1354 0.300000
246 1355 0.300000
246 1356 0.300000
246 1357 0.300000
246 1358 0.300000
246 1359 0.300000
246 1360 0.300000
246 1361 0.300000
246 1362 0.300000
246 1363 0.300000
246 1364 0.300000
246 1365 0.300000
246 1366 0.300000
246 1367 0.300000
246 1368 0.300000
246 1369 0.300000
246 1370 0.300000
246 1371 0.300000
246 1372 0.300000
246 1373 0.300000
246 1374 0.300000
246 1375 0.300000
246 1376 0.300000
246 1377 0.300000
246 1378 0.300000
246 1379 0.300000
246 1380 0.300000
246 1381 0.300000
246 1382 0.300000
246 1383 0.300000
246 1384 0.300000
246 1385 0.300000
246 1386 0.300000
246 1387 0.300000
246 1388 0.300000
246 1389 0.300000
246 1390 0.300000
246 1391 0.300000
246 1392 0.300000
246 1393 0.300000
246 1394 0.300000
246 1395 0.300000
246 1396 0.300000
246 1397 0.300000
246 1398 0.300000
246 1399 0.300000
246 1400 0.300000
246 1401 0.300000
246 1402 0.300000
246 1403 0.300000
246 1404 0.300000
246 1405 0.300000
246 1406 0.300000
246 1407 0.300000
246 1408 0.300000
246 1409 0.300000
246 1410 0.300000
246 1411 0.300000
246 1412 0.300000
246 1413 0.300000
246 1414 0.300000
246 1415 0.300000
246 1416 0.300000
246 1417 0.300000
246 1418 0.300000
246 1419 0.300000
246 1420 0.300000
246 1421 0.300000
246 1422 0.300000
246 1423 0.300000
246 1424 0.300000
246 1425 0.300000
246 1426 0.300000
246 1427 0.300000
246 1428 0.300000
246 1429 0.300000
246 1430 0.300000
246 1431 0.300000
246 1432 0.300000
246 1433 0.300000
246 1434 0.300000
246 1435 0.300000
246 1436 0.300000
246 1437 0.300000
246 1438 0.300000
246 1439 0.300000
246 1440 0.300000
246 1441 0.300000
246 1442 0.300000
246 1443 0.300000
246 1444 0.300000
246 1445 0.300000
246 1446 0.300000
246 1447 0.300000
246 1448 0.300000
246 1449 0.300000
246 1450 0.300000
246 1451 0.300000
246 1452 0.300000
246 1453 0.300000
246 1454 0.300000
246 1455 0.300000
246 1456 0.300000
246 1457 0.300000
246 1458 0.300000
246 1459 0.300000
246 1460 0.300000
246 1461 0.300000
246 1462 0.300000
246 1463 0.300000
246 1464 0.300000
246 1465 0.300000
246 1466 0.300000
246 1467 0.300000
246 1468 0.300000
246 1469 0.300000
246 1470 0.300000
246 1471 0.300000
246 1472 0.300000
246 1473 0.300000
246 1474 0.300000
246 1475 0.300000
246 1476 0.300000
246 1477 0.300000
246 1478 0.300000
246 1479 0.300000
246 1480 0.300000
246 1481 0.300000
246 1482 0.300000
246 1483 0.300000
246 1484 0.300000
246 1485 0.300000
246 1486 0.300000
246 1487 0.300000
246 1488 0.300000
246 1489 0.300000
246 1490 0.300000
246 1491 0.300000
246 1492 0.300000
246 1493 0.300000
246 1494 0.300000
246 1495 0.300000
246 1496 0.300000
246 1497 0.300000
246 1498 0.300000
246 1499 0.300000
246 1500 0.300000
246 1501 0.300000
246 1502 0.300000
246 1503 0.300000
246 1504 0.300000
246 1505 0.300000
246 1506 0.300000
246 1507 0.300000
246 1508 0.300000
246 1509 0.300000
246 1510 0.300000
246 1511 0.300000
246 1512 0.300000
246 1513 0.300000
246 1514 0.300000
246 1515 0.300000
246 1516 0.300000
246 1517 0.300000
246 1518 0.300000
246 1519 0.300000
246 1520 0.300000
246 1521 0.300000
246 1522 0.300000
246 1523 0.300000
246 1524 0.300000
246 1525 0.300000
246 1526 0.300000
246 1527 0.300000
246 1528 0.300000
246 1529 0.300000
246 1530 0.300000
246 1531 0.300000
246 1532 0.300000
246 1533 0.300000
246 1534 0.300000
246 1535 0.300000
246 1536 0.300000
246 1537 0.300000
246 1538 0.300000
246 1539 0.300000
246 1540 0.300000
246 1541 0.300000
246 1542 0.300000
246 1543 0.300000
246 1544 0.300000
246 1545 0.300000
246 1546 0.300000
246 1547 0.300000
246 1548 0.300000
246 1549 0.300000
246 1550 0.300000
246 1551 0.300000
246 1552 0.300000
246 1553 0.300000
246 1554 0.300000
246 1555 0.300000
246 1556 0.300000
246 1557 0.300000
246 1558 0.300000
246 1559 0.300000
246 1560 0.300000
246 1561 0.300000
246 1562 0.300000
246 1563 0.300000
246 1564 0.300000
246 1565 0.300000
246 1566 0.300000
246 1567 0.300000
246 1568 0.300000
246 1569 0.300000
246 1570 0.300000
246 1571 0.300000
246 1572 0.300000
246 1573 0.300000
246 1574 0.300000
246 1575 0.300000
246 1576 0.300000
246 1577 0.300000
246 1578 0.300000
246 1579 0.300000
246 1580 0.300000
246 1581 0.300000
246 1582 0.300000
246 1583 0.300000
246 1584 0.300000
246 1585 0.300000
246 1586 0.300000
246 1587 0.300000
246 1588 0.300000
246 1589 0.300000
246 1590 0.300000
246 1591 0.300000
246 1592 0.300000
246 1593 0.300000
246 1594 0.300000
246 1595 0.300000
246 1596 0.300000
246 1597 0.300000
246 1598 0.300000
246 1599 0.300000
246 1600 0.300000
246 1601 0.300000
246 1602 0.300000
246 1603 0.300000
246 1604 0.300000
246 1605 0.300000
246 1606 0.300000
246 1607 0.300000
246 1608 0.300000
246 1609 0.300000
246 1610 0.300000
246 1611 0.300000
246 1612 0.300000
246 1613 0.300000
246 1614 0.300000
246 1615 0.300000
246 1616 0.300000
246 1617 0.300000
246 1618 0.300000
246 1619 0.300000
246 1620 0.300000
246 1621 0.300000
246 1622 0.300000
246 1623 0.300000
246 1624 0.300000
246 1625 0.300000
246 1626 0.300000
246 1627 0.300000
246 1628 0.300000
246 1629 0.300000
246 1630 0.300000
246 1631 0.300000
246 1632 0.300000
246 1633 0.300000
246 1634 0.300000
246 1635 0.300000
246 1636 0.300000
246 1637 0.300000
246 1638 0.300000
246 1639 0.300000
246 1640 0.300000
246 1641 0.300000
246 1642 0.300000
246 1643 0.300000
246 1644 0.300000
246 1645 0.300000
246 1646 0.300000
246 1647 0.300000
246 1648 0.300000
246 1649 0.300000
246 1650 0.300000
246 1651 0.300000
246 1652 0.300000
246 1653 0.300000
246 1654 0.300000
246 1655 0.300000
246 1656 0.300000
246 1657 0.300000
246 1658 0.300000
246 1659 0.300000
246 1660 0.300000
246 1661 0.300000
246 1662 0.300000
246 1663 0.300000
246 1664 0.300000
246 1665 0.300000
246 1666 0.300000
246 1667 0.300000
246 1668 0.300000
246 1669 0.300000
246 1670 0.300000
246 1671 0.300000
246 1672 0.300000
246 1673 0.300000
246 1674 0.300000
246 1675 0.300000
246 1676 0.300000
246 1677 0.300000
246 1678 0.300000
246 1679 0.300000
246 1680 0.300000
246 1681 0.300000
246 1682 0.300000
246 1683 0.300000
246 1684 0.300000
246 1685 0.300000
246 3862 0.300000
246 3863 0.300000
246 3864 0.300000
246 3865 0.300000
246 3866 0.300000
246 3867 0.300000
246 3868 0.300000
246 3869 0.300000
246 3870 0.300000
246 3871 0.300000
246 3872 0.300000
246 3873 0.300000
246 3874 0.300000
246 3875 0.300000
246 3876 0.300000
246 3877 0.300000
246 3878 0.300000
246 3879 0.300000
246 3880 0.300000
246 3881 0.300000
246 3882 0.300000
246 3883 0.300000
246 3884 0.300000
246 3885 0.300000
246 3886 0.300000
246 3887 0.300000
246 3888 0.300000
246 3889 0.300000
246 3890 0.300000
246 3891 0.300000
246 3892 0.300000
246 3893 0.300000
246 3894 0.300000
246 3895 0.300000
246 3896 0.300000
246 3897 0.300000
246 3898 0.300000
246 3899 0.300000
246 3900 0.300000
246 3901 0.300000
246 3902 0.300000
246 3903 0.300000
246 3904 0.300000
246 3905 0.300000
246 3906 0.300000
246 3907 0.300000
246 3908 0.300000
246 3909 0.300000
246 3910 0.300000
246 3911 0.300000
246 3912 0.300000
246 3913 0.300000
246 3914 0.300000
246 3915 0.300000
246 3916 0.300000
246 3917 0.300000
246 3918 0.300000
246 3919 0.300000
246 3920 0.300000
246 3921 0.300000
246 3922 0.300000
246 3923 0.300000
246 3924 0.300000
246 3925 0.300000
246 3926 0.300000
246 3927 0.300000
246 3928 0.300000
246 3929 0.300000
246 3930 0.300000
246 3931 0.300000
246 3932 0.300000
246 3933 0.300000
246 3934 0.300000
246 3935 0.300000
246 3936 0.300000
246 3937 0.300000
246 3938 0.300000
246 3939 0.300000
246 3940 0.300000
246 3941 0.300000
246 3942 0.300000
246 3943 0.300000
246 3944 0.300000
246 3945 0.300000
246 3946 0.300000
246 3947 0.300000
246 3948 0.300000
246 3949 0.300000
246 3950 0.300000
246 3951 0.300000
246 3952 0.300000
246 3953 0.300000
246 3954 0.300000
246 3955 0.300000
246 3956 0.300000
246 3957 0.300000
246 3958 0.300000
246 3959 0.300000
246 3960 0.300000
246 3961 0.300000
246 8507 0.600000
246 8509 0.600000
246 8517 0.600000
246 8521 0.600000
246 8523 0.600000
246 8528 0.600000
246 8534 0.600000
246 8535 0.600000
246 8538 0.600000
246 8541 0.600000
246 8542 0.600000
246 8549 0.600000
246 8550 0.600000
246 8556 0.600000
246 8566 0.600000
246 8567 0.600000
247 1216 0.300000
247 1217 0.300000
247 1218 0.300000
247 1219 0.300000
247 1220 0.300000
247 1221 0.300000
247 1222 0.300000
247 1223 0.300000
247 1224 0.300000
247 1225 0.300000
247 1226 0.300000
247 1227 0.300000
247 1228 0.300000
247 1229 0.300000
247 1230 0.300000
247 1231 0.300000
247 1232 0.300000
247 1233 0.300000
247 1234 0.300000
247 1235 0.300000
247 1236 0.300000
247 1237 0.300000
247 1238 0.300000
247 1239 0.300000
247 1240 0.300000
247 1241 0.300000
247 1242 0.300000
247 1243 0.300000
247 1244 0.300000
247 1245 0.300000
247 1246 0.300000
247 1247 0.300000
247 1248 0.300000
247 1249 0.300000
247 1250 0.300000
247 1251 0.300000
247 1252 0.300000
247 1253 0.300000
247 1254 0.300000
247 1255 0.300000
247 1256 0.300000
247 1257 0.300000
247 1258 0.300000
247 1259 0.300000
247 1260 0.300000
247 1261 0.300000
247 1262 0.300000
247 1263 0.300000
247 1264 0.300000
247 1265 0.300000
247 1266 0.300000
247 1267 0.300000
247 1268 0.300000
247 1269 0.300000
247 1270 0.300000
247 1271 0.300000
247 1272 0.300000
247 1273 0.300000
247 1274 0.300000
247 1275 0.300000
247 1276 0.300000
247 1277 0.300000
247 1278 0.300000
247 1279 0.300000
247 1280 0.300000
247 1281 0.300000
247 1282 0.300000
247 1283 0.300000
247 1284 0.300000
247 1285 0.300000
247 1286 0.300000
247 1287 0.300000
247 1288 0.300000
247 1289 0.300000
247 1290 0.300000
247 1291 0.300000
247 1292 0.300000
247 1293 0.300000
247 1294 0.300000
247 1295 0.300000
247 1296 0.300000
247 1297 0.300000
247 1298 0.300000
247 1299 0.300000
247 1300 0.300000
247 1301 0.300000
247 1302 0.300000
247 1303 0.300000
247 1304 0.300000
247 1305 0.300000
247 1306 0.300000
247 1307 0.300000
247 1308 0.300000
247 1309 0.300000
247 1310 0.300000
247 1311 0.300000
247 1312 0.300000
247 1313 0.300000
247 1314 0.300000
247 1315 0.300000
247 1316 0.300000
247 1317 0.300000
247 1318 0.300000
247 1319 0.300000
247 1320 0.300000
247 1321 0.300000
247 1322 0.300000
247 1323 0.300000
247 1324 0.300000
247 1325 0.300000
247 1326 0.300000
247 1327 0.300000
247 1328 0.300000
247 1329 0.300000
247 1330 0.300000
247 1331 0.300000
247 1332 0.300000
247 1333 0.300000
247 1334 0.300000
247 1335 0.300000
247 1336 0.300000
247 1337 0.300000
247 1338 0.300000
247 1339 0.300000
247 1340 0.300000
247 1341 0.300000
247 1342 0.300000
247 1343 0.300000
247 1344 0.300000
247 1345 0.300000
247 1346 0.300000
247 1347 0.300000
247 1348 0.300000
247 1349 0.300000
247 1350 0.300000
247 1351 0.300000
247 1352 0.300000
247 1353 0.300000
247 1354 0.300000
247 1355 0.300000
247 1356 0.300000
247 1357 0.300000
247 1358 0.300000
247 1359 0.300000
247 1360 0.300000
247 1361 0.300000
247 1362 0.300000
247 1363 0.300000
247 1364 0.300000
247 1365 0.300000
247 1366 0.300000
247 1367 0.300000
247 1368 0.300000
247 1369 0.300000
247 1370 0.300000
247 1371 0.300000
247 1372 0.300000
247 1373 0.300000
247 1374 0.300000
247 1375 0.300000
247 1376 0.300000
247 1377 0.300000
247 1378 0.300000
247 1379 0.300000
247 1380 0.300000
247 1381 0.300000
247 1382 0.300000
247 1383 0.300000
247 1384 0.300000
247 1385 0.300000
247 1386 0.300000
247 1387 0.300000
247 1388 0.300000
247 1389 0.300000
247 1390 0.300000
247 1391 0.300000
247 1392 0.300000
247 1393 0.300000
247 1394 0.300000
247 1395 0.300000
247 1396 0.300000
247 1397 0.300000
247 1398 0.300000
247 1399 0.300000
247 1400 0.300000
247 1401 0.300000
247 1402 0.300000
247 1403 0.300000
247 1404 0.300000
247 1405 0.300000
247 1406 0.300000
247 1407 0.300000
247 1408 0.300000
247 1409 0.300000
247 1410 0.300000
247 1411 0.300000
247 1412 0.300000
247 1413 0.300000
247 1414 0.300000
247 1415 0.300000
247 1416 0.300000
247 1417 0.300000
247 1418 0.300000
247 1419 0.300000
247 1420 0.300000
247 1421 0.300000
247 1422 0.300000
247 1423 0.300000
247 1424 0.300000
247 1425 0.300000
247 1426 0.300000
247 1427 0.300000
247 1428 0.300000
247 1429 0.300000
247 1430 0.300000
247 1431 0.300000
247 1432 0.300000
247 1433 0.300000
247 1434 0.300000
247 1435 0.300000
247 1436 0.300000
247 1437 0.300000
247 1438 0.300000
247 1439 0.300000
247 1440 0.300000
247 1441 0.300000
247 1442 0.300000
247 1443 0.300000
247 1444 0.300000
247 1445 0.300000
247 1446 0.300000
247 1447 0.300000
247 1448 0.300000
247 1449 0.300000
247 1450 0.300000
247 1451 0.300000
247 1452 0.300000
247 1453 0.300000
247 1454 0.300000
247 1455 0.300000
247 1456 0.300000
247 1457 0.300000
247 1458 0.300000
247 1459 0.300000
247 1460 0.300000
247 1461 0.300000
247 1462 0.300000
247 1463 0.300000
247 1464 0.300000
247 1465 0.300000
247 1466 0.300000
247 1467 0.300000
247 1468 0.300000
247 1469 0.300000
247 1470 0.300000
247 1471 0.300000
247 1472 0.300000
247 1473 0.300000
247 1474 0.300000
247 1475 0.300000
247 1476 0.300000
247 1477 0.300000
247 1478 0.300000
247 1479 0.300000
247 1480 0.300000
247 1481 0.300000
247 1482 0.300000
247 1483 0.300000
247 1484 0.300000
247 1485 0.300000
247 1486 0.300000
247 1487 0.300000
247 1488 0.300000
247 1489 0.300000
247 1490 0.300000
247 1491 0.300000
247 1492 0.300000
247 1493 0.300000
247 1494 0.300000
247 1495 0.300000
247 1496 0.300000
247 1497 0.300000
247 1498 0.300000
247 1499 0.300000
247 1500 0.300000
247 1501 0.300000
247 1502 0.300000
247 1503 0.300000
247 1504 0.300000
247 1505 0.300000
247 1506 0.300000
247 1507 0.300000
247 1508 0.300000
247 1509 0.300000
247 1510 0.300000
247 1511 0.300000
247 1512 0.300000
247 1513 0.300000
247 1514 0.300000
247 1515 0.300000
247 1516 0.300000
247 1517 0.300000
247 1518 0.300000
247 1519 0.300000
247 1520 0.300000
247 1521 0.300000
247 1522 0.300000
247 1523 0.300000
247 1524 0.300000
247 1525 0.300000
247 1526 0.300000
247 1527 0.300000
247 1528 0.300000
247 1529 0.300000
247 1530 0.300000
247 1531 0.300000
247 1532 0.300000
247 1533 0.300000
247 1534 0.300000
247 1535 0.300000
247 1536 0.300000
247 1537 0.300000
247 1538 0.300000
247 1539 0.300000
247 1540 0.300000
247 1541 0.300000
247 1542 0.300000
247 1543 0.300000
247 1544 0.300000
247 1545 0.300000
247 1546 0.300000
247 1547 0.300000
247 1548 0.300000
247 1549 0.300000
247 1550 0.300000
247 1551 0.300000
247 1552 0.300000
247 1553 0.300000
247 1554 0.300000
247 1555 0.300000
247 1556 0.300000
247 1557 0.300000
247 1558 0.300000
247 1559 0.300000
247 1560 0.300000
247 1561 0.300000
247 1562 0.300000
247 1563 0.300000
247 1564 0.300000
247 1565 0.300000
247 1566 0.300000
247 1567 0.300000
247 1568 0.300000
247 1569 0.300000
247 1570 0.300000
247 1571 0.300000
247 1572 0.300000
247 1573 0.300000
247 1574 0.300000
247 1575 0.300000
247 1576 0.300000
247 1577 0.300000
247 1578 0.300000
247 1579 0.300000
247 1580 0.300000
247 1581 0.300000
247 1582 0.300000
247 1583 0.300000
247 1584 0.300000
247 1585 0.300000
247 1586 0.300000
247 1587 0.300000
247 1588 0.300000
247 1589 0.300000
247 1590 0.300000
247 1591 0.300000
247 1592 0.300000
247 1593 0.300000
247 1594 0.300000
247 1595 0.300000
247 1596 0.300000
247 1597 0.300000
247 1598 0.300000
247 1599 0.300000
247 1600 0.300000
247 1601 0.300000
247 1602 0.300000
247 1603 0.300000
247 1604 0.300000
247 1605 0.300000
247 1606 0.300000
247 1607 0.300000
247 1608 0.300000
247 1609 0.300000
247 1610 0.300000
247 1611 0.300000
247 1612 0.300000
247 1613 0.300000
247 1614 0.300000
247 1615 0.300000
247 1616 0.300000
247 1617 0.300000
247 1618 0.300000
247 1619 0.300000
247 1620 0.300000
247 1621 0.300000
247 1622 0.300000
247 1623 0.300000
247 1624 0.300000
247 1625 0.300000
247 1626 0.300000
247 1627 0.300000
247 1628 0.300000
247 1629 0.300000
247 1630 0.300000
247 1631 0.300000
247 1632 0.300000
247 1633 0.300000
247 1634 0.300000
247 1635 0.300000
247 1636 0.300000
247 1637 0.300000
247 1638 0.300000
247 1639 0.300000
247 1640 0.300000
247 1641 0.300000
247 1642 0.300000
247 1643 0.300000
247 1644 0.300000
247 1645 0.300000
247 1646 0.300000
247 1647 0.300000
247 1648 0.300000
247 1649 0.300000
247 1650 0.300000
247 1651 0.300000
247 1652 0.300000
247 1653 0.300000
247 1654 0.300000
247 1655 0.300000
247 1656 0.300000
247 1657 0.300000
247 1658 0.300000
247 1659 0.300000
247 1660 0.300000
247 1661 0.300000
247 1662 0.300000
247 1663 0.300000
247 1664 0.300000
247 1665 0.300000
247 1666 0.300000
247 1667 0.300000
247 1668 0.300000
247 1669 0.300000
247 1670 0.300000
247 1671 0.300000
247 1672 0.300000
247 1673 0.300000
247 1674 0.300000
247 1675 0.300000
247 1676 0.300000
247 1677 0.300000
247 1678 0.300000
247 1679 0.300000
247 1680 0.300000
247 1681 0.300000
247 1682 0.300000
247 1683 0.300000
247 1684 0.300000
247 1685 0.300000
247 3862 0.300000
247 3863 0.300000
247 3864 0.300000
247 3865 0.300000
247 3866 0.300000
247 3867 0.300000
247 3868 0.300000
247 3869 0.300000
247 3870 0.300000
247 3871 0.300000
247 3872 0.300000
247 3873 0.300000
247 3874 0.300000
247 3875 0.300000
247 3876 0.300000
247 3877 0.300000
247 3878 0.300000
247 3879 0.300000
247 3880 0.300000
247 3881 0.300000
247 3882 0.300000
247 3883 0.300000
247 3884 0.300000
247 3885 0.300000
247 3886 0.300000
247 3887 0.300000
247 3888 0.300000
247 3889 0.300000
247 3890 0.300000
247 3891 0.300000
247 3892 0.300000
247 3893 0.300000
247 3894 0.300000
247 3895 0.300000
247 3896 0.300000
247 3897 0.300000
247 3898 0.300000
247 3899 0.300000
247 3900 0.300000
247 3901 0.300000
247 3902 0.300000
247 3903 0.300000
247 3904 0.300000
247 3905 0.300000
247 3906 0.300000
247 3907 0.300000
247 3908 0.300000
247 3909 0.300000
247 3910 0.300000
247 3911 0.300000
247 3912 0.300000
247 3913 0.300000
247 3914 0.300000
247 3915 0.300000
247 3916 0.300000
247 3917 0.300000
247 3918 0.300000
247 3919 0.300000
247 3920 0.300000
247 3921 0.300000
247 3922 0.300000
247 3923 0.300000
247 3924 0.300000
247 3925 0.300000
247 3926 0.300000
247 3927 0.300000
247 3928 0.300000
247 3929 0.300000
247 3930 0.300000
247 3931 0.300000
247 3932 0.300000
247 3933 0.300000
247 3934 0.300000
247 3935 0.300000
247 3936 0.300000
247 3937 0.300000
247 3938 0.300000
247 3939 0.300000
247 3940 0.300000
247 3941 0.300000
247 3942 0.300000
247 3943 0.300000
247 3944 0.300000
247 3945 0.300000
247 3946 0.300000
247 3947 0.300000
247 3948 0.300000
247 3949 0.300000
247 3950 0.300000
247 3951 0.300000
247 3952 0.300000
247 3953 0.300000
247 3954 0.300000
247 3955 0.300000
247 3956 0.300000
247 3957 0.300000
247 3958 0.300000
247 3959 0.300000
247 3960 0.300000
247 3961 0.300000
247 8503 0.600000
247 8513 0.600000
247 8516 0.600000
247 8518 0.600000
247 8520 0.600000
247 8528 0.600000
247 8529 0.600000
247 8531 0.600000
247 8532 0.600000
247 8533 0.600000
247 8541 0.600000
247 8545 0.600000
247 8546 0.600000
247 8547 0.600000
247 8552 0.600000
247 8561 0.600000
247 8563 0.600000
247 8566 0.600000
247 8567 0.600000
247 8569 0.600000
248 316 1.000000
248 1216 0.300000
248 1217 0.300000
248 1218 0.300000
248 1219 0.300000
248 1220 0.300000
248 1221 0.300000
248 1222 0.300000
248 1223 0.300000
248 1224 0.300000
248 1225 0.300000
248 1226 0.300000
248 1227 0.300000
248 1228 0.300000
248 1229 0.300000
248 1230 0.300000
248 1231 0.300000
248 1232 0.300000
248 1233 0.300000
248 1234 0.300000
248 1235 0.300000
248 1236 0.300000
248 1237 0.300000
248 1238 0.300000
248 1239 0.300000
248 1240 0.300000
248 1241 0.300000
248 1242 0.300000
248 1243 0.300000
248 1244 0.300000
248 1245 0.300000
248 1246 0.300000
248 1247 0.300000
248 1248 0.300000
248 1249 0.300000
248 1250 0.300000
248 1251 0.300000
248 1252 0.300000
248 1253 0.300000
248 1254 0.300000
248 1255 0.300000
248 1256 0.300000
248 1257 0.300000
248 1258 0.300000
248 1259 0.300000
248 1260 0.300000
248 1261 0.300000
248 1262 0.300000
248 1263 0.300000
248 1264 0.300000
248 1265 0.300000
248 1266 0.300000
248 1267 0.300000
248 1268 0.300000
248 1269 0.300000
248 1270 0.300000
248 1271 0.300000
248 1272 0.300000
248 1273 0.300000
248 1274 0.300000
248 1275 0.300000
248 1276 0.300000
248 1277 0.300000
248 1278 0.300000
248 1279 0.300000
248 1280 0.300000
248 1281 0.300000
248 1282 0.300000
248 1283 0.300000
248 1284 0.300000
248 1285 0.300000
248 1286 0.300000
248 1287 0.300000
248 1288 0.300000
248 1289 0.300000
248 1290 0.300000
248 1291 0.300000
248 1292 0.300000
248 1293 0.300000
248 1294 0.300000
248 1295 0.300000
248 1296 0.300000
248 1297 0.300000
248 1298 0.300000
248 1299 0.300000
248 1300 0.300000
248 1301 0.300000
248 1302 0.300000
248 1303 0.300000
248 1304 0.300000
248 1305 0.300000
248 1306 0.300000
248 1307 0.300000
248 1308 0.300000
248 1309 0.300000
248 1310 0.300000
248 1311 0.300000
248 1312 0.300000
248 1313 0.300000
248 1314 0.300000
248 1315 0.300000
248 1316 0.300000
248 1317 0.300000
248 1318 0.300000
248 1319 0.300000
248 1320 0.300000
248 1321 0.300000
248 1322 0.300000
248 1323 0.300000
248 1324 0.300000
248 1325 0.300000
248 1326 0.300000
248 1327 0.300000
248 1328 0.300000
248 1329 0.300000
248 1330 0.300000
248 1331 0.300000
248 1332 0.300000
248 1333 0.300000
248 1334 0.300000
248 1335 0.300000
248 1336 0.300000
248 1337 0.300000
248 1338 0.300000
248 1339 0.300000
248 1340 0.300000
248 1341 0.300000
248 1342 0.300000
248 1343 0.300000
248 1344 0.300000
248 1345 0.300000
248 1346 0.300000
248 1347 0.300000
248 1348 0.300000
248 1349 0.300000
248 1350 0.300000
248 1351 0.300000
248 1352 0.300000
248 1353 0.300000
248 1354 0.300000
248 1355 0.300000
248 1356 0.300000
248 1357 0.300000
248 1358 0.300000
248 1359 0.300000
248 1360 0.300000
248 1361 0.300000
248 1362 0.300000
248 1363 0.300000
248 1364 0.300000
248 1365 0.300000
248 1366 0.300000
248 1367 0.300000
248 1368 0.300000
248 1369 0.300000
248 1370 0.300000
248 1371 0.300000
248 1372 0.300000
248 1373 0.300000
248 1374 0.300000
248 1375 0.300000
248 1376 0.300000
248 1377 0.300000
248 1378 0.300000
248 1379 0.300000
248 1380 0.300000
248 1381 0.300000
248 1382 0.300000
248 1383 0.300000
248 1384 0.300000
248 1385 0.300000
248 1386 0.300000
248 1387 0.300000
248 1388 0.300000
248 1389 0.300000
248 1390 0.300000
248 1391 0.300000
248 1392 0.300000
248 1393 0.300000
248 1394 0.300000
248 1395 0.300000
248 1396 0.300000
248 1397 0.300000
248 1398 0.300000
248 1399 0.300000
248 1400 0.300000
248 1401 0.300000
248 1402 0.300000
248 1403 0.300000
248 1404 0.300000
248 1405 0.300000
248 1406 0.300000
248 1407 0.300000
248 1408 0.300000
248 1409 0.300000
248 1410 0.300000
248 1411 0.300000
248 1412 0.300000
248 1413 0.300000
248 1414 0.300000
248 1415 0.300000
248 1416 0.300000
248 1417 0.300000
248 1418 0.300000
248 1419 0.300000
248 1420 0.300000
248 1421 0.300000
248 1422 0.300000
248 1423 0.300000
248 1424 0.300000
248 1425 0.300000
248 1426 0.300000
248 1427 0.300000
248 1428 0.300000
248 1429 0.300000
248 1430 0.300000
248 1431 0.300000
248 1432 0.300000
248 1433 0.300000
248 1434 0.300000
248 1435 0.300000
248 1436 0.300000
248 1437 0.300000
248 1438 0.300000
248 1439 0.300000
248 1440 0.300000
248 1441 0.300000
248 1442 0.300000
248 1443 0.300000
248 1444 0.300000
248 1445 0.300000
248 1446 0.300000
248 1447 0.300000
248 1448 0.300000
248 1449 0.300000
248 1450 0.300000
248 1451 0.300000
248 1452 0.300000
248 1453 0.300000
248 1454 0.300000
248 1455 0.300000
248 1456 0.300000
248 1457 0.300000
248 1458 0.300000
248 1459 0.300000
248 1460 0.300000
248 1461 0.300000
248 1462 0.300000
248 1463 0.300000
248 1464 0.300000
248 1465 0.300000
248 1466 0.300000
248 1467 0.300000
248 1468 0.300000
248 1469 0.300000
248 1470 0.300000
248 1471 0.300000
248 1472 0.300000
248 1473 0.300000
248 1474 0.300000
248 1475 0.300000
248 1476 0.300000
248 1477 0.300000
248 1478 0.300000
248 1479 0.300000
248 1480 0.300000
248 1481 0.300000
248 1482 0.300000
248 1483 0.300000
248 1484 0.300000
248 1485 0.300000
248 1486 0.300000
248 1487 0.300000
248 1488 0.300000
248 1489 0.300000
248 1490 0.300000
248 1491 0.300000
248 1492 0.300000
248 1493 0.300000
248 1494 0.300000
248 1495 0.300000
248 1496 0.300000
248 1497 0.300000
248 1498 0.300000
248 1499 0.300000
248 1500 0.300000
248 1501 0.300000
248 1502 0.300000
248 1503 0.300000
248 1504 0.300000
248 1505 0.300000
248 1506 0.300000
248 1507 0.300000
248 1508 0.300000
248 1509 0.300000
248 1510 0.300000
248 1511 0.300000
248 1512 0.300000
248 1513 0.300000
248 1514 0.300000
248 1515 0.300000
248 1516 0.300000
248 1517 0.300000
248 1518 0.300000
248 1519 0.300000
248 1520 0.300000
248 1521 0.300000
248 1522 0.300000
248 1523 0.300000
248 1524 0.300000
248 1525 0.300000
248 1526 0.300000
248 1527 0.300000
248 1528 0.300000
248 1529 0.300000
248 1530 0.300000
248 1531 0.300000
248 1532 0.300000
248 1533 0.300000
248 1534 0.300000
248 1535 0.300000
248 1536 0.300000
248 1537 0.300000
248 1538 0.300000
248 1539 0.300000
248 1540 0.300000
248 1541 0.300000
248 1542 0.300000
248 1543 0.300000
248 1544 0.300000
248 1545 0.300000
248 1546 0.300000
248 1547 0.300000
248 1548 0.300000
248 1549 0.300000
248 1550 0.300000
248 1551 0.300000
248 1552 0.300000
248 1553 0.300000
248 1554 0.300000
248 1555 0.300000
248 1556 0.300000
248 1557 0.300000
248 1558 0.300000
248 1559 0.300000
248 1560 0.300000
248 1561 0.300000
248 1562 0.300000
248 1563 0.300000
248 1564 0.300000
248 1565 0.300000
248 1566 0.300000
248 1567 0.300000
248 1568 0.300000
248 1569 0.300000
248 1570 0.300000
248 1571 0.300000
248 1572 0.300000
248 1573 0.300000
248 1574 0.300000
248 1575 0.300000
248 1576 0.300000
248 1577 0.300000
248 1578 0.300000
248 1579 0.300000
248 1580 0.300000
248 1581 0.300000
248 1582 0.300000
248 1583 0.300000
248 1584 0.300000
248 1585 0.300000
248 1586 0.300000
248 1587 0.300000
248 1588 0.300000
248 1589 0.300000
248 1590 0.300000
248 1591 0.300000
248 1592 0.300000
248 1593 0.300000
248 1594 0.300000
248 1595 0.300000
248 1596 0.300000
248 1597 0.300000
248 1598 0.300000
248 1599 0.300000
248 1600 0.300000
248 1601 0.300000
248 1602 0.300000
248 1603 0.300000
248 1604 0.300000
248 1605 0.300000
248 1606 0.300000
248 1607 0.300000
248 1608 0.300000
248 1609 0.300000
248 1610 0.300000
248 1611 0.300000
248 1612 0.300000
248 1613 0.300000
248 1614 0.300000
248 1615 0.300000
248 1616 0.300000
248 1617 0.300000
248 1618 0.300000
248 1619 0.300000
248 1620 0.300000
248 1621 0.300000
248 1622 0.300000
248 1623 0.300000
248 1624 0.300000
248 1625 0.300000
248 1626 0.300000
248 1627 0.300000
248 1628 0.300000
248 1629 0.300000
248 1630 0.300000
248 1631 0.300000
248 1632 0.300000
248 1633 0.300000
248 1634 0.300000
248 1635 0.300000
248 1636 0.300000
248 1637 0.300000
248 1638 0.300000
248 1639 0.300000
248 1640 0.300000
248 1641 0.300000
248 1642 0.300000
248 1643 0.300000
248 1644 0.300000
248 1645 0.300000
248 1646 0.300000
248 1647 0.300000
248 1648 0.300000
248 1649 0.300000
248 1650 0.300000
248 1651 0.300000
248 1652 0.300000
248 1653 0.300000
248 1654 0.300000
248 1655 0.300000
248 1656 0.300000
248 1657 0.300000
248 1658 0.300000
248 1659 0.300000
248 1660 0.300000
248 1661 0.300000
248 1662 0.300000
248 1663 0.300000
248 1664 0.300000
248 1665 0.300000
248 1666 0.300000
248 1667 0.300000
248 1668 0.300000
248 1669 0.300000
248 1670 0.300000
248 1671 0.300000
248 1672 0.300000
248 1673 0.300000
248 1674 0.300000
248 1675 0.300000
248 1676 0.300000
248 1677 0.300000
248 1678 0.300000
248 1679 0.300000
248 1680 0.300000
248 1681 0.300000
248 1682 0.300000
248 1683 0.300000
248 1684 0.300000
248 1685 0.300000
248 3862 0.300000
248 3863 0.300000
248 3864 0.300000
248 3865 0.300000
248 3866 0.300000
248 3867 0.300000
248 3868 0.300000
248 3869 0.300000
248 3870 0.300000
248 3871 0.300000
248 3872 0.300000
248 3873 0.300000
248 3874 0.300000
248 3875 0.300000
248 3876 0.300000
248 3877 0.300000
248 3878 0.300000
248 3879 0.300000
248 3880 0.300000
248 3881 0.300000
248 3882 0.300000
248 3883 0.300000
248 3884 0.300000
248 3885 0.300000
248 3886 0.300000
248 3887 0.300000
248 3888 0.300000
248 3889 0.300000
248 3890 0.300000
248 3891 0.300000
248 3892 0.300000
248 3893 0.300000
248 3894 0.300000
248 3895 0.300000
248 3896 0.300000
248 3897 0.300000
248 3898 0.300000
248 3899 0.300000
248 3900 0.300000
248 3901 0.300000
248 3902 0.300000
248 3903 0.300000
248 3904 0.300000
248 3905 0.300000
248 3906 0.300000
248 3907 0.300000
248 3908 0.300000
248 3909 0.300000
248 3910 0.300000
248 3911 0.300000
248 3912 0.300000
248 3913 0.300000
248 3914 0.300000
248 3915 0.300000
248 3916 0.300000
248 3917 0.300000
248 3918 0.300000
248 3919 0.300000
248 3920 0.300000
248 3921 0.300000
248 3922 0.300000
248 3923 0.300000
248 3924 0.300000
248 3925 0.300000
248 3926 0.300000
248 3927 0.300000
248 3928 0.300000
248 3929 0.300000
248 3930 0.300000
248 3931 0.300000
248 3932 0.300000
248 3933 0.300000
248 3934 0.300000
248 3935 0.300000
248 3936 0.300000
248 3937 0.300000
248 3938 0.300000
248 3939 0.300000
248 3940 0.300000
248 3941 0.300000
248 3942 0.300000
248 3943 0.300000
248 3944 0.300000
248 3945 0.300000
248 3946 0.300000
248 3947 0.300000
248 3948 0.300000
248 3949 0.300000
248 3950 0.300000
248 3951 0.300000
248 3952 0.300000
248 3953 0.300000
248 3954 0.300000
248 3955 0.300000
248 3956 0.300000
248 3957 0.300000
248 3958 0.300000
248 3959 0.300000
248 3960 0.300000
248 3961 0.300000
248 8503 0.600000
248 8504 0.600000
248 8507 0.600000
248 8520 0.600000
248 8527 0.600000
248 8530 0.600000
248 8531 0.600000
248 8538 0.600000
248 8539 0.600000
248 8542 0.600000
248 8548 0.600000
248 8549 0.600000
248 8550 0.600000
248 8553 0.600000
248 8554 0.600000
248 8557 0.600000
248 8560 0.600000
248 8567 0.600000
248 8568 0.600000
248 8569 0.600000
248 8570 0.600000
248 8571 0.600000
249 309 1.000000
249 1216 0.300000
249 1217 0.300000
249 1218 0.300000
249 1219 0.300000
249 1220 0.300000
249 1221 0.300000
249 1222 0.300000
249 1223 0.300000
249 1224 0.300000
249 1225 0.300000
249 1226 0.300000
249 1227 0.300000
249 1228 0.300000
249 1229 0.300000
249 1230 0.300000
249 1231 0.300000
249 1232 0.300000
249 1233 0.300000
249 1234 0.300000
249 1235 0.300000
249 1236 0.300000
249 1237 0.300000
249 1238 0.300000
249 1239 0.300000
249 1240 0.300000
249 1241 0.300000
249 1242 0.300000
249 1243 0.300000
249 1244 0.300000
249 1245 0.300000
249 1246 0.300000
249 1247 0.300000
249 1248 0.300000
249 1249 0.300000
249 1250 0.300000
249 1251 0.300000
249 1252 0.300000
249 1253 0.300000
249 1254 0.300000
249 1255 0.300000
249 1256 0.300000
249 1257 0.300000
249 1258 0.300000
249 1259 0.300000
249 1260 0.300000
249 1261 0.300000
249 1262 0.300000
249 1263 0.300000
249 1264 0.300000
249 1265 0.300000
249 1266 0.300000
249 1267 0.300000
249 1268 0.300000
249 1269 0.300000
249 1270 0.300000
249 1271 0.300000
249 1272 0.300000
249 1273 0.300000
249 1274 0.300000
249 1275 0.300000
249 1276 0.300000
249 1277 0.300000
249 1278 0.300000
249 1279 0.300000
249 1280 0.300000
249 1281 0.300000
249 1282 0.300000
249 1283 0.300000
249 1284 0.300000
249 1285 0.300000
249 1286 0.300000
249 1287 0.300000
249 1288 0.300000
249 1289 0.300000
249 1290 0.300000
249 1291 0.300000
249 1292 0.300000
249 1293 0.300000
249 1294 0.300000
249 1295 0.300000
249 1296 0.300000
249 1297 0.300000
249 1298 0.300000
249 1299 0.300000
249 1300 0.300000
249 1301 0.300000
249 1302 0.300000
249 1303 0.300000
249 1304 0.300000
249 1305 0.300000
249 1306 0.300000
249 1307 0.300000
249 1308 0.300000
249 1309 0.300000
249 1310 0.300000
249 1311 0.300000
249 1312 0.300000
249 1313 0.300000
249 1314 0.300000
249 1315 0.300000
249 1316 0.300000
249 1317 0.300000
249 1318 0.300000
249 1319 0.300000
249 1320 0.300000
249 1321 0.300000
249 1322 0.300000
249 1323 0.300000
249 1324 0.300000
249 1325 0.300000
249 1326 0.300000
249 1327 0.300000
249 1328 0.300000
249 1329 0.300000
249 1330 0.300000
249 1331 0.300000
249 1332 0.300000
249 1333 0.300000
249 1334 0.300000
249 1335 0.300000
249 1336 0.300000
249 1337 0.300000
249 1338 0.300000
249 1339 0.300000
249 1340 0.300000
249 1341 0.300000
249 1342 0.300000
249 1343 0.300000
249 1344 0.300000
249 1345 0.300000
249 1346 0.300000
249 1347 0.300000
249 1348 0.300000
249 1349 0.300000
249 1350 0.300000
249 1351 0.300000
249 1352 0.300000
249 1353 0.300000
249 1354 0.300000
249 1355 0.300000
249 1356 0.300000
249 1357 0.300000
249 1358 0.300000
249 1359 0.300000
249 1360 0.300000
249 1361 0.300000
249 1362 0.300000
249 1363 0.300000
249 1364 0.300000
249 1365 0.300000
249 1366 0.300000
249 1367 0.300000
249 1368 0.300000
249 1369 0.300000
249 1370 0.300000
249 1371 0.300000
249 1372 0.300000
249 1373 0.300000
249 1374 0.300000
249 1375 0.300000
249 1376 0.300000
249 1377 0.300000
249 1378 0.300000
249 1379 0.300000
249 1380 0.300000
249 1381 0.300000
249 1382 0.300000
249 1383 0.300000
249 1384 0.300000
249 1385 0.300000
249 1386 0.300000
249 1387 0.300000
249 1388 0.300000
249 1389 0.300000
249 1390 0.300000
249 1391 0.300000
249 1392 0.300000
249 1393 0.300000
249 1394 0.300000
249 1395 0.300000
249 1396 0.300000
249 1397 0.300000
249 1398 0.300000
249 1399 0.300000
249 1400 0.300000
249 1401 0.300000
249 1402 0.300000
249 1403 0.300000
249 1404 0.300000
249 1405 0.300000
249 1406 0.300000
249 1407 0.300000
249 1408 0.300000
249 1409 0.300000
249 1410 0.300000
249 1411 0.300000
249 1412 0.300000
249 1413 0.300000
249 1414 0.300000
249 1415 0.300000
249 1416 0.300000
249 1417 0.300000
249 1418 0.300000
249 1419 0.300000
249 1420 0.300000
249 1421 0.300000
249 1422 0.300000
249 1423 0.300000
249 1424 0.300000
249 1425 0.300000
249 1426 0.300000
249 1427 0.300000
249 1428 0.300000
249 1429 0.300000
249 1430 0.300000
249 1431 0.300000
249 1432 0.300000
249 1433 0.300000
249 1434 0.300000
249 1435 0.300000
249 1436 0.300000
249 1437 0.300000
249 1438 0.300000
249 1439 0.300000
249 1440 0.300000
249 1441 0.300000
249 1442 0.300000
249 1443 0.300000
249 1444 0.300000
249 1445 0.300000
249 1446 0.300000
249 1447 0.300000
249 1448 0.300000
249 1449 0.300000
249 1450 0.300000
249 1451 0.300000
249 1452 0.300000
249 1453 0.300000
249 1454 0.300000
249 1455 0.300000
249 1456 0.300000
249 1457 0.300000
249 1458 0.300000
249 1459 0.300000
249 1460 0.300000
249 1461 0.300000
249 1462 0.300000
249 1463 0.300000
249 1464 0.300000
249 1465 0.300000
249 1466 0.300000
249 1467 0.300000
249 1468 0.300000
249 1469 0.300000
249 1470 0.300000
249 1471 0.300000
249 1472 0.300000
249 1473 0.300000
249 1474 0.300000
249 1475 0.300000
249 1476 0.300000
249 1477 0.300000
249 1478 0.300000
249 1479 0.300000
249 1480 0.300000
249 1481 0.300000
249 1482 0.300000
249 1483 0.300000
249 1484 0.300000
249 1485 0.300000
249 1486 0.300000
249 1487 0.300000
249 1488 0.300000
249 1489 0.300000
249 1490 0.300000
249 1491 0.300000
249 1492 0.300000
249 1493 0.300000
249 1494 0.300000
249 1495 0.300000
249 1496 0.300000
249 1497 0.300000
249 1498 0.300000
249 1499 0.300000
249 1500 0.300000
249 1501 0.300000
249 1502 0.300000
249 1503 0.300000
249 1504 0.300000
249 1505 0.300000
249 1506 0.300000
249 1507 0.300000
249 1508 0.300000
249 1509 0.300000
249 1510 0.300000
249 1511 0.300000
249 1512 0.300000
249 1513 0.300000
249 1514 0.300000
249 1515 0.300000
249 1516 0.300000
249 1517 0.300000
249 1518 0.300000
249 1519 0.300000
249 1520 0.300000
249 1521 0.300000
249 1522 0.300000
249 1523 0.300000
249 1524 0.300000
249 1525 0.300000
249 1526 0.300000
249 1527 0.300000
249 1528 0.300000
249 1529 0.300000
249 1530 0.300000
249 1531 0.300000
249 1532 0.300000
249 1533 0.300000
249 1534 0.300000
249 1535 0.300000
249 1536 0.300000
249 1537 0.300000
249 1538 0.300000
249 1539 0.300000
249 1540 0.300000
249 1541 0.300000
249 1542 0.300000
249 1543 0.300000
249 1544 0.300000
249 1545 0.300000
249 1546 0.300000
249 1547 0.300000
249 1548 0.300000
249 1549 0.300000
249 1550 0.300000
249 1551 0.300000
249 1552 0.300000
249 1553 0.300000
249 1554 0.300000
249 1555 0.300000
249 1556 0.300000
249 1557 0.300000
249 1558 0.300000
249 1559 0.300000
249 1560 0.300000
249 1561 0.300000
249 1562 0.300000
249 1563 0.300000
249 1564 0.300000
249 1565 0.300000
249 1566 0.300000
249 1567 0.300000
249 1568 0.300000
249 1569 0.300000
249 1570 0.300000
249 1571 0.300000
249 1572 0.300000
249 1573 0.300000
249 1574 0.300000
249 1575 0.300000
249 1576 0.300000
249 1577 0.300000
249 1578 0.300000
249 1579 0.300000
249 1580 0.300000
249 1581 0.300000
249 1582 0.300000
249 1583 0.300000
249 1584 0.300000
249 1585 0.300000
249 1586 0.300000
249 1587 0.300000
249 1588 0.300000
249 1589 0.300000
249 1590 0.300000
249 1591 0.300000
249 1592 0.300000
249 1593 0.300000
249 1594 0.300000
249 1595 0.300000
249 1596 0.300000
249 1597 0.300000
249 1598 0.300000
249 1599 0.300000
249 1600 0.300000
249 1601 0.300000
249 1602 0.300000
249 1603 0.300000
249 1604 0.300000
249 1605 0.300000
249 1606 0.300000
249 1607 0.300000
249 1608 0.300000
249 1609 0.300000
249 1610 0.300000
249 1611 0.300000
249 1612 0.300000
249 1613 0.300000
249 1614 0.300000
249 1615 0.300000
249 1616 0.300000
249 1617 0.300000
249 1618 0.300000
249 1619 0.300000
249 1620 0.300000
249 1621 0.300000
249 1622 0.300000
249 1623 0.300000
249 1624 0.300000
249 1625 0.300000
249 1626 0.300000
249 1627 0.300000
249 1628 0.300000
249 1629 0.300000
249 1630 0.300000
249 1631 0.300000
249 1632 0.300000
249 1633 0.300000
249 1634 0.300000
249 1635 0.300000
249 1636 0.300000
249 1637 0.300000
249 1638 0.300000
249 1639 0.300000
249 1640 0.300000
249 1641 0.300000
249 1642 0.300000
249 1643 0.300000
249 1644 0.300000
249 1645 0.300000
249 1646 0.300000
249 1647 0.300000
249 1648 0.300000
249 1649 0.300000
249 1650 0.300000
249 1651 0.300000
249 1652 0.300000
249 1653 0.300000
249 1654 0.300000
249 1655 0.300000
249 1656 0.300000
249 1657 0.300000
249 1658 0.300000
249 1659 0.300000
249 1660 0.300000
249 1661 0.300000
249 1662 0.300000
249 1663 0.300000
249 1664 0.300000
249 1665 0.300000
249 1666 0.300000
249 1667 0.300000
249 1668 0.300000
249 1669 0.300000
249 1670 0.300000
249 1671 0.300000
249 1672 0.300000
249 1673 0.300000
249 1674 0.300000
249 1675 0.300000
249 1676 0.300000
249 1677 0.300000
249 1678 0.300000
249 1679 0.300000
249 1680 0.300000
249 1681 0.300000
249 1682 0.300000
249 1683 0.300000
249 1684 0.300000
249 1685 0.300000
249 3862 0.300000
249 3863 0.300000
249 3864 0.300000
249 3865 0.300000
249 3866 0.300000
249 3867 0.300000
249 3868 0.300000
249 3869 0.300000
249 3870 0.300000
249 3871 0.300000
249 3872 0.300000
249 3873 0.300000
249 3874 0.300000
249 3875 0.300000
249 3876 0.300000
249 3877 0.300000
249 3878 0.300000
249 3879 0.300000
249 3880 0.300000
249 3881 0.300000
249 3882 0.300000
249 3883 0.300000
249 3884 0.300000
249 3885 0.300000
249 3886 0.300000
249 3887 0.300000
249 3888 0.300000
249 3889 0.300000
249 3890 0.300000
249 3891 0.300000
249 3892 0.300000
249 3893 0.300000
249 3894 0.300000
249 3895 0.300000
249 3896 0.300000
249 3897 0.300000
249 3898 0.300000
249 3899 0.300000
249 3900 0.300000
249 3901 0.300000
249 3902 0.300000
249 3903 0.300000
249 3904 0.300000
249 3905 0.300000
249 3906 0.300000
249 3907 0.300000
249 3908 0.300000
249 3909 0.300000
249 3910 0.300000
249 3911 0.300000
249 3912 0.300000
249 3913 0.300000
249 3914 0.300000
249 3915 0.300000
249 3916 0.300000
249 3917 0.300000
249 3918 0.300000
249 3919 0.300000
249 3920 0.300000
249 3921 0.300000
249 3922 0.300000
249 3923 0.300000
249 3924 0.300000
249 3925 0.300000
249 3926 0.300000
249 3927 0.300000
249 3928 0.300000
249 3929 0.300000
249 3930 0.300000
249 3931 0.300000
249 3932 0.300000
249 3933 0.300000
249 3934 0.300000
249 3935 0.300000
249 3936 0.300000
249 3937 0.300000
249 3938 0.300000
249 3939 0.300000
249 3940 0.300000
249 3941 0.300000
249 3942 0.300000
249 3943 0.300000
249 3944 0.300000
249 3945 0.300000
249 3946 0.300000
249 3947 0.300000
249 3948 0.300000
249 3949 0.300000
249 3950 0.300000
249 3951 0.300000
249 3952 0.300000
249 3953 0.300000
249 3954 0.300000
249 3955 0.300000
249 3956 0.300000
249 3957 0.300000
249 3958 0.300000
249 3959 0.300000
249 3960 0.300000
249 3961 0.300000
249 8521 0.600000
249 8522 0.600000
249 8532 0.600000
249 8535 0.600000
249 8536 0.600000
249 8547 0.600000
249 8549 0.600000
249 8550 0.600000
249 8552 0.600000
249 8558 0.600000
249 8559 0.600000
249 8563 0.600000
249 8570 0.600000
250 1216 0.300000
250 1217 0.300000
250 1218 0.300000
250 1219 0.300000
250 1220 0.300000
250 1221 0.300000
250 1222 0.300000
250 1223 0.300000
250 1224 0.300000
250 1225 0.300000
250 1226 0.300000
250 1227 0.300000
250 1228 0.300000
250 1229 0.300000
250 1230 0.300000
250 1231 0.300000
250 1232 0.300000
250 1233 0.300000
250 1234 0.300000
250 1235 0.300000
250 1236 0.300000
250 1237 0.300000
250 1238 0.300000
250 1239 0.300000
250 1240 0.300000
250 1241 0.300000
250 1242 0.300000
250 1243 0.300000
250 1244 0.300000
250 1245 0.300000
250 1246 0.300000
250 1247 0.300000
250 1248 0.300000
250 1249 0.300000
250 1250 0.300000
250 1251 0.300000
250 1252 0.300000
250 1253 0.300000
250 1254 0.300000
250 1255 0.300000
250 1256 0.300000
250 1257 0.300000
250 1258 0.300000
250 1259 0.300000
250 1260 0.300000
250 1261 0.300000
250 1262 0.300000
250 1263 0.300000
250 1264 0.300000
250 1265 0.300000
250 1266 0.300000
250 1267 0.300000
250 1268 0.300000
250 1269 0.300000
250 1270 0.300000
250 1271 0.300000
250 1272 0.300000
250 1273 0.300000
250 1274 0.300000
250 1275 0.300000
250 1276 0.300000
250 1277 0.300000
250 1278 0.300000
250 1279 0.300000
250 1280 0.300000
250 1281 0.300000
250 1282 0.300000
250 1283 0.300000
250 1284 0.300000
250 1285 0.300000
250 1286 0.300000
250 1287 0.300000
250 1288 0.300000
250 1289 0.300000
250 1290 0.300000
250 1291 0.300000
250 1292 0.300000
250 1293 0.300000
250 1294 0.300000
250 1295 0.300000
250 1296 0.300000
250 1297 0.300000
250 1298 0.300000
250 1299 0.300000
250 1300 0.300000
250 1301 0.300000
250 1302 0.300000
250 1303 0.300000
250 1304 0.300000
250 1305 0.300000
250 1306 0.300000
250 1307 0.300000
250 1308 0.300000
250 1309 0.300000
250 1310 0.300000
250 1311 0.300000
250 1312 0.300000
250 1313 0.300000
250 1314 0.300000
250 1315 0.300000
250 1316 0.300000
250 1317 0.300000
250 1318 0.300000
250 1319 0.300000
250 1320 0.300000
250 1321 0.300000
250 1322 0.300000
250 1323 0.300000
250 1324 0.300000
250 1325 0.300000
250 1326 0.300000
250 1327 0.300000
250 1328 0.300000
250 1329 0.300000
250 1330 0.300000
250 1331 0.300000
250 1332 0.300000
250 1333 0.300000
250 1334 0.300000
250 1335 0.300000
250 1336 0.300000
250 1337 0.300000
250 1338 0.300000
250 1339 0.300000
250 1340 0.300000
250 1341 0.300000
250 1342 0.300000
250 1343 0.300000
250 1344 0.300000
250 1345 0.300000
250 1346 0.300000
250 1347 0.300000
250 1348 0.300000
250 1349 0.300000
250 1350 0.300000
250 1351 0.300000
250 1352 0.300000
250 1353 0.300000
250 1354 0.300000
250 1355 0.300000
250 1356 0.300000
250 1357 0.300000
250 1358 0.300000
250 1359 0.300000
250 1360 0.300000
250 1361 0.300000
250 1362 0.300000
250 1363 0.300000
250 1364 0.300000
250 1365 0.300000
250 1366 0.300000
250 1367 0.300000
250 1368 0.300000
250 1369 0.300000
250 1370 0.300000
250 1371 0.300000
250 1372 0.300000
250 1373 0.300000
250 1374 0.300000
250 1375 0.300000
250 1376 0.300000
250 1377 0.300000
250 1378 0.300000
250 1379 0.300000
250 1380 0.300000
250 1381 0.300000
250 1382 0.300000
250 1383 0.300000
250 1384 0.300000
250 1385 0.300000
250 1386 0.300000
250 1387 0.300000
250 1388 0.300000
250 1389 0.300000
250 1390 0.300000
250 1391 0.300000
250 1392 0.300000
250 1393 0.300000
250 1394 0.300000
250 1395 0.300000
250 1396 0.300000
250 1397 0.300000
250 1398 0.300000
250 1399 0.300000
250 1400 0.300000
250 1401 0.300000
250 1402 0.300000
250 1403 0.300000
250 1404 0.300000
250 1405 0.300000
250 1406 0.300000
250 1407 0.300000
250 1408 0.300000
250 1409 0.300000
250 1410 0.300000
250 1411 0.300000
250 1412 0.300000
250 1413 0.300000
250 1414 0.300000
250 1415 0.300000
250 1416 0.300000
250 1417 0.300000
250 1418 0.300000
250 1419 0.300000
250 1420 0.300000
250 1421 0.300000
250 1422 0.300000
250 1423 0.300000
250 1424 0.300000
250 1425 0.300000
250 1426 0.300000
250 1427 0.300000
250 1428 0.300000
250 1429 0.300000
250 1430 0.300000
250 1431 0.300000
250 1432 0.300000
250 1433 0.300000
250 1434 0.300000
250 1435 0.300000
250 1436 0.300000
250 1437 0.300000
250 1438 0.300000
250 1439 0.300000
250 1440 0.300000
250 1441 0.300000
250 1442 0.300000
250 1443 0.300000
250 1444 0.300000
250 1445 0.300000
250 1446 0.300000
250 1447 0.300000
250 1448 0.300000
250 1449 0.300000
250 1450 0.300000
250 1451 0.300000
250 1452 0.300000
250 1453 0.300000
250 1454 0.300000
250 1455 0.300000
250 1456 0.300000
250 1457 0.300000
250 1458 0.300000
250 1459 0.300000
250 1460 0.300000
250 1461 0.300000
250 1462 0.300000
250 1463 0.300000
250 1464 0.300000
250 1465 0.300000
250 1466 0.300000
250 1467 0.300000
250 1468 0.300000
250 1469 0.300000
250 1470 0.300000
250 1471 0.300000
250 1472 0.300000
250 1473 0.300000
250 1474 0.300000
250 1475 0.300000
250 1476 0.300000
250 1477 0.300000
250 1478 0.300000
250 1479 0.300000
250 1480 0.300000
250 1481 0.300000
250 1482 0.300000
250 1483 0.300000
250 1484 0.300000
250 1485 0.300000
250 1486 0.300000
250 1487 0.300000
250 1488 0.300000
250 1489 0.300000
250 1490 0.300000
250 1491 0.300000
250 1492 0.300000
250 1493 0.300000
250 1494 0.300000
250 1495 0.300000
250 1496 0.300000
250 1497 0.300000
250 1498 0.300000
250 1499 0.300000
250 1500 0.300000
250 1501 0.300000
250 1502 0.300000
250 1503 0.300000
250 1504 0.300000
250 1505 0.300000
250 1506 0.300000
250 1507 0.300000
250 1508 0.300000
250 1509 0.300000
250 1510 0.300000
250 1511 0.300000
250 1512 0.300000
250 1513 0.300000
250 1514 0.300000
250 1515 0.300000
250 1516 0.300000
250 1517 0.300000
250 1518 0.300000
250 1519 0.300000
250 1520 0.300000
250 1521 0.300000
250 1522 0.300000
250 1523 0.300000
250 1524 0.300000
250 1525 0.300000
250 1526 0.300000
250 1527 0.300000
250 1528 0.300000
250 1529 0.300000
250 1530 0.300000
250 1531 0.300000
250 1532 0.300000
250 1533 0.300000
250 1534 0.300000
250 1535 0.300000
250 1536 0.300000
250 1537 0.300000
250 1538 0.300000
250 1539 0.300000
250 1540 0.300000
250 1541 0.300000
250 1542 0.300000
250 1543 0.300000
250 1544 0.300000
250 1545 0.300000
250 1546 0.300000
250 1547 0.300000
250 1548 0.300000
250 1549 0.300000
250 1550 0.300000
250 1551 0.300000
250 1552 0.300000
250 1553 0.300000
250 1554 0.300000
250 1555 0.300000
250 1556 0.300000
250 1557 0.300000
250 1558 0.300000
250 1559 0.300000
250 1560 0.300000
250 1561 0.300000
250 1562 0.300000
250 1563 0.300000
250 1564 0.300000
250 1565 0.300000
250 1566 0.300000
250 1567 0.300000
250 1568 0.300000
250 1569 0.300000
250 1570 0.300000
250 1571 0.300000
250 1572 0.300000
250 1573 0.300000
250 1574 0.300000
250 1575 0.300000
250 1576 0.300000
250 1577 0.300000
250 1578 0.300000
250 1579 0.300000
250 1580 0.300000
250 1581 0.300000
250 1582 0.300000
250 1583 0.300000
250 1584 0.300000
250 1585 0.300000
250 1586 0.300000
250 1587 0.300000
250 1588 0.300000
250 1589 0.300000
250 1590 0.300000
250 1591 0.300000
250 1592 0.300000
250 1593 0.300000
250 1594 0.300000
250 1595 0.300000
250 1596 0.300000
250 1597 0.300000
250 1598 0.300000
250 1599 0.300000
250 1600 0.300000
250 1601 0.300000
250 1602 0.300000
250 1603 0.300000
250 1604 0.300000
250 1605 0.300000
250 1606 0.300000
250 1607 0.300000
250 1608 0.300000
250 1609 0.300000
250 1610 0.300000
250 1611 0.300000
250 1612 0.300000
250 1613 0.300000
250 1614 0.300000
250 1615 0.300000
250 1616 0.300000
250 1617 0.300000
250 1618 0.300000
250 1619 0.300000
250 1620 0.300000
250 1621 0.300000
250 1622 0.300000
250 1623 0.300000
250 1624 0.300000
250 1625 0.300000
250 1626 0.300000
250 1627 0.300000
250 1628 0.300000
250 1629 0.300000
250 1630 0.300000
250 1631 0.300000
250 1632 0.300000
250 1633 0.300000
250 1634 0.300000
250 1635 0.300000
250 1636 0.300000
250 1637 0.300000
250 1638 0.300000
250 1639 0.300000
250 1640 0.300000
250 1641 0.300000
250 1642 0.300000
250 1643 0.300000
250 1644 0.300000
250 1645 0.300000
250 1646 0.300000
250 1647 0.300000
250 1648 0.300000
250 1649 0.300000
250 1650 0.300000
250 1651 0.300000
250 1652 0.300000
250 1653 0.300000
250 1654 0.300000
250 1655 0.300000
250 1656 0.300000
250 1657 0.300000
250 1658 0.300000
250 1659 0.300000
250 1660 0.300000
250 1661 0.300000
250 1662 0.300000
250 1663 0.300000
250 1664 0.300000
250 1665 0.300000
250 1666 0.300000
250 1667 0.300000
250 1668 0.300000
250 1669 0.300000
250 1670 0.300000
250 1671 0.300000
250 1672 0.300000
250 1673 0.300000
250 1674 0.300000
250 1675 0.300000
250 1676 0.300000
250 1677 0.300000
250 1678 0.300000
250 1679 0.300000
250 1680 0.300000
250 1681 0.300000
250 1682 0.300000
250 1683 0.300000
250 1684 0.300000
250 1685 0.300000
250 3862 0.300000
250 3863 0.300000
250 3864 0.300000
250 3865 0.300000
250 3866 0.300000
250 3867 0.300000
250 3868 0.300000
250 3869 0.300000
250 3870 0.300000
250 3871 0.300000
250 3872 0.300000
250 3873 0.300000
250 3874 0.300000
250 3875 0.300000
250 3876 0.300000
250 3877 0.300000
250 3878 0.300000
250 3879 0.300000
250 3880 0.300000
250 3881 0.300000
250 3882 0.300000
250 3883 0.300000
250 3884 0.300000
250 3885 0.300000
250 3886 0.300000
250 3887 0.300000
250 3888 0.300000
250 3889 0.300000
250 3890 0.300000
250 3891 0.300000
250 3892 0.300000
250 3893 0.300000
250 3894 0.300000
250 3895 0.300000
250 3896 0.300000
250 3897 0.300000
250 3898 0.300000
250 3899 0.300000
250 3900 0.300000
250 3901 0.300000
250 3902 0.300000
250 3903 0.300000
250 3904 0.300000
250 3905 0.300000
250 3906 0.300000
250 3907 0.300000
250 3908 0.300000
250 3909 0.300000
250 3910 0.300000
250 3911 0.300000
250 3912 0.300000
250 3913 0.300000
250 3914 0.300000
250 3915 0.300000
250 3916 0.300000
250 3917 0.300000
250 3918 0.300000
250 3919 0.300000
250 3920 0.300000
250 3921 0.300000
250 3922 0.300000
250 3923 0.300000
250 3924 0.300000
250 3925 0.300000
250 3926 0.300000
250 3927 0.300000
250 3928 0.300000
250 3929 0.300000
250 3930 0.300000
250 3931 0.300000
250 3932 0.300000
250 3933 0.300000
250 3934 0.300000
250 3935 0.300000
250 3936 0.300000
250 3937 0.300000
250 3938 0.300000
250 3939 0.300000
250 3940 0.300000
250 3941 0.300000
250 3942 0.300000
250 3943 0.300000
250 3944 0.300000
250 3945 0.300000
250 3946 0.300000
250 3947 0.300000
250 3949 0.300000
250 3950 0.300000
250 3951 0.300000
250 3952 0.300000
250 3953 0.300000
250 3954 0.300000
250 3955 0.300000
250 3956 0.300000
250 3957 0.300000
250 3958 0.300000
250 3959 0.300000
250 3960 0.300000
250 3961 0.300000
250 8507 0.600000
250 8516 0.600000
250 8528 0.600000
250 8529 0.600000
250 8533 0.600000
250 8540 0.600000
250 8541 0.600000
250 8542 0.600000
250 8548 0.600000
250 8550 0.600000
250 8553 0.600000
250 8563 0.600000
251 272 1.000000
251 1216 0.300000
251 1217 0.300000
251 1218 0.300000
251 1219 0.300000
251 1220 0.300000
251 1221 0.300000
251 1222 0.300000
251 1223 0.300000
251 1224 0.300000
251 1225 0.300000
251 1226 0.300000
251 1227 0.300000
251 1228 0.300000
251 1229 0.300000
251 1230 0.300000
251 1231 0.300000
251 1232 0.300000
251 1233 0.300000
251 1234 0.300000
251 1235 0.300000
251 1236 0.300000
251 1237 0.300000
251 1238 0.300000
251 1239 0.300000
251 1240 0.300000
251 1241 0.300000
251 1242 0.300000
251 1243 0.300000
251 1244 0.300000
251 1245 0.300000
251 1246 0.300000
251 1247 0.300000
251 1248 0.300000
251 1249 0.300000
251 1250 0.300000
251 1251 0.300000
251 1252 0.300000
251 1253 0.300000
251 1254 0.300000
251 1255 0.300000
251 1256 0.300000
251 1257 0.300000
251 1258 0.300000
251 1259 0.300000
251 1260 0.300000
251 1261 0.300000
251 1262 0.300000
251 1263 0.300000
251 1264 0.300000
251 1265 0.300000
251 1266 0.300000
251 1267 0.300000
251 1268 0.300000
251 1269 0.300000
251 1270 0.300000
251 1271 0.300000
251 1272 0.300000
251 1273 0.300000
251 1274 0.300000
251 1275 0.300000
251 1276 0.300000
251 1277 0.300000
251 1278 0.300000
251 1279 0.300000
251 1280 0.300000
251 1281 0.300000
251 1282 0.300000
251 1283 0.300000
251 1284 0.300000
251 1285 0.300000
251 1286 0.300000
251 1287 0.300000
251 1288 0.300000
251 1289 0.300000
251 1290 0.300000
251 1291 0.300000
251 1292 0.300000
251 1293 0.300000
251 1294 0.300000
251 1295 0.300000
251 1296 0.300000
251 1297 0.300000
251 1298 0.300000
251 1299 0.300000
251 1300 0.300000
251 1301 0.300000
251 1302 0.300000
251 1303 0.300000
251 1304 0.300000
251 1305 0.300000
251 1306 0.300000
251 1307 0.300000
251 1308 0.300000
251 1309 0.300000
251 1310 0.300000
251 1311 0.300000
251 1312 0.300000
251 1313 0.300000
251 1314 0.300000
251 1315 0.300000
251 1316 0.300000
251 1317 0.300000
251 1318 0.300000
251 1319 0.300000
251 1320 0.300000
251 1321 0.300000
251 1322 0.300000
251 1323 0.300000
251 1324 0.300000
251 1325 0.300000
251 1326 0.300000
251 1327 0.300000
251 1328 0.300000
251 1329 0.300000
251 1330 0.300000
251 1331 0.300000
251 1332 0.300000
251 1333 0.300000
251 1334 0.300000
251 1335 0.300000
251 1336 0.300000
251 1337 0.300000
251 1338 0.300000
251 1339 0.300000
251 1340 0.300000
251 1341 0.300000
251 1342 0.300000
251 1343 0.300000
251 1344 0.300000
251 1345 0.300000
251 1346 0.300000
251 1347 0.300000
251 1348 0.300000
251 1349 0.300000
251 1350 0.300000
251 1351 0.300000
251 1352 0.300000
251 1353 0.300000
251 1354 0.300000
251 1355 0.300000
251 1356 0.300000
251 1357 0.300000
251 1358 0.300000
251 1359 0.300000
251 1360 0.300000
251 1361 0.300000
251 1362 0.300000
251 1363 0.300000
251 1364 0.300000
251 1365 0.300000
251 1366 0.300000
251 1367 0.300000
251 1368 0.300000
251 1369 0.300000
251 1370 0.300000
251 1371 0.300000
251 1372 0.300000
251 1373 0.300000
251 1374 0.300000
251 1375 0.300000
251 1376 0.300000
251 1377 0.300000
251 1378 0.300000
251 1379 0.300000
251 1380 0.300000
251 1381 0.300000
251 1382 0.300000
251 1383 0.300000
251 1384 0.300000
251 1385 0.300000
251 1386 0.300000
251 1387 0.300000
251 1388 0.300000
251 1389 0.300000
251 1390 0.300000
251 1391 0.300000
251 1392 0.300000
251 1393 0.300000
251 1394 0.300000
251 1395 0.300000
251 1396 0.300000
251 1397 0.300000
251 1398 0.300000
251 1399 0.300000
251 1400 0.300000
251 1401 0.300000
251 1402 0.300000
251 1403 0.300000
251 1404 0.300000
251 1405 0.300000
251 1406 0.300000
251 1407 0.300000
251 1408 0.300000
251 1409 0.300000
251 1410 0.300000
251 1411 0.300000
251 1412 0.300000
251 1413 0.300000
251 1414 0.300000
251 1415 0.300000
251 1416 0.300000
251 1417 0.300000
251 1418 0.300000
251 1419 0.300000
251 1420 0.300000
251 1421 0.300000
251 1422 0.300000
251 1423 0.300000
251 1424 0.300000
251 1425 0.300000
251 1426 0.300000
251 1427 0.300000
251 1428 0.300000
251 1429 0.300000
251 1430 0.300000
251 1431 0.300000
251 1432 0.300000
251 1433 0.300000
251 1434 0.300000
251 1435 0.300000
251 1436 0.300000
251 1437 0.300000
251 1438 0.300000
251 1439 0.300000
251 1440 0.300000
251 1441 0.300000
251 1442 0.300000
251 1443 0.300000
251 1444 0.300000
251 1445 0.300000
251 1446 0.300000
251 1447 0.300000
251 1448 0.300000
251 1449 0.300000
251 1450 0.300000
251 1451 0.300000
251 1452 0.300000
251 1453 0.300000
251 1454 0.300000
251 1455 0.300000
251 1456 0.300000
251 1457 0.300000
251 1458 0.300000
251 1459 0.300000
251 1460 0.300000
251 1461 0.300000
251 1462 0.300000
251 1463 0.300000
251 1464 0.300000
251 1465 0.300000
251 1466 0.300000
251 1467 0.300000
251 1468 0.300000
251 1469 0.300000
251 1470 0.300000
251 1471 0.300000
251 1472 0.300000
251 1473 0.300000
251 1474 0.300000
251 1475 0.300000
251 1476 0.300000
251 1477 0.300000
251 1478 0.300000
251 1479 0.300000
251 1480 0.300000
251 1481 0.300000
251 1482 0.300000
251 1483 0.300000
251 1484 0.300000
251 1485 0.300000
251 1486 0.300000
251 1487 0.300000
251 1488 0.300000
251 1489 0.300000
251 1490 0.300000
251 1491 0.300000
251 1492 0.300000
251 1493 0.300000
251 1494 0.300000
251 1495 0.300000
251 1496 0.300000
251 1497 0.300000
251 1498 0.300000
251 1499 0.300000
251 1500 0.300000
251 1501 0.300000
251 1502 0.300000
251 1503 0.300000
251 1504 0.300000
251 1505 0.300000
251 1506 0.300000
251 1507 0.300000
251 1508 0.300000
251 1509 0.300000
251 1510 0.300000
251 1511 0.300000
251 1512 0.300000
251 1513 0.300000
251 1514 0.300000
251 1515 0.300000
251 1516 0.300000
251 1517 0.300000
251 1518 0.300000
251 1519 0.300000
251 1520 0.300000
251 1521 0.300000
251 1522 0.300000
251 1523 0.300000
251 1524 0.300000
251 1525 0.300000
251 1526 0.300000
251 1527 0.300000
251 1528 0.300000
251 1529 0.300000
251 1530 0.300000
251 1531 0.300000
251 1532 0.300000
251 1533 0.300000
251 1534 0.300000
251 1535 0.300000
251 1536 0.300000
251 1537 0.300000
251 1538 0.300000
251 1539 0.300000
251 1540 0.300000
251 1541 0.300000
251 1542 0.300000
251 1543 0.300000
251 1544 0.300000
251 1545 0.300000
251 1546 0.300000
251 1547 0.300000
251 1548 0.300000
251 1549 0.300000
251 1550 0.300000
251 1551 0.300000
251 1552 0.300000
251 1553 0.300000
251 1554 0.300000
251 1555 0.300000
251 1556 0.300000
251 1557 0.300000
251 1558 0.300000
251 1559 0.300000
251 1560 0.300000
251 1561 0.300000
251 1562 0.300000
251 1563 0.300000
251 1564 0.300000
251 1565 0.300000
251 1566 0.300000
251 1567 0.300000
251 1568 0.300000
251 1569 0.300000
251 1570 0.300000
251 1571 0.300000
251 1572 0.300000
251 1573 0.300000
251 1574 0.300000
251 1575 0.300000
251 1576 0.300000
251 1577 0.300000
251 1578 0.300000
251 1579 0.300000
251 1580 0.300000
251 1581 0.300000
251 1582 0.300000
251 1583 0.300000
251 1584 0.300000
251 1585 0.300000
251 1586 0.300000
251 1587 0.300000
251 1588 0.300000
251 1589 0.300000
251 1590 0.300000
251 1591 0.300000
251 1592 0.300000
251 1593 0.300000
251 1594 0.300000
251 1595 0.300000
251 1596 0.300000
251 1597 0.300000
251 1598 0.300000
251 1599 0.300000
251 1600 0.300000
251 1601 0.300000
251 1602 0.300000
251 1603 0.300000
251 1604 0.300000
251 1605 0.300000
251 1606 0.300000
251 1607 0.300000
251 1608 0.300000
251 1609 0.300000
251 1610 0.300000
251 1611 0.300000
251 1612 0.300000
251 1613 0.300000
251 1614 0.300000
251 1615 0.300000
251 1616 0.300000
251 1617 0.300000
251 1618 0.300000
251 1619 0.300000
251 1620 0.300000
251 1621 0.300000
251 1622 0.300000
251 1623 0.300000
251 1624 0.300000
251 1625 0.300000
251 1626 0.300000
251 1627 0.300000
251 1628 0.300000
251 1629 0.300000
251 1630 0.300000
251 1631 0.300000
251 1632 0.300000
251 1633 0.300000
251 1634 0.300000
251 1635 0.300000
251 1636 0.300000
251 1637 0.300000
251 1638 0.300000
251 1639 0.300000
251 1640 0.300000
251 1641 0.300000
251 1642 0.300000
251 1643 0.300000
251 1644 0.300000
251 1645 0.300000
251 1646 0.300000
251 1647 0.300000
251 1648 0.300000
251 1649 0.300000
251 1650 0.300000
251 1651 0.300000
251 1652 0.300000
251 1653 0.300000
251 1654 0.300000
251 1655 0.300000
251 1656 0.300000
251 1657 0.300000
251 1658 0.300000
251 1659 0.300000
251 1660 0.300000
251 1661 0.300000
251 1662 0.300000
251 1663 0.300000
251 1664 0.300000
251 1665 0.300000
251 1666 0.300000
251 1667 0.300000
251 1668 0.300000
251 1669 0.300000
251 1670 0.300000
251 1671 0.300000
251 1672 0.300000
251 1673 0.300000
251 1674 0.300000
251 1675 0.300000
251 1676 0.300000
251 1677 0.300000
251 1678 0.300000
251 1679 0.300000
251 1680 0.300000
251 1681 0.300000
251 1682 0.300000
251 1683 0.300000
251 1684 0.300000
251 1685 0.300000
251 3862 0.300000
251 3863 0.300000
251 3864 0.300000
251 3865 0.300000
251 3866 0.300000
251 3867 0.300000
251 3868 0.300000
251 3869 0.300000
251 3870 0.300000
251 3871 0.300000
251 3872 0.300000
251 3873 0.300000
251 3874 0.300000
251 3875 0.300000
251 3876 0.300000
251 3877 0.300000
251 3878 0.300000
251 3879 0.300000
251 3880 0.300000
251 3881 0.300000
251 3882 0.300000
251 3883 0.300000
251 3884 0.300000
251 3885 0.300000
251 3886 0.300000
251 3887 0.300000
251 3888 0.300000
251 3889 0.300000
251 3890 0.300000
251 3891 0.300000
251 3892 0.300000
251 3893 0.300000
251 3894 0.300000
251 3895 0.300000
251 3896 0.300000
251 3897 0.300000
251 3898 0.300000
251 3899 0.300000
251 3900 0.300000
251 3901 0.300000
251 3902 0.300000
251 3903 0.300000
251 3904 0.300000
251 3905 0.300000
251 3906 0.300000
251 3907 0.300000
251 3908 0.300000
251 3909 0.300000
251 3910 0.300000
251 3911 0.300000
251 3912 0.300000
251 3913 0.300000
251 3914 0.300000
251 3915 0.300000
251 3916 0.300000
251 3917 0.300000
251 3918 0.300000
251 3919 0.300000
251 3920 0.300000
251 3921 0.300000
251 3922 0.300000
251 3923 0.300000
251 3924 0.300000
251 3925 0.300000
251 3926 0.300000
251 3927 0.300000
251 3928 0.300000
251 3929 0.300000
251 3930 0.300000
251 3931 0.300000
251 3932 0.300000
251 3933 0.300000
251 3934 0.300000
251 3935 0.300000
251 3936 0.300000
251 3937 0.300000
251 3938 0.300000
251 3939 0.300000
251 3940 0.300000
251 3941 0.300000
251 3942 0.300000
251 3943 0.300000
251 3944 0.300000
251 3945 0.300000
251 3946 0.300000
251 3947 0.300000
251 3948 0.300000
251 3949 0.300000
251 3950 0.300000
251 3951 0.300000
251 3952 0.300000
251 3953 0.300000
251 3954 0.300000
251 3955 0.300000
251 3956 0.300000
251 3957 0.300000
251 3958 0.300000
251 3959 0.300000
251 3960 0.300000
251 3961 0.300000
251 8502 0.600000
251 8517 0.600000
251 8529 0.600000
251 8530 0.600000
251 8532 0.600000
251 8540 0.600000
251 8556 0.600000
251 8559 0.600000
251 8561 0.600000
251 8564 0.600000
252 1216 0.300000
252 1217 0.300000
252 1218 0.300000
252 1219 0.300000
252 1220 0.300000
252 1221 0.300000
252 1222 0.300000
252 1223 0.300000
252 1224 0.300000
252 1225 0.300000
252 1226 0.300000
252 1227 0.300000
252 1228 0.300000
252 1229 0.300000
252 1230 0.300000
252 1231 0.300000
252 1232 0.300000
252 1233 0.300000
252 1234 0.300000
252 1235 0.300000
252 1236 0.300000
252 1237 0.300000
252 1238 0.300000
252 1239 0.300000
252 1240 0.300000
252 1241 0.300000
252 1242 0.300000
252 1243 0.300000
252 1244 0.300000
252 1245 0.300000
252 1246 0.300000
252 1247 0.300000
252 1248 0.300000
252 1249 0.300000
252 1250 0.300000
252 1251 0.300000
252 1252 0.300000
252 1253 0.300000
252 1254 0.300000
252 1255 0.300000
252 1256 0.300000
252 1257 0.300000
252 1258 0.300000
252 1259 0.300000
252 1260 0.300000
252 1261 0.300000
252 1262 0.300000
252 1263 0.300000
252 1264 0.300000
252 1265 0.300000
252 1266 0.300000
252 1267 0.300000
252 1268 0.300000
252 1269 0.300000
252 1270 0.300000
252 1271 0.300000
252 1272 0.300000
252 1273 0.300000
252 1274 0.300000
252 1275 0.300000
252 1276 0.300000
252 1277 0.300000
252 1278 0.300000
252 1279 0.300000
252 1280 0.300000
252 1281 0.300000
252 1282 0.300000
252 1283 0.300000
252 1284 0.300000
252 1285 0.300000
252 1286 0.300000
252 1287 0.300000
252 1288 0.300000
252 1289 0.300000
252 1290 0.300000
252 1291 0.300000
252 1292 0.300000
252 1293 0.300000
252 1294 0.300000
252 1295 0.300000
252 1296 0.300000
252 1297 0.300000
252 1298 0.300000
252 1299 0.300000
252 1300 0.300000
252 1301 0.300000
252 1302 0.300000
252 1303 0.300000
252 1304 0.300000
252 1305 0.300000
252 1306 0.300000
252 1307 0.300000
252 1308 0.300000
252 1309 0.300000
252 1310 0.300000
252 1311 0.300000
252 1312 0.300000
252 1313 0.300000
252 1314 0.300000
252 1315 0.300000
252 1316 0.300000
252 1317 0.300000
252 1318 0.300000
252 1319 0.300000
252 1320 0.300000
252 1321 0.300000
252 1322 0.300000
252 1323 0.300000
252 1324 0.300000
252 1325 0.300000
252 1326 0.300000
252 1327 0.300000
252 1328 0.300000
252 1329 0.300000
252 1330 0.300000
252 1331 0.300000
252 1332 0.300000
252 1333 0.300000
252 1334 0.300000
252 1335 0.300000
252 1336 0.300000
252 1337 0.300000
252 1338 0.300000
252 1339 0.300000
252 1340 0.300000
252 1341 0.300000
252 1342 0.300000
252 1343 0.300000
252 1344 0.300000
252 1345 0.300000
252 1346 0.300000
252 1347 0.300000
252 1348 0.300000
252 1349 0.300000
252 1350 0.300000
252 1351 0.300000
252 1352 0.300000
252 1353 0.300000
252 1354 0.300000
252 1355 0.300000
252 1356 0.300000
252 1357 0.300000
252 1358 0.300000
252 1359 0.300000
252 1360 0.300000
252 1361 0.300000
252 1362 0.300000
252 1363 0.300000
252 1364 0.300000
252 1365 0.300000
252 1366 0.300000
252 1367 0.300000
252 1368 0.300000
252 1369 0.300000
252 1370 0.300000
252 1371 0.300000
252 1372 0.300000
252 1373 0.300000
252 1374 0.300000
252 1375 0.300000
252 1376 0.300000
252 1377 0.300000
252 1378 0.300000
252 1379 0.300000
252 1380 0.300000
252 1381 0.300000
252 1382 0.300000
252 1383 0.300000
252 1384 0.300000
252 1385 0.300000
252 1386 0.300000
252 1387 0.300000
252 1388 0.300000
252 1389 0.300000
252 1390 0.300000
252 1391 0.300000
252 1392 0.300000
252 1393 0.300000
252 1394 0.300000
252 1395 0.300000
252 1396 0.300000
252 1397 0.300000
252 1398 0.300000
252 1399 0.300000
252 1400 0.300000
252 1401 0.300000
252 1402 0.300000
252 1403 0.300000
252 1404 0.300000
252 1405 0.300000
252 1406 0.300000
252 1407 0.300000
252 1408 0.300000
252 1409 0.300000
252 1410 0.300000
252 1411 0.300000
252 1412 0.300000
252 1413 0.300000
252 1414 0.300000
252 1415 0.300000
252 1416 0.300000
252 1417 0.300000
252 1418 0.300000
252 1419 0.300000
252 1420 0.300000
252 1421 0.300000
252 1422 0.300000
252 1423 0.300000
252 1424 0.300000
252 1425 0.300000
252 1426 0.300000
252 1427 0.300000
252 1428 0.300000
252 1429 0.300000
252 1430 0.300000
252 1431 0.300000
252 1432 0.300000
252 1433 0.300000
252 1434 0.300000
252 1435 0.300000
252 1436 0.300000
252 1437 0.300000
252 1438 0.300000
252 1439 0.300000
252 1440 0.300000
252 1441 0.300000
252 1442 0.300000
252 1443 0.300000
252 1444 0.300000
252 1445 0.300000
252 1446 0.300000
252 1447 0.300000
252 1448 0.300000
252 1449 0.300000
252 1450 0.300000
252 1451 0.300000
252 1452 0.300000
252 1453 0.300000
252 1454 0.300000
252 1455 0.300000
252 1456 0.300000
252 1457 0.300000
252 1458 0.300000
252 1459 0.300000
252 1460 0.300000
252 1461 0.300000
252 1462 0.300000
252 1463 0.300000
252 1464 0.300000
252 1465 0.300000
252 1466 0.300000
252 1467 0.300000
252 1468 0.300000
252 1469 0.300000
252 1470 0.300000
252 1471 0.300000
252 1472 0.300000
252 1473 0.300000
252 1474 0.300000
252 1475 0.300000
252 1476 0.300000
252 1477 0.300000
252 1478 0.300000
252 1479 0.300000
252 1480 0.300000
252 1481 0.300000
252 1482 0.300000
252 1483 0.300000
252 1484 0.300000
252 1485 0.300000
252 1486 0.300000
252 1487 0.300000
252 1488 0.300000
252 1489 0.300000
252 1490 0.300000
252 1491 0.300000
252 1492 0.300000
252 1493 0.300000
252 1494 0.300000
252 1495 0.300000
252 1496 0.300000
252 1497 0.300000
252 1498 0.300000
252 1499 0.300000
252 1500 0.300000
252 1501 0.300000
252 1502 0.300000
252 1503 0.300000
252 1504 0.300000
252 1505 0.300000
252 1506 0.300000
252 1507 0.300000
252 1508 0.300000
252 1509 0.300000
252 1510 0.300000
252 1511 0.300000
252 1512 0.300000
252 1513 0.300000
252 1514 0.300000
252 1515 0.300000
252 1516 0.300000
252 1517 0.300000
252 1518 0.300000
252 1519 0.300000
252 1520 0.300000
252 1521 0.300000
252 1522 0.300000
252 1523 0.300000
252 1524 0.300000
252 1525 0.300000
252 1526 0.300000
252 1527 0.300000
252 1528 0.300000
252 1529 0.300000
252 1530 0.300000
252 1531 0.300000
252 1532 0.300000
252 1533 0.300000
252 1534 0.300000
252 1535 0.300000
252 1536 0.300000
252 1537 0.300000
252 1538 0.300000
252 1539 0.300000
252 1540 0.300000
252 1541 0.300000
252 1542 0.300000
252 1543 0.300000
252 1544 0.300000
252 1545 0.300000
252 1546 0.300000
252 1547 0.300000
252 1548 0.300000
252 1549 0.300000
252 1550 0.300000
252 1551 0.300000
252 1552 0.300000
252 1553 0.300000
252 1554 0.300000
252 1555 0.300000
252 1556 0.300000
252 1557 0.300000
252 1558 0.300000
252 1559 0.300000
252 1560 0.300000
252 1561 0.300000
252 1562 0.300000
252 1563 0.300000
252 1564 0.300000
252 1565 0.300000
252 1566 0.300000
252 1567 0.300000
252 1568 0.300000
252 1569 0.300000
252 1570 0.300000
252 1571 0.300000
252 1572 0.300000
252 1573 0.300000
252 1574 0.300000
252 1575 0.300000
252 1576 0.300000
252 1577 0.300000
252 1578 0.300000
252 1579 0.300000
252 1580 0.300000
252 1581 0.300000
252 1582 0.300000
252 1583 0.300000
252 1584 0.300000
252 1585 0.300000
252 1586 0.300000
252 1587 0.300000
252 1588 0.300000
252 1589 0.300000
252 1590 0.300000
252 1591 0.300000
252 1592 0.300000
252 1593 0.300000
252 1594 0.300000
252 1595 0.300000
252 1596 0.300000
252 1597 0.300000
252 1598 0.300000
252 1599 0.300000
252 1600 0.300000
252 1601 0.300000
252 1602 0.300000
252 1603 0.300000
252 1604 0.300000
252 1605 0.300000
252 1606 0.300000
252 1607 0.300000
252 1608 0.300000
252 1609 0.300000
252 1610 0.300000
252 1611 0.300000
252 1612 0.300000
252 1613 0.300000
252 1614 0.300000
252 1615 0.300000
252 1616 0.300000
252 1617 0.300000
252 1618 0.300000
252 1619 0.300000
252 1620 0.300000
252 1621 0.300000
252 1622 0.300000
252 1623 0.300000
252 1624 0.300000
252 1625 0.300000
252 1626 0.300000
252 1627 0.300000
252 1628 0.300000
252 1629 0.300000
252 1630 0.300000
252 1631 0.300000
252 1632 0.300000
252 1633 0.300000
252 1634 0.300000
252 1635 0.300000
252 1636 0.300000
252 1637 0.300000
252 1638 0.300000
252 1639 0.300000
252 1640 0.300000
252 1641 0.300000
252 1642 0.300000
252 1643 0.300000
252 1644 0.300000
252 1645 0.300000
252 1646 0.300000
252 1647 0.300000
252 1648 0.300000
252 1649 0.300000
252 1650 0.300000
252 1651 0.300000
252 1652 0.300000
252 1653 0.300000
252 1654 0.300000
252 1655 0.300000
252 1656 0.300000
252 1657 0.300000
252 1658 0.300000
252 1659 0.300000
252 1660 0.300000
252 1661 0.300000
252 1662 0.300000
252 1663 0.300000
252 1664 0.300000
252 1665 0.300000
252 1666 0.300000
252 1667 0.300000
252 1668 0.300000
252 1669 0.300000
252 1670 0.300000
252 1671 0.300000
252 1672 0.300000
252 1673 0.300000
252 1674 0.300000
252 1675 0.300000
252 1676 0.300000
252 1677 0.300000
252 1678 0.300000
252 1679 0.300000
252 1680 0.300000
252 1681 0.300000
252 1682 0.300000
252 1683 0.300000
252 1684 0.300000
252 1685 0.300000
252 3862 0.300000
252 3863 0.300000
252 3864 0.300000
252 3865 0.300000
252 3866 0.300000
252 3867 0.300000
252 3868 0.300000
252 3869 0.300000
252 3870 0.300000
252 3871 0.300000
252 3872 0.300000
252 3873 0.300000
252 3874 0.300000
252 3875 0.300000
252 3876 0.300000
252 3877 0.300000
252 3878 0.300000
252 3879 0.300000
252 3880 0.300000
252 3881 0.300000
252 3882 0.300000
252 3883 0.300000
252 3884 0.300000
252 3885 0.300000
252 3886 0.300000
252 3887 0.300000
252 3888 0.300000
252 3889 0.300000
252 3890 0.300000
252 3891 0.300000
252 3892 0.300000
252 3893 0.300000
252 3894 0.300000
252 3895 0.300000
252 3896 0.300000
252 3897 0.300000
252 3898 0.300000
252 3899 0.300000
252 3900 0.300000
252 3901 0.300000
252 3902 0.300000
252 3903 0.300000
252 3904 0.300000
252 3905 0.300000
252 3906 0.300000
252 3907 0.300000
252 3908 0.300000
252 3909 0.300000
252 3910 0.300000
252 3911 0.300000
252 3912 0.300000
252 3913 0.300000
252 3914 0.300000
252 3915 0.300000
252 3916 0.300000
252 3917 0.300000
252 3918 0.300000
252 3919 0.300000
252 3920 0.300000
252 3921 0.300000
252 3922 0.300000
252 3923 0.300000
252 3924 0.300000
252 3925 0.300000
252 3926 0.300000
252 3927 0.300000
252 3928 0.300000
252 3929 0.300000
252 3930 0.300000
252 3931 0.300000
252 3932 0.300000
252 3933 0.300000
252 3934 0.300000
252 3935 0.300000
252 3936 0.300000
252 3937 0.300000
252 3938 0.300000
252 3939 0.300000
252 3940 0.300000
252 3941 0.300000
252 3942 0.300000
252 3943 0.300000
252 3944 0.300000
252 3945 0.300000
252 3946 0.300000
252 3947 0.300000
252 3948 0.300000
252 3949 0.300000
252 3950 0.300000
252 3951 0.300000
252 3952 0.300000
252 3953 0.300000
252 3954 0.300000
252 3955 0.300000
252 3956 0.300000
252 3957 0.300000
252 3958 0.300000
252 3959 0.300000
252 3960 0.300000
252 3961 0.300000
252 8508 0.600000
252 8521 0.600000
252 8526 0.600000
252 8535 0.600000
252 8542 0.600000
252 8551 0.600000
252 8555 0.600000
252 8558 0.600000
252 8560 0.600000
252 8562 0.600000
252 8569 0.600000
252 8570 0.600000
253 261 1.000000
253 1216 0.300000
253 1217 0.300000
253 1218 0.300000
253 1219 0.300000
253 1220 0.300000
253 1221 0.300000
253 1222 0.300000
253 1223 0.300000
253 1224 0.300000
253 1225 0.300000
253 1226 0.300000
253 1227 0.300000
253 1228 0.300000
253 1229 0.300000
253 1230 0.300000
253 1231 0.300000
253 1232 0.300000
253 1233 0.300000
253 1234 0.300000
253 1235 0.300000
253 1236 0.300000
253 1237 0.300000
253 1238 0.300000
253 1239 0.300000
253 1240 0.300000
253 1241 0.300000
253 1242 0.300000
253 1243 0.300000
253 1244 0.300000
253 1245 0.300000
253 1246 0.300000
253 1247 0.300000
253 1248 0.300000
253 1249 0.300000
253 1250 0.300000
253 1251 0.300000
253 1252 0.300000
253 1253 0.300000
253 1254 0.300000
253 1255 0.300000
253 1256 0.300000
253 1257 0.300000
253 1258 0.300000
253 1259 0.300000
253 1260 0.300000
253 1261 0.300000
253 1262 0.300000
253 1263 0.300000
253 1264 0.300000
253 1265 0.300000
253 1266 0.300000
253 1267 0.300000
253 1268 0.300000
253 1269 0.300000
253 1270 0.300000
253 1271 0.300000
253 1272 0.300000
253 1273 0.300000
253 1274 0.300000
253 1275 0.300000
253 1276 0.300000
253 1277 0.300000
253 1278 0.300000
253 1279 0.300000
253 1280 0.300000
253 1281 0.300000
253 1282 0.300000
253 1283 0.300000
253 1284 0.300000
253 1285 0.300000
253 1286 0.300000
253 1287 0.300000
253 1288 0.300000
253 1289 0.300000
253 1290 0.300000
253 1291 0.300000
253 1292 0.300000
253 1293 0.300000
253 1294 0.300000
253 1295 0.300000
253 1296 0.300000
253 1297 0.300000
253 1298 0.300000
253 1299 0.300000
253 1300 0.300000
253 1301 0.300000
253 1302 0.300000
253 1303 0.300000
253 1304 0.300000
253 1305 0.300000
253 1306 0.300000
253 1307 0.300000
253 1308 0.300000
253 1309 0.300000
253 1310 0.300000
253 1311 0.300000
253 1312 0.300000
253 1313 0.300000
253 1314 0.300000
253 1315 0.300000
253 1316 0.300000
253 1317 0.300000
253 1318 0.300000
253 1319 0.300000
253 1320 0.300000
253 1321 0.300000
253 1322 0.300000
253 1323 0.300000
253 1324 0.300000
253 1325 0.300000
253 1326 0.300000
253 1327 0.300000
253 1328 0.300000
253 1329 0.300000
253 1330 0.300000
253 1331 0.300000
253 1332 0.300000
253 1333 0.300000
253 1334 0.300000
253 1335 0.300000
253 1336 0.300000
253 1337 0.300000
253 1338 0.300000
253 1339 0.300000
253 1340 0.300000
253 1341 0.300000
253 1342 0.300000
253 1343 0.300000
253 1344 0.300000
253 1345 0.300000
253 1346 0.300000
253 1347 0.300000
253 1348 0.300000
253 1349 0.300000
253 1350 0.300000
253 1351 0.300000
253 1352 0.300000
253 1353 0.300000
253 1354 0.300000
253 1355 0.300000
253 1356 0.300000
253 1357 0.300000
253 1358 0.300000
253 1359 0.300000
253 1360 0.300000
253 1361 0.300000
253 1362 0.300000
253 1363 0.300000
253 1364 0.300000
253 1365 0.300000
253 1366 0.300000
253 1367 0.300000
253 1368 0.300000
253 1369 0.300000
253 1370 0.300000
253 1371 0.300000
253 1372 0.300000
253 1373 0.300000
253 1374 0.300000
253 1375 0.300000
253 1376 0.300000
253 1377 0.300000
253 1378 0.300000
253 1379 0.300000
253 1380 0.300000
253 1381 0.300000
253 1382 0.300000
253 1383 0.300000
253 1384 0.300000
253 1385 0.300000
253 1386 0.300000
253 1387 0.300000
253 1388 0.300000
253 1389 0.300000
253 1390 0.300000
253 1391 0.300000
253 1392 0.300000
253 1393 0.300000
253 1394 0.300000
253 1395 0.300000
253 1396 0.300000
253 1397 0.300000
253 1398 0.300000
253 1399 0.300000
253 1400 0.300000
253 1401 0.300000
253 1402 0.300000
253 1403 0.300000
253 1404 0.300000
253 1405 0.300000
253 1406 0.300000
253 1407 0.300000
253 1408 0.300000
253 1409 0.300000
253 1410 0.300000
253 1411 0.300000
253 1412 0.300000
253 1413 0.300000
253 1414 0.300000
253 1415 0.300000
253 1416 0.300000
253 1417 0.300000
253 1418 0.300000
253 1419 0.300000
253 1420 0.300000
253 1421 0.300000
253 1422 0.300000
253 1423 0.300000
253 1424 0.300000
253 1425 0.300000
253 1426 0.300000
253 1427 0.300000
253 1428 0.300000
253 1429 0.300000
253 1430 0.300000
253 1431 0.300000
253 1432 0.300000
253 1433 0.300000
253 1434 0.300000
253 1435 0.300000
253 1436 0.300000
253 1437 0.300000
253 1438 0.300000
253 1439 0.300000
253 1440 0.300000
253 1441 0.300000
253 1442 0.300000
253 1443 0.300000
253 1444 0.300000
253 1445 0.300000
253 1446 0.300000
253 1447 0.300000
253 1448 0.300000
253 1449 0.300000
253 1450 0.300000
253 1451 0.300000
253 1452 0.300000
253 1453 0.300000
253 1454 0.300000
253 1455 0.300000
253 1456 0.300000
253 1457 0.300000
253 1458 0.300000
253 1459 0.300000
253 1460 0.300000
253 1461 0.300000
253 1462 0.300000
253 1463 0.300000
253 1464 0.300000
253 1465 0.300000
253 1466 0.300000
253 1467 0.300000
253 1468 0.300000
253 1469 0.300000
253 1470 0.300000
253 1471 0.300000
253 1472 0.300000
253 1473 0.300000
253 1474 0.300000
253 1475 0.300000
253 1476 0.300000
253 1477 0.300000
253 1478 0.300000
253 1479 0.300000
253 1480 0.300000
253 1481 0.300000
253 1482 0.300000
253 1483 0.300000
253 1484 0.300000
253 1485 0.300000
253 1486 0.300000
253 1487 0.300000
253 1488 0.300000
253 1489 0.300000
253 1490 0.300000
253 1491 0.300000
253 1492 0.300000
253 1493 0.300000
253 1494 0.300000
253 1495 0.300000
253 1496 0.300000
253 1497 0.300000
253 1498 0.300000
253 1499 0.300000
253 1500 0.300000
253 1501 0.300000
253 1502 0.300000
253 1503 0.300000
253 1504 0.300000
253 1505 0.300000
253 1506 0.300000
253 1507 0.300000
253 1508 0.300000
253 1509 0.300000
253 1510 0.300000
253 1511 0.300000
253 1512 0.300000
253 1513 0.300000
253 1514 0.300000
253 1515 0.300000
253 1516 0.300000
253 1517 0.300000
253 1518 0.300000
253 1519 0.300000
253 1520 0.300000
253 1521 0.300000
253 1522 0.300000
253 1523 0.300000
253 1524 0.300000
253 1525 0.300000
253 1526 0.300000
253 1527 0.300000
253 1528 0.300000
253 1529 0.300000
253 1530 0.300000
253 1531 0.300000
253 1532 0.300000
253 1533 0.300000
253 1534 0.300000
253 1535 0.300000
253 1536 0.300000
253 1537 0.300000
253 1538 0.300000
253 1539 0.300000
253 1540 0.300000
253 1541 0.300000
253 1542 0.300000
253 1543 0.300000
253 1544 0.300000
253 1545 0.300000
253 1546 0.300000
253 1547 0.300000
253 1548 0.300000
253 1549 0.300000
253 1550 0.300000
253 1551 0.300000
253 1552 0.300000
253 1553 0.300000
253 1554 0.300000
253 1555 0.300000
253 1556 0.300000
253 1557 0.300000
253 1558 0.300000
253 1559 0.300000
253 1560 0.300000
253 1561 0.300000
253 1562 0.300000
253 1563 0.300000
253 1564 0.300000
253 1565 0.300000
253 1566 0.300000
253 1567 0.300000
253 1568 0.300000
253 1569 0.300000
253 1570 0.300000
253 1571 0.300000
253 1572 0.300000
253 1573 0.300000
253 1574 0.300000
253 1575 0.300000
253 1576 0.300000
253 1577 0.300000
253 1578 0.300000
253 1579 0.300000
253 1580 0.300000
253 1581 0.300000
253 1582 0.300000
253 1583 0.300000
253 1584 0.300000
253 1585 0.300000
253 1586 0.300000
253 1587 0.300000
253 1588 0.300000
253 1589 0.300000
253 1590 0.300000
253 1591 0.300000
253 1592 0.300000
253 1593 0.300000
253 1594 0.300000
253 1595 0.300000
253 1596 0.300000
253 1597 0.300000
253 1598 0.300000
253 1599 0.300000
253 1600 0.300000
253 1601 0.300000
253 1602 0.300000
253 1603 0.300000
253 1604 0.300000
253 1605 0.300000
253 1606 0.300000
253 1607 0.300000
253 1608 0.300000
253 1609 0.300000
253 1610 0.300000
253 1611 0.300000
253 1612 0.300000
253 1613 0.300000
253 1614 0.300000
253 1615 0.300000
253 1616 0.300000
253 1617 0.300000
253 1618 0.300000
253 1619 0.300000
253 1620 0.300000
253 1621 0.300000
253 1622 0.300000
253 1623 0.300000
253 1624 0.300000
253 1625 0.300000
253 1626 0.300000
253 1627 0.300000
253 1628 0.300000
253 1629 0.300000
253 1630 0.300000
253 1631 0.300000
253 1632 0.300000
253 1633 0.300000
253 1634 0.300000
253 1635 0.300000
253 1636 0.300000
253 1637 0.300000
253 1638 0.300000
253 1639 0.300000
253 1640 0.300000
253 1641 0.300000
253 1642 0.300000
253 1643 0.300000
253 1644 0.300000
253 1645 0.300000
253 1646 0.300000
253 1647 0.300000
253 1648 0.300000
253 1649 0.300000
253 1650 0.300000
253 1651 0.300000
253 1652 0.300000
253 1653 0.300000
253 1654 0.300000
253 1655 0.300000
253 1656 0.300000
253 1657 0.300000
253 1658 0.300000
253 1659 0.300000
253 1660 0.300000
253 1661 0.300000
253 1662 0.300000
253 1663 0.300000
253 1664 0.300000
253 1665 0.300000
253 1666 0.300000
253 1667 0.300000
253 1668 0.300000
253 1669 0.300000
253 1670 0.300000
253 1671 0.300000
253 1672 0.300000
253 1673 0.300000
253 1674 0.300000
253 1675 0.300000
253 1676 0.300000
253 1677 0.300000
253 1678 0.300000
253 1679 0.300000
253 1680 0.300000
253 1681 0.300000
253 1682 0.300000
253 1683 0.300000
253 1684 0.300000
253 1685 0.300000
253 3862 0.300000
253 3863 0.300000
253 3864 0.300000
253 3865 0.300000
253 3866 0.300000
253 3867 0.300000
253 3868 0.300000
253 3869 0.300000
253 3870 0.300000
253 3871 0.300000
253 3872 0.300000
253 3873 0.300000
253 3874 0.300000
253 3875 0.300000
253 3876 0.300000
253 3877 0.300000
253 3878 0.300000
253 3879 0.300000
253 3880 0.300000
253 3881 0.300000
253 3882 0.300000
253 3883 0.300000
253 3884 0.300000
253 3885 0.300000
253 3886 0.300000
253 3887 0.300000
253 3888 0.300000
253 3889 0.300000
253 3890 0.300000
253 3891 0.300000
253 3892 0.300000
253 3893 0.300000
253 3894 0.300000
253 3895 0.300000
253 3896 0.300000
253 3897 0.300000
253 3898 0.300000
253 3899 0.300000
253 3900 0.300000
253 3901 0.300000
253 3902 0.300000
253 3903 0.300000
253 3904 0.300000
253 3905 0.300000
253 3906 0.300000
253 3907 0.300000
253 3908 0.300000
253 3909 0.300000
253 3910 0.300000
253 3911 0.300000
253 3912 0.300000
253 3913 0.300000
253 3914 0.300000
253 3915 0.300000
253 3916 0.300000
253 3917 0.300000
253 3918 0.300000
253 3919 0.300000
253 3920 0.300000
253 3921 0.300000
253 3922 0.300000
253 3923 0.300000
253 3924 0.300000
253 3925 0.300000
253 3926 0.300000
253 3927 0.300000
253 3928 0.300000
253 3929 0.300000
253 3930 0.300000
253 3931 0.300000
253 3932 0.300000
253 3933 0.300000
253 3934 0.300000
253 3935 0.300000
253 3936 0.300000
253 3937 0.300000
253 3938 0.300000
253 3939 0.300000
253 3940 0.300000
253 3941 0.300000
253 3942 0.300000
253 3943 0.300000
253 3944 0.300000
253 3945 0.300000
253 3946 0.300000
253 3947 0.300000
253 3948 0.300000
253 3949 0.300000
253 3950 0.300000
253 3951 0.300000
253 3952 0.300000
253 3953 0.300000
253 3954 0.300000
253 3955 0.300000
253 3956 0.300000
253 3957 0.300000
253 3958 0.300000
253 3959 0.300000
253 3960 0.300000
253 3961 0.300000
253 8501 0.600000
253 8503 0.600000
253 8505 0.600000
253 8508 0.600000
253 8520 0.600000
253 8525 0.600000
253 8531 0.600000
253 8532 0.600000
253 8535 0.600000
253 8540 0.600000
253 8541 0.600000
253 8546 0.600000
253 8551 0.600000
253 8557 0.600000
253 8559 0.600000
253 8566 0.600000
253 8570 0.600000
254 311 1.000000
254 324 1.000000
254 1216 0.300000
254 1217 0.300000
254 1218 0.300000
254 1219 0.300000
254 1220 0.300000
254 1221 0.300000
254 1222 0.300000
254 1223 0.300000
254 1224 0.300000
254 1225 0.300000
254 1226 0.300000
254 1227 0.300000
254 1228 0.300000
254 1229 0.300000
254 1230 0.300000
254 1231 0.300000
254 1232 0.300000
254 1233 0.300000
254 1234 0.300000
254 1235 0.300000
254 1236 0.300000
254 1237 0.300000
254 1238 0.300000
254 1239 0.300000
254 1240 0.300000
254 1241 0.300000
254 1242 0.300000
254 1243 0.300000
254 1244 0.300000
254 1245 0.300000
254 1246 0.300000
254 1247 0.300000
254 1248 0.300000
254 1249 0.300000
254 1250 0.300000
254 1251 0.300000
254 1252 0.300000
254 1253 0.300000
254 1254 0.300000
254 1255 0.300000
254 1256 0.300000
254 1257 0.300000
254 1258 0.300000
254 1259 0.300000
254 1260 0.300000
254 1261 0.300000
254 1262 0.300000
254 1263 0.300000
254 1264 0.300000
254 1265 0.300000
254 1266 0.300000
254 1267 0.300000
254 1268 0.300000
254 1269 0.300000
254 1270 0.300000
254 1271 0.300000
254 1272 0.300000
254 1273 0.300000
254 1274 0.300000
254 1275 0.300000
254 1276 0.300000
254 1277 0.300000
254 1278 0.300000
254 1279 0.300000
254 1280 0.300000
254 1281 0.300000
254 1282 0.300000
254 1283 0.300000
254 1284 0.300000
254 1285 0.300000
254 1286 0.300000
254 1287 0.300000
254 1288 0.300000
254 1289 0.300000
254 1290 0.300000
254 1291 0.300000
254 1292 0.300000
254 1293 0.300000
254 1294 0.300000
254 1295 0.300000
254 1296 0.300000
254 1297 0.300000
254 1298 0.300000
254 1299 0.300000
254 1300 0.300000
254 1301 0.300000
254 1302 0.300000
254 1303 0.300000
254 1304 0.300000
254 1305 0.300000
254 1306 0.300000
254 1307 0.300000
254 1308 0.300000
254 1309 0.300000
254 1310 0.300000
254 1311 0.300000
254 1312 0.300000
254 1313 0.300000
254 1314 0.300000
254 1315 0.300000
254 1316 0.300000
254 1317 0.300000
254 1318 0.300000
254 1319 0.300000
254 1320 0.300000
254 1321 0.300000
254 1322 0.300000
254 1323 0.300000
254 1324 0.300000
254 1325 0.300000
254 1326 0.300000
254 1327 0.300000
254 1328 0.300000
254 1329 0.300000
254 1330 0.300000
254 1331 0.300000
254 1332 0.300000
254 1333 0.300000
254 1334 0.300000
254 1335 0.300000
254 1336 0.300000
254 1337 0.300000
254 1338 0.300000
254 1339 0.300000
254 1340 0.300000
254 1341 0.300000
254 1342 0.300000
254 1343 0.300000
254 1344 0.300000
254 1345 0.300000
254 1346 0.300000
254 1347 0.300000
254 1348 0.300000
254 1349 0.300000
254 1350 0.300000
254 1351 0.300000
254 1352 0.300000
254 1353 0.300000
254 1354 0.300000
254 1355 0.300000
254 1356 0.300000
254 1357 0.300000
254 1358 0.300000
254 1359 0.300000
254 1360 0.300000
254 1361 0.300000
254 1362 0.300000
254 1363 0.300000
254 1364 0.300000
254 1365 0.300000
254 1366 0.300000
254 1367 0.300000
254 1368 0.300000
254 1369 0.300000
254 1370 0.300000
254 1371 0.300000
254 1372 0.300000
254 1373 0.300000
254 1374 0.300000
254 1375 0.300000
254 1376 0.300000
254 1377 0.300000
254 1378 0.300000
254 1379 0.300000
254 1380 0.300000
254 1381 0.300000
254 1382 0.300000
254 1383 0.300000
254 1384 0.300000
254 1385 0.300000
254 1386 0.300000
254 1387 0.300000
254 1388 0.300000
254 1389 0.300000
254 1390 0.300000
254 1391 0.300000
254 1392 0.300000
254 1393 0.300000
254 1394 0.300000
254 1395 0.300000
254 1396 0.300000
254 1397 0.300000
254 1398 0.300000
254 1399 0.300000
254 1400 0.300000
254 1401 0.300000
254 1402 0.300000
254 1403 0.300000
254 1404 0.300000
254 1405 0.300000
254 1406 0.300000
254 1407 0.300000
254 1408 0.300000
254 1409 0.300000
254 1410 0.300000
254 1411 0.300000
254 1412 0.300000
254 1413 0.300000
254 1414 0.300000
254 1415 0.300000
254 1416 0.300000
254 1417 0.300000
254 1418 0.300000
254 1419 0.300000
254 1420 0.300000
254 1421 0.300000
254 1422 0.300000
254 1423 0.300000
254 1424 0.300000
254 1425 0.300000
254 1426 0.300000
254 1427 0.300000
254 1428 0.300000
254 1429 0.300000
254 1430 0.300000
254 1431 0.300000
254 1432 0.300000
254 1433 0.300000
254 1434 0.300000
254 1435 0.300000
254 1436 0.300000
254 1437 0.300000
254 1438 0.300000
254 1439 0.300000
254 1440 0.300000
254 1441 0.300000
254 1442 0.300000
254 1443 0.300000
254 1444 0.300000
254 1445 0.300000
254 1446 0.300000
254 1447 0.300000
254 1448 0.300000
254 1449 0.300000
254 1450 0.300000
254 1451 0.300000
254 1452 0.300000
254 1453 0.300000
254 1454 0.300000
254 1455 0.300000
254 1456 0.300000
254 1457 0.300000
254 1458 0.300000
254 1459 0.300000
254 1460 0.300000
254 1461 0.300000
254 1462 0.300000
254 1463 0.300000
254 1464 0.300000
254 1465 0.300000
254 1466 0.300000
254 1467 0.300000
254 1468 0.300000
254 1469 0.300000
254 1470 0.300000
254 1471 0.300000
254 1472 0.300000
254 1473 0.300000
254 1474 0.300000
254 1475 0.300000
254 1476 0.300000
254 1477 0.300000
254 1478 0.300000
254 1479 0.300000
254 1480 0.300000
254 1481 0.300000
254 1482 0.300000
254 1483 0.300000
254 1484 0.300000
254 1485 0.300000
254 1486 0.300000
254 1487 0.300000
254 1488 0.300000
254 1489 0.300000
254 1490 0.300000
254 1491 0.300000
254 1492 0.300000
254 1493 0.300000
254 1494 0.300000
254 1495 0.300000
254 1496 0.300000
254 1497 0.300000
254 1498 0.300000
254 1499 0.300000
254 1500 0.300000
254 1501 0.300000
254 1502 0.300000
254 1503 0.300000
254 1504 0.300000
254 1505 0.300000
254 1506 0.300000
254 1507 0.300000
254 1508 0.300000
254 1509 0.300000
254 1510 0.300000
254 1511 0.300000
254 1512 0.300000
254 1513 0.300000
254 1514 0.300000
254 1515 0.300000
254 1516 0.300000
254 1517 0.300000
254 1518 0.300000
254 1519 0.300000
254 1520 0.300000
254 1521 0.300000
254 1522 0.300000
254 1523 0.300000
254 1524 0.300000
254 1525 0.300000
254 1526 0.300000
254 1527 0.300000
254 1528 0.300000
254 1529 0.300000
254 1530 0.300000
254 1531 0.300000
254 1532 0.300000
254 1533 0.300000
254 1534 0.300000
254 1535 0.300000
254 1536 0.300000
254 1537 0.300000
254 1538 0.300000
254 1539 0.300000
254 1540 0.300000
254 1541 0.300000
254 1542 0.300000
254 1543 0.300000
254 1544 0.300000
254 1545 0.300000
254 1546 0.300000
254 1547 0.300000
254 1548 0.300000
254 1549 0.300000
254 1550 0.300000
254 1551 0.300000
254 1552 0.300000
254 1553 0.300000
254 1554 0.300000
254 1555 0.300000
254 1556 0.300000
254 1557 0.300000
254 1558 0.300000
254 1559 0.300000
254 1560 0.300000
254 1561 0.300000
254 1562 0.300000
254 1563 0.300000
254 1564 0.300000
254 1565 0.300000
254 1566 0.300000
254 1567 0.300000
254 1568 0.300000
254 1569 0.300000
254 1570 0.300000
254 1571 0.300000
254 1572 0.300000
254 1573 0.300000
254 1574 0.300000
254 1575 0.300000
254 1576 0.300000
254 1577 0.300000
254 1578 0.300000
254 1579 0.300000
254 1580 0.300000
254 1581 0.300000
254 1582 0.300000
254 1583 0.300000
254 1584 0.300000
254 1585 0.300000
254 1586 0.300000
254 1587 0.300000
254 1588 0.300000
254 1589 0.300000
254 1590 0.300000
254 1591 0.300000
254 1592 0.300000
254 1593 0.300000
254 1594 0.300000
254 1595 0.300000
254 1596 0.300000
254 1597 0.300000
254 1598 0.300000
254 1599 0.300000
254 1600 0.300000
254 1601 0.300000
254 1602 0.300000
254 1603 0.300000
254 1604 0.300000
254 1605 0.300000
254 1606 0.300000
254 1607 0.300000
254 1608 0.300000
254 1609 0.300000
254 1610 0.300000
254 1611 0.300000
254 1612 0.300000
254 1613 0.300000
254 1614 0.300000
254 1615 0.300000
254 1616 0.300000
254 1617 0.300000
254 1618 0.300000
254 1619 0.300000
254 1620 0.300000
254 1621 0.300000
254 1622 0.300000
254 1623 0.300000
254 1624 0.300000
254 1625 0.300000
254 1626 0.300000
254 1627 0.300000
254 1628 0.300000
254 1629 0.300000
254 1630 0.300000
254 1631 0.300000
254 1632 0.300000
254 1633 0.300000
254 1634 0.300000
254 1635 0.300000
254 1636 0.300000
254 1637 0.300000
254 1638 0.300000
254 1639 0.300000
254 1640 0.300000
254 1641 0.300000
254 1642 0.300000
254 1643 0.300000
254 1644 0.300000
254 1645 0.300000
254 1646 0.300000
254 1647 0.300000
254 1648 0.300000
254 1649 0.300000
254 1650 0.300000
254 1651 0.300000
254 1652 0.300000
254 1653 0.300000
254 1654 0.300000
254 1655 0.300000
254 1656 0.300000
254 1657 0.300000
254 1658 0.300000
254 1659 0.300000
254 1660 0.300000
254 1661 0.300000
254 1662 0.300000
254 1663 0.300000
254 1664 0.300000
254 1665 0.300000
254 1666 0.300000
254 1667 0.300000
254 1668 0.300000
254 1669 0.300000
254 1670 0.300000
254 1671 0.300000
254 1672 0.300000
254 1673 0.300000
254 1674 0.300000
254 1675 0.300000
254 1676 0.300000
254 1677 0.300000
254 1678 0.300000
254 1679 0.300000
254 1680 0.300000
254 1681 0.300000
254 1682 0.300000
254 1683 0.300000
254 1684 0.300000
254 1685 0.300000
254 3862 0.300000
254 3863 0.300000
254 3864 0.300000
254 3865 0.300000
254 3866 0.300000
254 3867 0.300000
254 3868 0.300000
254 3869 0.300000
254 3870 0.300000
254 3871 0.300000
254 3872 0.300000
254 3873 0.300000
254 3874 0.300000
254 3875 0.300000
254 3876 0.300000
254 3877 0.300000
254 3878 0.300000
254 3879 0.300000
254 3880 0.300000
254 3881 0.300000
254 3882 0.300000
254 3883 0.300000
254 3884 0.300000
254 3885 0.300000
254 3886 0.300000
254 3887 0.300000
254 3888 0.300000
254 3889 0.300000
254 3890 0.300000
254 3891 0.300000
254 3892 0.300000
254 3893 0.300000
254 3894 0.300000
254 3895 0.300000
254 3896 0.300000
254 3897 0.300000
254 3898 0.300000
254 3899 0.300000
254 3900 0.300000
254 3901 0.300000
254 3902 0.300000
254 3903 0.300000
254 3904 0.300000
254 3905 0.300000
254 3906 0.300000
254 3907 0.300000
254 3908 0.300000
254 3909 0.300000
254 3910 0.300000
254 3911 0.300000
254 3912 0.300000
254 3913 0.300000
254 3914 0.300000
254 3915 0.300000
254 3916 0.300000
254 3917 0.300000
254 3918 0.300000
254 3919 0.300000
254 3920 0.300000
254 3921 0.300000
254 3922 0.300000
254 3923 0.300000
254 3924 0.300000
254 3925 0.300000
254 3926 0.300000
254 3927 0.300000
254 3928 0.300000
254 3929 0.300000
254 3930 0.300000
254 3931 0.300000
254 3932 0.300000
254 3933 0.300000
254 3934 0.300000
254 3935 0.300000
254 3936 0.300000
254 3937 0.300000
254 3938 0.300000
254 3939 0.300000
254 3940 0.300000
254 3941 0.300000
254 3942 0.300000
254 3943 0.300000
254 3944 0.300000
254 3945 0.300000
254 3946 0.300000
254 3947 0.300000
254 3948 0.300000
254 3949 0.300000
254 3950 0.300000
254 3951 0.300000
254 3952 0.300000
254 3953 0.300000
254 3954 0.300000
254 3955 0.300000
254 3956 0.300000
254 3957 0.300000
254 3958 0.300000
254 3959 0.300000
254 3960 0.300000
254 3961 0.300000
254 8501 0.600000
254 8502 0.600000
254 8505 0.600000
254 8506 0.600000
254 8512 0.600000
254 8521 0.600000
254 8527 0.600000
254 8529 0.600000
254 8541 0.600000
254 8546 0.600000
254 8554 0.600000
254 8558 0.600000
254 8563 0.600000
254 8568 0.600000
254 8569 0.600000
255 292 1.000000
255 348 1.000000
255 1216 0.300000
255 1217 0.300000
255 1218 0.300000
255 1219 0.300000
255 1220 0.300000
255 1221 0.300000
255 1222 0.300000
255 1223 0.300000
255 1224 0.300000
255 1225 0.300000
255 1226 0.300000
255 1227 0.300000
255 1228 0.300000
255 1229 0.300000
255 1230 0.300000
255 1231 0.300000
255 1232 0.300000
255 1233 0.300000
255 1234 0.300000
255 1235 0.300000
255 1236 0.300000
255 1237 0.300000
255 1238 0.300000
255 1239 0.300000
255 1240 0.300000
255 1241 0.300000
255 1242 0.300000
255 1243 0.300000
255 1244 0.300000
255 1245 0.300000
255 1246 0.300000
255 1247 0.300000
255 1248 0.300000
255 1249 0.300000
255 1250 0.300000
255 1251 0.300000
255 1252 0.300000
255 1253 0.300000
255 1254 0.300000
255 1255 0.300000
255 1256 0.300000
255 1257 0.300000
255 1258 0.300000
255 1259 0.300000
255 1260 0.300000
255 1261 0.300000
255 1262 0.300000
255 1263 0.300000
255 1264 0.300000
255 1265 0.300000
255 1266 0.300000
255 1267 0.300000
255 1268 0.300000
255 1269 0.300000
255 1270 0.300000
255 1271 0.300000
255 1272 0.300000
255 1273 0.300000
255 1274 0.300000
255 1275 0.300000
255 1276 0.300000
255 1277 0.300000
255 1278 0.300000
255 1279 0.300000
255 1280 0.300000
255 1281 0.300000
255 1282 0.300000
255 1283 0.300000
255 1284 0.300000
255 1285 0.300000
255 1286 0.300000
255 1287 0.300000
255 1288 0.300000
255 1289 0.300000
255 1290 0.300000
255 1291 0.300000
255 1292 0.300000
255 1293 0.300000
255 1294 0.300000
255 1295 0.300000
255 1296 0.300000
255 1297 0.300000
255 1298 0.300000
255 1299 0.300000
255 1300 0.300000
255 1301 0.300000
255 1302 0.300000
255 1303 0.300000
255 1304 0.300000
255 1305 0.300000
255 1306 0.300000
255 1307 0.300000
255 1308 0.300000
255 1309 0.300000
255 1310 0.300000
255 1311 0.300000
255 1312 0.300000
255 1313 0.300000
255 1314 0.300000
255 1315 0.300000
255 1316 0.300000
255 1317 0.300000
255 1318 0.300000
255 1319 0.300000
255 1320 0.300000
255 1321 0.300000
255 1322 0.300000
255 1323 0.300000
255 1324 0.300000
255 1325 0.300000
255 1326 0.300000
255 1327 0.300000
255 1328 0.300000
255 1329 0.300000
255 1330 0.300000
255 1331 0.300000
255 1332 0.300000
255 1333 0.300000
255 1334 0.300000
255 1335 0.300000
255 1336 0.300000
255 1337 0.300000
255 1338 0.300000
255 1339 0.300000
255 1340 0.300000
255 1341 0.300000
255 1342 0.300000
255 1343 0.300000
255 1344 0.300000
255 1345 0.300000
255 1346 0.300000
255 1347 0.300000
255 1348 0.300000
255 1349 0.300000
255 1350 0.300000
255 1351 0.300000
255 1352 0.300000
255 1353 0.300000
255 1354 0.300000
255 1355 0.300000
255 1356 0.300000
255 1357 0.300000
255 1358 0.300000
255 1359 0.300000
255 1360 0.300000
255 1361 0.300000
255 1362 0.300000
255 1363 0.300000
255 1364 0.300000
255 1365 0.300000
255 1366 0.300000
255 1367 0.300000
255 1368 0.300000
255 1369 0.300000
255 1370 0.300000
255 1371 0.300000
255 1372 0.300000
255 1373 0.300000
255 1374 0.300000
255 1375 0.300000
255 1376 0.300000
255 1377 0.300000
255 1378 0.300000
255 1379 0.300000
255 1380 0.300000
255 1381 0.300000
255 1382 0.300000
255 1383 0.300000
255 1384 0.300000
255 1385 0.300000
255 1386 0.300000
255 1387 0.300000
255 1388 0.300000
255 1389 0.300000
255 1390 0.300000
255 1391 0.300000
255 1392 0.300000
255 1393 0.300000
255 1394 0.300000
255 1395 0.300000
255 1396 0.300000
255 1397 0.300000
255 1398 0.300000
255 1399 0.300000
255 1400 0.300000
255 1401 0.300000
255 1402 0.300000
255 1403 0.300000
255 1404 0.300000
255 1405 0.300000
255 1406 0.300000
255 1407 0.300000
255 1408 0.300000
255 1409 0.300000
255 1410 0.300000
255 1411 0.300000
255 1412 0.300000
255 1413 0.300000
255 1414 0.300000
255 1415 0.300000
255 1416 0.300000
255 1417 0.300000
255 1418 0.300000
255 1419 0.300000
255 1420 0.300000
255 1421 0.300000
255 1422 0.300000
255 1423 0.300000
255 1424 0.300000
255 1425 0.300000
255 1426 0.300000
255 1427 0.300000
255 1428 0.300000
255 1429 0.300000
255 1430 0.300000
255 1431 0.300000
255 1432 0.300000
255 1433 0.300000
255 1434 0.300000
255 1435 0.300000
255 1436 0.300000
255 1437 0.300000
255 1438 0.300000
255 1439 0.300000
255 1440 0.300000
255 1441 0.300000
255 1442 0.300000
255 1443 0.300000
255 1444 0.300000
255 1445 0.300000
255 1446 0.300000
255 1447 0.300000
255 1448 0.300000
255 1449 0.300000
255 1450 0.300000
255 1451 0.300000
255 1452 0.300000
255 1453 0.300000
255 1454 0.300000
255 1455 0.300000
255 1456 0.300000
255 1457 0.300000
255 1458 0.300000
255 1459 0.300000
255 1460 0.300000
255 1461 0.300000
255 1462 0.300000
255 1463 0.300000
255 1464 0.300000
255 1465 0.300000
255 1466 0.300000
255 1467 0.300000
255 1468 0.300000
255 1469 0.300000
255 1470 0.300000
255 1471 0.300000
255 1472 0.300000
255 1473 0.300000
255 1474 0.300000
255 1475 0.300000
255 1476 0.300000
255 1477 0.300000
255 1478 0.300000
255 1479 0.300000
255 1480 0.300000
255 1481 0.300000
255 1482 0.300000
255 1483 0.300000
255 1484 0.300000
255 1485 0.300000
255 1486 0.300000
255 1487 0.300000
255 1488 0.300000
255 1489 0.300000
255 1490 0.300000
255 1491 0.300000
255 1492 0.300000
255 1493 0.300000
255 1494 0.300000
255 1495 0.300000
255 1496 0.300000
255 1497 0.300000
255 1498 0.300000
255 1499 0.300000
255 1500 0.300000
255 1501 0.300000
255 1502 0.300000
255 1503 0.300000
255 1504 0.300000
255 1505 0.300000
255 1506 0.300000
255 1507 0.300000
255 1508 0.300000
255 1509 0.300000
255 1510 0.300000
255 1511 0.300000
255 1512 0.300000
255 1513 0.300000
255 1514 0.300000
255 1515 0.300000
255 1516 0.300000
255 1517 0.300000
255 1518 0.300000
255 1519 0.300000
255 1520 0.300000
255 1521 0.300000
255 1522 0.300000
255 1523 0.300000
255 1524 0.300000
255 1525 0.300000
255 1526 0.300000
255 1527 0.300000
255 1528 0.300000
255 1529 0.300000
255 1530 0.300000
255 1531 0.300000
255 1532 0.300000
255 1533 0.300000
255 1534 0.300000
255 1535 0.300000
255 1536 0.300000
255 1537 0.300000
255 1538 0.300000
255 1539 0.300000
255 1540 0.300000
255 1541 0.300000
255 1542 0.300000
255 1543 0.300000
255 1544 0.300000
255 1545 0.300000
255 1546 0.300000
255 1547 0.300000
255 1548 0.300000
255 1549 0.300000
255 1550 0.300000
255 1551 0.300000
255 1552 0.300000
255 1553 0.300000
255 1554 0.300000
255 1555 0.300000
255 1556 0.300000
255 1557 0.300000
255 1558 0.300000
255 1559 0.300000
255 1560 0.300000
255 1561 0.300000
255 1562 0.300000
255 1563 0.300000
255 1564 0.300000
255 1565 0.300000
255 1566 0.300000
255 1567 0.300000
255 1568 0.300000
255 1569 0.300000
255 1570 0.300000
255 1571 0.300000
255 1572 0.300000
255 1573 0.300000
255 1574 0.300000
255 1575 0.300000
255 1576 0.300000
255 1577 0.300000
255 1578 0.300000
255 1579 0.300000
255 1580 0.300000
255 1581 0.300000
255 1582 0.300000
255 1583 0.300000
255 1584 0.300000
255 1585 0.300000
255 1586 0.300000
255 1587 0.300000
255 1588 0.300000
255 1589 0.300000
255 1590 0.300000
255 1591 0.300000
255 1592 0.300000
255 1593 0.300000
255 1594 0.300000
255 1595 0.300000
255 1596 0.300000
255 1597 0.300000
255 1598 0.300000
255 1599 0.300000
255 1600 0.300000
255 1601 0.300000
255 1602 0.300000
255 1603 0.300000
255 1604 0.300000
255 1605 0.300000
255 1606 0.300000
255 1607 0.300000
255 1608 0.300000
255 1609 0.300000
255 1610 0.300000
255 1611 0.300000
255 1612 0.300000
255 1613 0.300000
255 1614 0.300000
255 1615 0.300000
255 1616 0.300000
255 1617 0.300000
255 1618 0.300000
255 1619 0.300000
255 1620 0.300000
255 1621 0.300000
255 1622 0.300000
255 1623 0.300000
255 1624 0.300000
255 1625 0.300000
255 1626 0.300000
255 1627 0.300000
255 1628 0.300000
255 1629 0.300000
255 1630 0.300000
255 1631 0.300000
255 1632 0.300000
255 1633 0.300000
255 1634 0.300000
255 1635 0.300000
255 1636 0.300000
255 1637 0.300000
255 1638 0.300000
255 1639 0.300000
255 1640 0.300000
255 1641 0.300000
255 1642 0.300000
255 1643 0.300000
255 1644 0.300000
255 1645 0.300000
255 1646 0.300000
255 1647 0.300000
255 1648 0.300000
255 1649 0.300000
255 1650 0.300000
255 1651 0.300000
255 1652 0.300000
255 1653 0.300000
255 1654 0.300000
255 1655 0.300000
255 1656 0.300000
255 1657 0.300000
255 1658 0.300000
255 1659 0.300000
255 1660 0.300000
255 1661 0.300000
255 1662 0.300000
255 1663 0.300000
255 1664 0.300000
255 1665 0.300000
255 1666 0.300000
255 1667 0.300000
255 1668 0.300000
255 1669 0.300000
255 1670 0.300000
255 1671 0.300000
255 1672 0.300000
255 1673 0.300000
255 1674 0.300000
255 1675 0.300000
255 1676 0.300000
255 1677 0.300000
255 1678 0.300000
255 1679 0.300000
255 1680 0.300000
255 1681 0.300000
255 1682 0.300000
255 1683 0.300000
255 1684 0.300000
255 1685 0.300000
255 3862 0.300000
255 3863 0.300000
255 3864 0.300000
255 3865 0.300000
255 3866 0.300000
255 3867 0.300000
255 3868 0.300000
255 3869 0.300000
255 3870 0.300000
255 3871 0.300000
255 3872 0.300000
255 3873 0.300000
255 3874 0.300000
255 3875 0.300000
255 3876 0.300000
255 3877 0.300000
255 3878 0.300000
255 3879 0.300000
255 3880 0.300000
255 3881 0.300000
255 3882 0.300000
255 3883 0.300000
255 3884 0.300000
255 3885 0.300000
255 3886 0.300000
255 3887 0.300000
255 3888 0.300000
255 3889 0.300000
255 3890 0.300000
255 3891 0.300000
255 3892 0.300000
255 3893 0.300000
255 3894 0.300000
255 3895 0.300000
255 3896 0.300000
255 3897 0.300000
255 3898 0.300000
255 3899 0.300000
255 3900 0.300000
255 3901 0.300000
255 3902 0.300000
255 3903 0.300000
255 3904 0.300000
255 3905 0.300000
255 3906 0.300000
255 3907 0.300000
255 3908 0.300000
255 3909 0.300000
255 3910 0.300000
255 3911 0.300000
255 3912 0.300000
255 3913 0.300000
255 3914 0.300000
255 3915 0.300000
255 3916 0.300000
255 3917 0.300000
255 3918 0.300000
255 3919 0.300000
255 3920 0.300000
255 3921 0.300000
255 3922 0.300000
255 3923 0.300000
255 3924 0.300000
255 3925 0.300000
255 3926 0.300000
255 3927 0.300000
255 3928 0.300000
255 3929 0.300000
255 3930 0.300000
255 3931 0.300000
255 3932 0.300000
255 3933 0.300000
255 3934 0.300000
255 3935 0.300000
255 3936 0.300000
255 3937 0.300000
255 3938 0.300000
255 3939 0.300000
255 3940 0.300000
255 3941 0.300000
255 3942 0.300000
255 3943 0.300000
255 3944 0.300000
255 3945 0.300000
255 3946 0.300000
255 3947 0.300000
255 3948 0.300000
255 3949 0.300000
255 3950 0.300000
255 3951 0.300000
255 3952 0.300000
255 3953 0.300000
255 3954 0.300000
255 3955 0.300000
255 3956 0.300000
255 3957 0.300000
255 3958 0.300000
255 3959 0.300000
255 3960 0.300000
255 3961 0.300000
255 8503 0.600000
255 8511 0.600000
255 8521 0.600000
255 8522 0.600000
255 8529 0.600000
255 8537 0.600000
255 8541 0.600000
255 8550 0.600000
255 8551 0.600000
255 8558 0.600000
255 8559 0.600000
255 8563 0.600000
255 8565 0.600000
255 8570 0.600000
256 1216 0.300000
256 1217 0.300000
256 1218 0.300000
256 1219 0.300000
256 1220 0.300000
256 1221 0.300000
256 1222 0.300000
256 1223 0.300000
256 1224 0.300000
256 1225 0.300000
256 1226 0.300000
256 1227 0.300000
256 1228 0.300000
256 1229 0.300000
256 1230 0.300000
256 1231 0.300000
256 1232 0.300000
256 1233 0.300000
256 1234 0.300000
256 1235 0.300000
256 1236 0.300000
256 1237 0.300000
256 1238 0.300000
256 1239 0.300000
256 1240 0.300000
256 1241 0.300000
256 1242 0.300000
256 1243 0.300000
256 1244 0.300000
256 1245 0.300000
256 1246 0.300000
256 1247 0.300000
256 1248 0.300000
256 1249 0.300000
256 1250 0.300000
256 1251 0.300000
256 1252 0.300000
256 1253 0.300000
256 1254 0.300000
256 1255 0.300000
256 1256 0.300000
256 1257 0.300000
256 1258 0.300000
256 1259 0.300000
256 1260 0.300000
256 1261 0.300000
256 1262 0.300000
256 1263 0.300000
256 1264 0.300000
256 1265 0.300000
256 1266 0.300000
256 1267 0.300000
256 1268 0.300000
256 1269 0.300000
256 1270 0.300000
256 1271 0.300000
256 1272 0.300000
256 1273 0.300000
256 1274 0.300000
256 1275 0.300000
256 1276 0.300000
256 1277 0.300000
256 1278 0.300000
256 1279 0.300000
256 1280 0.300000
256 1281 0.300000
256 1282 0.300000
256 1283 0.300000
256 1284 0.300000
256 1285 0.300000
256 1286 0.300000
256 1287 0.300000
256 1288 0.300000
256 1289 0.300000
256 1290 0.300000
256 1291 0.300000
256 1292 0.300000
256 1293 0.300000
256 1294 0.300000
256 1295 0.300000
256 1296 0.300000
256 1297 0.300000
256 1298 0.300000
256 1299 0.300000
256 1300 0.300000
256 1301 0.300000
256 1302 0.300000
256 1303 0.300000
256 1304 0.300000
256 1305 0.300000
256 1306 0.300000
256 1307 0.300000
256 1308 0.300000
256 1309 0.300000
256 1310 0.300000
256 1311 0.300000
256 1312 0.300000
256 1313 0.300000
256 1314 0.300000
256 1315 0.300000
256 1316 0.300000
256 1317 0.300000
256 1318 0.300000
256 1319 0.300000
256 1320 0.300000
256 1321 0.300000
256 1322 0.300000
256 1323 0.300000
256 1324 0.300000
256 1325 0.300000
256 1326 0.300000
256 1327 0.300000
256 1328 0.300000
256 1329 0.300000
256 1330 0.300000
256 1331 0.300000
256 1332 0.300000
256 1333 0.300000
256 1334 0.300000
256 1335 0.300000
256 1336 0.300000
256 1337 0.300000
256 1338 0.300000
256 1339 0.300000
256 1340 0.300000
256 1341 0.300000
256 1342 0.300000
256 1343 0.300000
256 1344 0.300000
256 1345 0.300000
256 1346 0.300000
256 1347 0.300000
256 1348 0.300000
256 1349 0.300000
256 1350 0.300000
256 1351 0.300000
256 1352 0.300000
256 1353 0.300000
256 1354 0.300000
256 1355 0.300000
256 1356 0.300000
256 1357 0.300000
256 1358 0.300000
256 1359 0.300000
256 1360 0.300000
256 1361 0.300000
256 1362 0.300000
256 1363 0.300000
256 1364 0.300000
256 1365 0.300000
256 1366 0.300000
256 1367 0.300000
256 1368 0.300000
256 1369 0.300000
256 1370 0.300000
256 1371 0.300000
256 1372 0.300000
256 1373 0.300000
256 1374 0.300000
256 1375 0.300000
256 1376 0.300000
256 1377 0.300000
256 1378 0.300000
256 1379 0.300000
256 1380 0.300000
256 1381 0.300000
256 1382 0.300000
256 1383 0.300000
256 1384 0.300000
256 1385 0.300000
256 1386 0.300000
256 1387 0.300000
256 1388 0.300000
256 1389 0.300000
256 1390 0.300000
256 1391 0.300000
256 1392 0.300000
256 1393 0.300000
256 1394 0.300000
256 1395 0.300000
256 1396 0.300000
256 1397 0.300000
256 1398 0.300000
256 1399 0.300000
256 1400 0.300000
256 1401 0.300000
256 1402 0.300000
256 1403 0.300000
256 1404 0.300000
256 1405 0.300000
256 1406 0.300000
256 1407 0.300000
256 1408 0.300000
256 1409 0.300000
256 1410 0.300000
256 1411 0.300000
256 1412 0.300000
256 1413 0.300000
256 1414 0.300000
256 1415 0.300000
256 1416 0.300000
256 1417 0.300000
256 1418 0.300000
256 1419 0.300000
256 1420 0.300000
256 1421 0.300000
256 1422 0.300000
256 1423 0.300000
256 1424 0.300000
256 1425 0.300000
256 1426 0.300000
256 1427 0.300000
256 1428 0.300000
256 1429 0.300000
256 1430 0.300000
256 1431 0.300000
256 1432 0.300000
256 1433 0.300000
256 1434 0.300000
256 1435 0.300000
256 1436 0.300000
256 1437 0.300000
256 1438 0.300000
256 1439 0.300000
256 1440 0.300000
256 1441 0.300000
256 1442 0.300000
256 1443 0.300000
256 1444 0.300000
256 1445 0.300000
256 1446 0.300000
256 1447 0.300000
256 1448 0.300000
256 1449 0.300000
256 1450 0.300000
256 1451 0.300000
256 1452 0.300000
256 1453 0.300000
256 1454 0.300000
256 1455 0.300000
256 1456 0.300000
256 1457 0.300000
256 1458 0.300000
256 1459 0.300000
256 1460 0.300000
256 1461 0.300000
256 1462 0.300000
256 1463 0.300000
256 1464 0.300000
256 1465 0.300000
256 1466 0.300000
256 1467 0.300000
256 1468 0.300000
256 1469 0.300000
256 1470 0.300000
256 1471 0.300000
256 1472 0.300000
256 1473 0.300000
256 1474 0.300000
256 1475 0.300000
256 1476 0.300000
256 1477 0.300000
256 1478 0.300000
256 1479 0.300000
256 1480 0.300000
256 1481 0.300000
256 1482 0.300000
256 1483 0.300000
256 1484 0.300000
256 1485 0.300000
256 1486 0.300000
256 1487 0.300000
256 1488 0.300000
256 1489 0.300000
256 1490 0.300000
256 1491 0.300000
256 1492 0.300000
256 1493 0.300000
256 1494 0.300000
256 1495 0.300000
256 1496 0.300000
256 1497 0.300000
256 1498 0.300000
256 1499 0.300000
256 1500 0.300000
256 1501 0.300000
256 1502 0.300000
256 1503 0.300000
256 1504 0.300000
256 1505 0.300000
256 1506 0.300000
256 1507 0.300000
256 1508 0.300000
256 1509 0.300000
256 1510 0.300000
256 1511 0.300000
256 1512 0.300000
256 1513 0.300000
256 1514 0.300000
256 1515 0.300000
256 1516 0.300000
256 1517 0.300000
256 1518 0.300000
256 1519 0.300000
256 1520 0.300000
256 1521 0.300000
256 1522 0.300000
256 1523 0.300000
256 1524 0.300000
256 1525 0.300000
256 1526 0.300000
256 1527 0.300000
256 1528 0.300000
256 1529 0.300000
256 1530 0.300000
256 1531 0.300000
256 1532 0.300000
256 1533 0.300000
256 1534 0.300000
256 1535 0.300000
256 1536 0.300000
256 1537 0.300000
256 1538 0.300000
256 1539 0.300000
256 1540 0.300000
256 1541 0.300000
256 1542 0.300000
256 1543 0.300000
256 1544 0.300000
256 1545 0.300000
256 1546 0.300000
256 1547 0.300000
256 1548 0.300000
256 1549 0.300000
256 1550 0.300000
256 1551 0.300000
256 1552 0.300000
256 1553 0.300000
256 1554 0.300000
256 1555 0.300000
256 1556 0.300000
256 1557 0.300000
256 1558 0.300000
256 1559 0.300000
256 1560 0.300000
256 1561 0.300000
256 1562 0.300000
256 1563 0.300000
256 1564 0.300000
256 1565 0.300000
256 1566 0.300000
256 1567 0.300000
256 1568 0.300000
256 1569 0.300000
256 1570 0.300000
256 1571 0.300000
256 1572 0.300000
256 1573 0.300000
256 1574 0.300000
256 1575 0.300000
256 1576 0.300000
256 1577 0.300000
256 1578 0.300000
256 1579 0.300000
256 1580 0.300000
256 1581 0.300000
256 1582 0.300000
256 1583 0.300000
256 1584 0.300000
256 1585 0.300000
256 1586 0.300000
256 1587 0.300000
256 1588 0.300000
256 1589 0.300000
256 1590 0.300000
256 1591 0.300000
256 1592 0.300000
256 1593 0.300000
256 1594 0.300000
256 1595 0.300000
256 1596 0.300000
256 1597 0.300000
256 1598 0.300000
256 1599 0.300000
256 1600 0.300000
256 1601 0.300000
256 1602 0.300000
256 1603 0.300000
256 1604 0.300000
256 1605 0.300000
256 1606 0.300000
256 1607 0.300000
256 1608 0.300000
256 1609 0.300000
256 1610 0.300000
256 1611 0.300000
256 1612 0.300000
256 1613 0.300000
256 1614 0.300000
256 1615 0.300000
256 1616 0.300000
256 1617 0.300000
256 1618 0.300000
256 1619 0.300000
256 1620 0.300000
256 1621 0.300000
256 1622 0.300000
256 1623 0.300000
256 1624 0.300000
256 1625 0.300000
256 1626 0.300000
256 1627 0.300000
256 1628 0.300000
256 1629 0.300000
256 1630 0.300000
256 1631 0.300000
256 1632 0.300000
256 1633 0.300000
256 1634 0.300000
256 1635 0.300000
256 1636 0.300000
256 1637 0.300000
256 1638 0.300000
256 1639 0.300000
256 1640 0.300000
256 1641 0.300000
256 1642 0.300000
256 1643 0.300000
256 1644 0.300000
256 1645 0.300000
256 1646 0.300000
256 1647 0.300000
256 1648 0.300000
256 1649 0.300000
256 1650 0.300000
256 1651 0.300000
256 1652 0.300000
256 1653 0.300000
256 1654 0.300000
256 1655 0.300000
256 1656 0.300000
256 1657 0.300000
256 1658 0.300000
256 1659 0.300000
256 1660 0.300000
256 1661 0.300000
256 1662 0.300000
256 1663 0.300000
256 1664 0.300000
256 1665 0.300000
256 1666 0.300000
256 1667 0.300000
256 1668 0.300000
256 1669 0.300000
256 1670 0.300000
256 1671 0.300000
256 1672 0.300000
256 1673 0.300000
256 1674 0.300000
256 1675 0.300000
256 1676 0.300000
256 1677 0.300000
256 1678 0.300000
256 1679 0.300000
256 1680 0.300000
256 1681 0.300000
256 1682 0.300000
256 1683 0.300000
256 1684 0.300000
256 1685 0.300000
256 3862 0.300000
256 3863 0.300000
256 3864 0.300000
256 3865 0.300000
256 3866 0.300000
256 3867 0.300000
256 3868 0.300000
256 3869 0.300000
256 3870 0.300000
256 3871 0.300000
256 3872 0.300000
256 3873 0.300000
256 3874 0.300000
256 3875 0.300000
256 3876 0.300000
256 3877 0.300000
256 3878 0.300000
256 3879 0.300000
256 3880 0.300000
256 3881 0.300000
256 3882 0.300000
256 3883 0.300000
256 3884 0.300000
256 3885 0.300000
256 3886 0.300000
256 3887 0.300000
256 3888 0.300000
256 3889 0.300000
256 3890 0.300000
256 3891 0.300000
256 3892 0.300000
256 3893 0.300000
256 3894 0.300000
256 3895 0.300000
256 3896 0.300000
256 3897 0.300000
256 3898 0.300000
256 3899 0.300000
256 3900 0.300000
256 3901 0.300000
256 3902 0.300000
256 3903 0.300000
256 3904 0.300000
256 3905 0.300000
256 3906 0.300000
256 3907 0.300000
256 3908 0.300000
256 3909 0.300000
256 3910 0.300000
256 3911 0.300000
256 3912 0.300000
256 3913 0.300000
256 3914 0.300000
256 3915 0.300000
256 3916 0.300000
256 3917 0.300000
256 3918 0.300000
256 3919 0.300000
256 3920 0.300000
256 3921 0.300000
256 3922 0.300000
256 3923 0.300000
256 3924 0.300000
256 3925 0.300000
256 3926 0.300000
256 3927 0.300000
256 3928 0.300000
256 3929 0.300000
256 3930 0.300000
256 3931 0.300000
256 3932 0.300000
256 3933 0.300000
256 3934 0.300000
256 3935 0.300000
256 3936 0.300000
256 3937 0.300000
256 3938 0.300000
256 3939 0.300000
256 3940 0.300000
256 3941 0.300000
256 3942 0.300000
256 3943 0.300000
256 3944 0.300000
256 3945 0.300000
256 3946 0.300000
256 3947 0.300000
256 3948 0.300000
256 3949 0.300000
256 3950 0.300000
256 3951 0.300000
256 3952 0.300000
256 3953 0.300000
256 3954 0.300000
256 3955 0.300000
256 3956 0.300000
256 3957 0.300000
256 3958 0.300000
256 3959 0.300000
256 3960 0.300000
256 3961 0.300000
256 8509 0.600000
256 8520 0.600000
256 8521 0.600000
256 8522 0.600000
256 8524 0.600000
256 8529 0.600000
256 8530 0.600000
256 8531 0.600000
256 8532 0.600000
256 8537 0.600000
256 8545 0.600000
256 8548 0.600000
256 8550 0.600000
256 8551 0.600000
256 8567 0.600000
256 8568 0.600000
257 1216 0.300000
257 1217 0.300000
257 1218 0.300000
257 1219 0.300000
257 1220 0.300000
257 1221 0.300000
257 1222 0.300000
257 1223 0.300000
257 1224 0.300000
257 1225 0.300000
257 1226 0.300000
257 1227 0.300000
257 1228 0.300000
257 1229 0.300000
257 1230 0.300000
257 1231 0.300000
257 1232 0.300000
257 1233 0.300000
257 1234 0.300000
257 1235 0.300000
257 1236 0.300000
257 1237 0.300000
257 1238 0.300000
257 1239 0.300000
257 1240 0.300000
257 1241 0.300000
257 1242 0.300000
257 1243 0.300000
257 1244 0.300000
257 1245 0.300000
257 1246 0.300000
257 1247 0.300000
257 1248 0.300000
257 1249 0.300000
257 1250 0.300000
257 1251 0.300000
257 1252 0.300000
257 1253 0.300000
257 1254 0.300000
257 1255 0.300000
257 1256 0.300000
257 1257 0.300000
257 1258 0.300000
257 1259 0.300000
257 1260 0.300000
257 1261 0.300000
257 1262 0.300000
257 1263 0.300000
257 1264 0.300000
257 1265 0.300000
257 1266 0.300000
257 1267 0.300000
257 1268 0.300000
257 1269 0.300000
257 1270 0.300000
257 1271 0.300000
257 1272 0.300000
257 1273 0.300000
257 1274 0.300000
257 1275 0.300000
257 1276 0.300000
257 1277 0.300000
257 1278 0.300000
257 1279 0.300000
257 1280 0.300000
257 1281 0.300000
257 1282 0.300000
257 1283 0.300000
257 1284 0.300000
257 1285 0.300000
257 1286 0.300000
257 1287 0.300000
257 1288 0.300000
257 1289 0.300000
257 1290 0.300000
257 1291 0.300000
257 1292 0.300000
257 1293 0.300000
257 1294 0.300000
257 1295 0.300000
257 1296 0.300000
257 1297 0.300000
257 1298 0.300000
257 1299 0.300000
257 1300 0.300000
257 1301 0.300000
257 1302 0.300000
257 1303 0.300000
257 1304 0.300000
257 1305 0.300000
257 1306 0.300000
257 1307 0.300000
257 1308 0.300000
257 1309 0.300000
257 1310 0.300000
257 1311 0.300000
257 1312 0.300000
257 1313 0.300000
257 1314 0.300000
257 1315 0.300000
257 1316 0.300000
257 1317 0.300000
257 1318 0.300000
257 1319 0.300000
257 1320 0.300000
257 1321 0.300000
257 1322 0.300000
257 1323 0.300000
257 1324 0.300000
257 1325 0.300000
257 1326 0.300000
257 1327 0.300000
257 1328 0.300000
257 1329 0.300000
257 1330 0.300000
257 1331 0.300000
257 1332 0.300000
257 1333 0.300000
257 1334 0.300000
257 1335 0.300000
257 1336 0.300000
257 1337 0.300000
257 1338 0.300000
257 1339 0.300000
257 1340 0.300000
257 1341 0.300000
257 1342 0.300000
257 1343 0.300000
257 1344 0.300000
257 1345 0.300000
257 1346 0.300000
257 1347 0.300000
257 1348 0.300000
257 1349 0.300000
257 1350 0.300000
257 1351 0.300000
257 1352 0.300000
257 1353 0.300000
257 1354 0.300000
257 1355 0.300000
257 1356 0.300000
257 1357 0.300000
257 1358 0.300000
257 1359 0.300000
257 1360 0.300000
257 1361 0.300000
257 1362 0.300000
257 1363 0.300000
257 1364 0.300000
257 1365 0.300000
257 1366 0.300000
257 1367 0.300000
257 1368 0.300000
257 1369 0.300000
257 1370 0.300000
257 1371 0.300000
257 1372 0.300000
257 1373 0.300000
257 1374 0.300000
257 1375 0.300000
257 1376 0.300000
257 1377 0.300000
257 1378 0.300000
257 1379 0.300000
257 1380 0.300000
257 1381 0.300000
257 1382 0.300000
257 1383 0.300000
257 1384 0.300000
257 1385 0.300000
257 1386 0.300000
257 1387 0.300000
257 1388 0.300000
257 1389 0.300000
257 1390 0.300000
257 1391 0.300000
257 1392 0.300000
257 1393 0.300000
257 1394 0.300000
257 1395 0.300000
257 1396 0.300000
257 1397 0.300000
257 1398 0.300000
257 1399 0.300000
257 1400 0.300000
257 1401 0.300000
257 1402 0.300000
257 1403 0.300000
257 1404 0.300000
257 1405 0.300000
257 1406 0.300000
257 1407 0.300000
257 1408 0.300000
257 1409 0.300000
257 1410 0.300000
257 1411 0.300000
257 1412 0.300000
257 1413 0.300000
257 1414 0.300000
257 1415 0.300000
257 1416 0.300000
257 1417 0.300000
257 1418 0.300000
257 1419 0.300000
257 1420 0.300000
257 1421 0.300000
257 1422 0.300000
257 1423 0.300000
257 1424 0.300000
257 1425 0.300000
257 1426 0.300000
257 1427 0.300000
257 1428 0.300000
257 1429 0.300000
257 1430 0.300000
257 1431 0.300000
257 1432 0.300000
257 1433 0.300000
257 1434 0.300000
257 1435 0.300000
257 1436 0.300000
257 1437 0.300000
257 1438 0.300000
257 1439 0.300000
257 1440 0.300000
257 1441 0.300000
257 1442 0.300000
257 1443 0.300000
257 1444 0.300000
257 1445 0.300000
257 1446 0.300000
257 1447 0.300000
257 1448 0.300000
257 1449 0.300000
257 1450 0.300000
257 1451 0.300000
257 1452 0.300000
257 1453 0.300000
257 1454 0.300000
257 1455 0.300000
257 1456 0.300000
257 1457 0.300000
257 1458 0.300000
257 1459 0.300000
257 1460 0.300000
257 1461 0.300000
257 1462 0.300000
257 1463 0.300000
257 1464 0.300000
257 1465 0.300000
257 1466 0.300000
257 1467 0.300000
257 1468 0.300000
257 1469 0.300000
257 1470 0.300000
257 1471 0.300000
257 1472 0.300000
257 1473 0.300000
257 1474 0.300000
257 1475 0.300000
257 1476 0.300000
257 1477 0.300000
257 1478 0.300000
257 1479 0.300000
257 1480 0.300000
257 1481 0.300000
257 1482 0.300000
257 1483 0.300000
257 1484 0.300000
257 1485 0.300000
257 1486 0.300000
257 1487 0.300000
257 1488 0.300000
257 1489 0.300000
257 1490 0.300000
257 1491 0.300000
257 1492 0.300000
257 1493 0.300000
257 1494 0.300000
257 1495 0.300000
257 1496 0.300000
257 1497 0.300000
257 1498 0.300000
257 1499 0.300000
257 1500 0.300000
257 1501 0.300000
257 1502 0.300000
257 1503 0.300000
257 1504 0.300000
257 1505 0.300000
257 1506 0.300000
257 1507 0.300000
257 1508 0.300000
257 1509 0.300000
257 1510 0.300000
257 1511 0.300000
257 1512 0.300000
257 1513 0.300000
257 1514 0.300000
257 1515 0.300000
257 1516 0.300000
257 1517 0.300000
257 1518 0.300000
257 1519 0.300000
257 1520 0.300000
257 1521 0.300000
257 1522 0.300000
257 1523 0.300000
257 1524 0.300000
257 1525 0.300000
257 1526 0.300000
257 1527 0.300000
257 1528 0.300000
257 1529 0.300000
257 1530 0.300000
257 1531 0.300000
257 1532 0.300000
257 1533 0.300000
257 1534 0.300000
257 1535 0.300000
257 1536 0.300000
257 1537 0.300000
257 1538 0.300000
257 1539 0.300000
257 1540 0.300000
257 1541 0.300000
257 1542 0.300000
257 1543 0.300000
257 1544 0.300000
257 1545 0.300000
257 1546 0.300000
257 1547 0.300000
257 1548 0.300000
257 1549 0.300000
257 1550 0.300000
257 1551 0.300000
257 1552 0.300000
257 1553 0.300000
257 1554 0.300000
257 1555 0.300000
257 1556 0.300000
257 1557 0.300000
257 1558 0.300000
257 1559 0.300000
257 1560 0.300000
257 1561 0.300000
257 1562 0.300000
257 1563 0.300000
257 1564 0.300000
257 1565 0.300000
257 1566 0.300000
257 1567 0.300000
257 1568 0.300000
257 1569 0.300000
257 1570 0.300000
257 1571 0.300000
257 1572 0.300000
257 1573 0.300000
257 1574 0.300000
257 1575 0.300000
257 1576 0.300000
257 1577 0.300000
257 1578 0.300000
257 1579 0.300000
257 1580 0.300000
257 1581 0.300000
257 1582 0.300000
257 1583 0.300000
257 1584 0.300000
257 1585 0.300000
257 1586 0.300000
257 1587 0.300000
257 1588 0.300000
257 1589 0.300000
257 1590 0.300000
257 1591 0.300000
257 1592 0.300000
257 1593 0.300000
257 1594 0.300000
257 1595 0.300000
257 1596 0.300000
257 1597 0.300000
257 1598 0.300000
257 1599 0.300000
257 1600 0.300000
257 1601 0.300000
257 1602 0.300000
257 1603 0.300000
257 1604 0.300000
257 1605 0.300000
257 1606 0.300000
257 1607 0.300000
257 1608 0.300000
257 1609 0.300000
257 1610 0.300000
257 1611 0.300000
257 1612 0.300000
257 1613 0.300000
257 1614 0.300000
257 1615 0.300000
257 1616 0.300000
257 1617 0.300000
257 1618 0.300000
257 1619 0.300000
257 1620 0.300000
257 1621 0.300000
257 1622 0.300000
257 1623 0.300000
257 1624 0.300000
257 1625 0.300000
257 1626 0.300000
257 1627 0.300000
257 1628 0.300000
257 1629 0.300000
257 1630 0.300000
257 1631 0.300000
257 1632 0.300000
257 1633 0.300000
257 1634 0.300000
257 1635 0.300000
257 1636 0.300000
257 1637 0.300000
257 1638 0.300000
257 1639 0.300000
257 1640 0.300000
257 1641 0.300000
257 1642 0.300000
257 1643 0.300000
257 1644 0.300000
257 1645 0.300000
257 1646 0.300000
257 1647 0.300000
257 1648 0.300000
257 1649 0.300000
257 1650 0.300000
257 1651 0.300000
257 1652 0.300000
257 1653 0.300000
257 1654 0.300000
257 1655 0.300000
257 1656 0.300000
257 1657 0.300000
257 1658 0.300000
257 1659 0.300000
257 1660 0.300000
257 1661 0.300000
257 1662 0.300000
257 1663 0.300000
257 1664 0.300000
257 1665 0.300000
257 1666 0.300000
257 1667 0.300000
257 1668 0.300000
257 1669 0.300000
257 1670 0.300000
257 1671 0.300000
257 1672 0.300000
257 1673 0.300000
257 1674 0.300000
257 1675 0.300000
257 1676 0.300000
257 1677 0.300000
257 1678 0.300000
257 1679 0.300000
257 1680 0.300000
257 1681 0.300000
257 1682 0.300000
257 1683 0.300000
257 1684 0.300000
257 1685 0.300000
257 3862 0.300000
257 3863 0.300000
257 3864 0.300000
257 3865 0.300000
257 3866 0.300000
257 3867 0.300000
257 3868 0.300000
257 3869 0.300000
257 3870 0.300000
257 3871 0.300000
257 3872 0.300000
257 3873 0.300000
257 3874 0.300000
257 3875 0.300000
257 3876 0.300000
257 3877 0.300000
257 3878 0.300000
257 3879 0.300000
257 3880 0.300000
257 3881 0.300000
257 3882 0.300000
257 3883 0.300000
257 3884 0.300000
257 3885 0.300000
257 3886 0.300000
257 3887 0.300000
257 3888 0.300000
257 3889 0.300000
257 3890 0.300000
257 3891 0.300000
257 3892 0.300000
257 3893 0.300000
257 3894 0.300000
257 3895 0.300000
257 3896 0.300000
257 3897 0.300000
257 3898 0.300000
257 3899 0.300000
257 3900 0.300000
257 3901 0.300000
257 3902 0.300000
257 3903 0.300000
257 3904 0.300000
257 3905 0.300000
257 3906 0.300000
257 3907 0.300000
257 3908 0.300000
257 3909 0.300000
257 3910 0.300000
257 3911 0.300000
257 3912 0.300000
257 3913 0.300000
257 3914 0.300000
257 3915 0.300000
257 3916 0.300000
257 3917 0.300000
257 3918 0.300000
257 3919 0.300000
257 3920 0.300000
257 3921 0.300000
257 3922 0.300000
257 3923 0.300000
257 3924 0.300000
257 3925 0.300000
257 3926 0.300000
257 3927 0.300000
257 3928 0.300000
257 3929 0.300000
257 3930 0.300000
257 3931 0.300000
257 3932 0.300000
257 3933 0.300000
257 3934 0.300000
257 3935 0.300000
257 3936 0.300000
257 3937 0.300000
257 3938 0.300000
257 3939 0.300000
257 3940 0.300000
257 3941 0.300000
257 3942 0.300000
257 3943 0.300000
257 3944 0.300000
257 3945 0.300000
257 3946 0.300000
257 3947 0.300000
257 3948 0.300000
257 3949 0.300000
257 3950 0.300000
257 3951 0.300000
257 3952 0.300000
257 3953 0.300000
257 3954 0.300000
257 3955 0.300000
257 3956 0.300000
257 3957 0.300000
257 3958 0.300000
257 3959 0.300000
257 3960 0.300000
257 3961 0.300000
257 8505 0.600000
257 8509 0.600000
257 8514 0.600000
257 8516 0.600000
257 8522 0.600000
257 8524 0.600000
257 8530 0.600000
257 8533 0.600000
257 8536 0.600000
257 8545 0.600000
257 8556 0.600000
258 272 1.000000
258 1216 0.300000
258 1217 0.300000
258 1218 0.300000
258 1219 0.300000
258 1220 0.300000
258 1221 0.300000
258 1222 0.300000
258 1223 0.300000
258 1224 0.300000
258 1225 0.300000
258 1226 0.300000
258 1227 0.300000
258 1228 0.300000
258 1229 0.300000
258 1230 0.300000
258 1231 0.300000
258 1232 0.300000
258 1233 0.300000
258 1234 0.300000
258 1235 0.300000
258 1236 0.300000
258 1237 0.300000
258 1238 0.300000
258 1239 0.300000
258 1240 0.300000
258 1241 0.300000
258 1242 0.300000
258 1243 0.300000
258 1244 0.300000
258 1245 0.300000
258 1246 0.300000
258 1247 0.300000
258 1248 0.300000
258 1249 0.300000
258 1250 0.300000
258 1251 0.300000
258 1252 0.300000
258 1253 0.300000
258 1254 0.300000
258 1255 0.300000
258 1256 0.300000
258 1257 0.300000
258 1258 0.300000
258 1259 0.300000
258 1260 0.300000
258 1261 0.300000
258 1262 0.300000
258 1263 0.300000
258 1264 0.300000
258 1265 0.300000
258 1266 0.300000
258 1267 0.300000
258 1268 0.300000
258 1269 0.300000
258 1270 0.300000
258 1271 0.300000
258 1272 0.300000
258 1273 0.300000
258 1274 0.300000
258 1275 0.300000
258 1276 0.300000
258 1277 0.300000
258 1278 0.300000
258 1279 0.300000
258 1280 0.300000
258 1281 0.300000
258 1282 0.300000
258 1283 0.300000
258 1284 0.300000
258 1285 0.300000
258 1286 0.300000
258 1287 0.300000
258 1288 0.300000
258 1289 0.300000
258 1290 0.300000
258 1291 0.300000
258 1292 0.300000
258 1293 0.300000
258 1294 0.300000
258 1295 0.300000
258 1296 0.300000
258 1297 0.300000
258 1298 0.300000
258 1299 0.300000
258 1300 0.300000
258 1301 0.300000
258 1302 0.300000
258 1303 0.300000
258 1304 0.300000
258 1305 0.300000
258 1306 0.300000
258 1307 0.300000
258 1308 0.300000
258 1309 0.300000
258 1310 0.300000
258 1311 0.300000
258 1312 0.300000
258 1313 0.300000
258 1314 0.300000
258 1315 0.300000
258 1316 0.300000
258 1317 0.300000
258 1318 0.300000
258 1319 0.300000
258 1320 0.300000
258 1321 0.300000
258 1322 0.300000
258 1323 0.300000
258 1324 0.300000
258 1325 0.300000
258 1326 0.300000
258 1327 0.300000
258 1328 0.300000
258 1329 0.300000
258 1330 0.300000
258 1331 0.300000
258 1332 0.300000
258 1333 0.300000
258 1334 0.300000
258 1335 0.300000
258 1336 0.300000
258 1337 0.300000
258 1338 0.300000
258 1339 0.300000
258 1340 0.300000
258 1341 0.300000
258 1342 0.300000
258 1343 0.300000
258 1344 0.300000
258 1345 0.300000
258 1346 0.300000
258 1347 0.300000
258 1348 0.300000
258 1349 0.300000
258 1350 0.300000
258 1351 0.300000
258 1352 0.300000
258 1353 0.300000
258 1354 0.300000
258 1355 0.300000
258 1356 0.300000
258 1357 0.300000
258 1358 0.300000
258 1359 0.300000
258 1360 0.300000
258 1361 0.300000
258 1362 0.300000
258 1363 0.300000
258 1364 0.300000
258 1365 0.300000
258 1366 0.300000
258 1367 0.300000
258 1368 0.300000
258 1369 0.300000
258 1370 0.300000
258 1371 0.300000
258 1372 0.300000
258 1373 0.300000
258 1374 0.300000
258 1375 0.300000
258 1376 0.300000
258 1377 0.300000
258 1378 0.300000
258 1379 0.300000
258 1380 0.300000
258 1381 0.300000
258 1382 0.300000
258 1383 0.300000
258 1384 0.300000
258 1385 0.300000
258 1386 0.300000
258 1387 0.300000
258 1388 0.300000
258 1389 0.300000
258 1390 0.300000
258 1391 0.300000
258 1392 0.300000
258 1393 0.300000
258 1394 0.300000
258 1395 0.300000
258 1396 0.300000
258 1397 0.300000
258 1398 0.300000
258 1399 0.300000
258 1400 0.300000
258 1401 0.300000
258 1402 0.300000
258 1403 0.300000
258 1404 0.300000
258 1405 0.300000
258 1406 0.300000
258 1407 0.300000
258 1408 0.300000
258 1409 0.300000
258 1410 0.300000
258 1411 0.300000
258 1412 0.300000
258 1413 0.300000
258 1414 0.300000
258 1415 0.300000
258 1416 0.300000
258 1417 0.300000
258 1418 0.300000
258 1419 0.300000
258 1420 0.300000
258 1421 0.300000
258 1422 0.300000
258 1423 0.300000
258 1424 0.300000
258 1425 0.300000
258 1426 0.300000
258 1427 0.300000
258 1428 0.300000
258 1429 0.300000
258 1430 0.300000
258 1431 0.300000
258 1432 0.300000
258 1433 0.300000
258 1434 0.300000
258 1435 0.300000
258 1436 0.300000
258 1437 0.300000
258 1438 0.300000
258 1439 0.300000
258 1440 0.300000
258 1441 0.300000
258 1442 0.300000
258 1443 0.300000
258 1444 0.300000
258 1445 0.300000
258 1446 0.300000
258 1447 0.300000
258 1448 0.300000
258 1449 0.300000
258 1450 0.300000
258 1451 0.300000
258 1452 0.300000
258 1453 0.300000
258 1454 0.300000
258 1455 0.300000
258 1456 0.300000
258 1457 0.300000
258 1458 0.300000
258 1459 0.300000
258 1460 0.300000
258 1461 0.300000
258 1462 0.300000
258 1463 0.300000
258 1464 0.300000
258 1465 0.300000
258 1466 0.300000
258 1467 0.300000
258 1468 0.300000
258 1469 0.300000
258 1470 0.300000
258 1471 0.300000
258 1472 0.300000
258 1473 0.300000
258 1474 0.300000
258 1475 0.300000
258 1476 0.300000
258 1477 0.300000
258 1478 0.300000
258 1479 0.300000
258 1480 0.300000
258 1481 0.300000
258 1482 0.300000
258 1483 0.300000
258 1484 0.300000
258 1485 0.300000
258 1486 0.300000
258 1487 0.300000
258 1488 0.300000
258 1489 0.300000
258 1490 0.300000
258 1491 0.300000
258 1492 0.300000
258 1493 0.300000
258 1494 0.300000
258 1495 0.300000
258 1496 0.300000
258 1497 0.300000
258 1498 0.300000
258 1499 0.300000
258 1500 0.300000
258 1501 0.300000
258 1502 0.300000
258 1503 0.300000
258 1504 0.300000
258 1505 0.300000
258 1506 0.300000
258 1507 0.300000
258 1508 0.300000
258 1509 0.300000
258 1510 0.300000
258 1511 0.300000
258 1512 0.300000
258 1513 0.300000
258 1514 0.300000
258 1515 0.300000
258 1516 0.300000
258 1517 0.300000
258 1518 0.300000
258 1519 0.300000
258 1520 0.300000
258 1521 0.300000
258 1522 0.300000
258 1523 0.300000
258 1524 0.300000
258 1525 0.300000
258 1526 0.300000
258 1527 0.300000
258 1528 0.300000
258 1529 0.300000
258 1530 0.300000
258 1531 0.300000
258 1532 0.300000
258 1533 0.300000
258 1534 0.300000
258 1535 0.300000
258 1536 0.300000
258 1537 0.300000
258 1538 0.300000
258 1539 0.300000
258 1540 0.300000
258 1541 0.300000
258 1542 0.300000
258 1543 0.300000
258 1544 0.300000
258 1545 0.300000
258 1546 0.300000
258 1547 0.300000
258 1548 0.300000
258 1549 0.300000
258 1550 0.300000
258 1551 0.300000
258 1552 0.300000
258 1553 0.300000
258 1554 0.300000
258 1555 0.300000
258 1556 0.300000
258 1557 0.300000
258 1558 0.300000
258 1559 0.300000
258 1560 0.300000
258 1561 0.300000
258 1562 0.300000
258 1563 0.300000
258 1564 0.300000
258 1565 0.300000
258 1566 0.300000
258 1567 0.300000
258 1568 0.300000
258 1569 0.300000
258 1570 0.300000
258 1571 0.300000
258 1572 0.300000
258 1573 0.300000
258 1574 0.300000
258 1575 0.300000
258 1576 0.300000
258 1577 0.300000
258 1578 0.300000
258 1579 0.300000
258 1580 0.300000
258 1581 0.300000
258 1582 0.300000
258 1583 0.300000
258 1584 0.300000
258 1585 0.300000
258 1586 0.300000
258 1587 0.300000
258 1588 0.300000
258 1589 0.300000
258 1590 0.300000
258 1591 0.300000
258 1592 0.300000
258 1593 0.300000
258 1594 0.300000
258 1595 0.300000
258 1596 0.300000
258 1597 0.300000
258 1598 0.300000
258 1599 0.300000
258 1600 0.300000
258 1601 0.300000
258 1602 0.300000
258 1603 0.300000
258 1604 0.300000
258 1605 0.300000
258 1606 0.300000
258 1607 0.300000
258 1608 0.300000
258 1609 0.300000
258 1610 0.300000
258 1611 0.300000
258 1612 0.300000
258 1613 0.300000
258 1614 0.300000
258 1615 0.300000
258 1616 0.300000
258 1617 0.300000
258 1618 0.300000
258 1619 0.300000
258 1620 0.300000
258 1621 0.300000
258 1622 0.300000
258 1623 0.300000
258 1624 0.300000
258 1625 0.300000
258 1626 0.300000
258 1627 0.300000
258 1628 0.300000
258 1629 0.300000
258 1630 0.300000
258 1631 0.300000
258 1632 0.300000
258 1633 0.300000
258 1634 0.300000
258 1635 0.300000
258 1636 0.300000
258 1637 0.300000
258 1638 0.300000
258 1639 0.300000
258 1640 0.300000
258 1641 0.300000
258 1642 0.300000
258 1643 0.300000
258 1644 0.300000
258 1645 0.300000
258 1646 0.300000
258 1647 0.300000
258 1648 0.300000
258 1649 0.300000
258 1650 0.300000
258 1651 0.300000
258 1652 0.300000
258 1653 0.300000
258 1654 0.300000
258 1655 0.300000
258 1656 0.300000
258 1657 0.300000
258 1658 0.300000
258 1659 0.300000
258 1660 0.300000
258 1661 0.300000
258 1662 0.300000
258 1663 0.300000
258 1664 0.300000
258 1665 0.300000
258 1666 0.300000
258 1667 0.300000
258 1668 0.300000
258 1669 0.300000
258 1670 0.300000
258 1671 0.300000
258 1672 0.300000
258 1673 0.300000
258 1674 0.300000
258 1675 0.300000
258 1676 0.300000
258 1677 0.300000
258 1678 0.300000
258 1679 0.300000
258 1680 0.300000
258 1681 0.300000
258 1682 0.300000
258 1683 0.300000
258 1684 0.300000
258 1685 0.300000
258 3862 0.300000
258 3863 0.300000
258 3864 0.300000
258 3865 0.300000
258 3866 0.300000
258 3867 0.300000
258 3868 0.300000
258 3869 0.300000
258 3870 0.300000
258 3871 0.300000
258 3872 0.300000
258 3873 0.300000
258 3874 0.300000
258 3875 0.300000
258 3876 0.300000
258 3877 0.300000
258 3878 0.300000
258 3879 0.300000
258 3880 0.300000
258 3881 0.300000
258 3882 0.300000
258 3883 0.300000
258 3884 0.300000
258 3885 0.300000
258 3886 0.300000
258 3887 0.300000
258 3888 0.300000
258 3889 0.300000
258 3890 0.300000
258 3892 0.300000
258 3893 0.300000
258 3894 0.300000
258 3895 0.300000
258 3896 0.300000
258 3897 0.300000
258 3898 0.300000
258 3899 0.300000
258 3900 0.300000
258 3901 0.300000
258 3902 0.300000
258 3903 0.300000
258 3904 0.300000
258 3905 0.300000
258 3906 0.300000
258 3907 0.300000
258 3908 0.300000
258 3909 0.300000
258 3910 0.300000
258 3911 0.300000
258 3912 0.300000
258 3913 0.300000
258 3914 0.300000
258 3915 0.300000
258 3916 0.300000
258 3917 0.300000
258 3918 0.300000
258 3919 0.300000
258 3920 0.300000
258 3921 0.300000
258 3922 0.300000
258 3923 0.300000
258 3924 0.300000
258 3925 0.300000
258 3926 0.300000
258 3927 0.300000
258 3928 0.300000
258 3929 0.300000
258 3930 0.300000
258 3931 0.300000
258 3932 0.300000
258 3933 0.300000
258 3934 0.300000
258 3935 0.300000
258 3936 0.300000
258 3937 0.300000
258 3938 0.300000
258 3939 0.300000
258 3940 0.300000
258 3941 0.300000
258 3942 0.300000
258 3943 0.300000
258 3944 0.300000
258 3945 0.300000
258 3946 0.300000
258 3947 0.300000
258 3948 0.300000
258 3949 0.300000
258 3950 0.300000
258 3951 0.300000
258 3952 0.300000
258 3953 0.300000
258 3954 0.300000
258 3955 0.300000
258 3956 0.300000
258 3957 0.300000
258 3958 0.300000
258 3959 0.300000
258 3960 0.300000
258 3961 0.300000
258 8507 0.600000
258 8512 0.600000
258 8513 0.600000
258 8515 0.600000
258 8518 0.600000
258 8521 0.600000
258 8524 0.600000
258 8525 0.600000
258 8526 0.600000
258 8527 0.600000
258 8538 0.600000
258 8539 0.600000
258 8540 0.600000
258 8551 0.600000
258 8552 0.600000
258 8561 0.600000
258 8564 0.600000
258 8569 0.600000
258 8571 0.600000
259 1216 0.300000
259 1217 0.300000
259 1218 0.300000
259 1219 0.300000
259 1220 0.300000
259 1221 0.300000
259 1222 0.300000
259 1223 0.300000
259 1224 0.300000
259 1225 0.300000
259 1226 0.300000
259 1227 0.300000
259 1228 0.300000
259 1229 0.300000
259 1230 0.300000
259 1231 0.300000
259 1232 0.300000
259 1233 0.300000
259 1234 0.300000
259 1235 0.300000
259 1236 0.300000
259 1237 0.300000
259 1238 0.300000
259 1239 0.300000
259 1240 0.300000
259 1241 0.300000
259 1242 0.300000
259 1243 0.300000
259 1244 0.300000
259 1245 0.300000
259 1246 0.300000
259 1247 0.300000
259 1248 0.300000
259 1249 0.300000
259 1250 0.300000
259 1251 0.300000
259 1252 0.300000
259 1253 0.300000
259 1254 0.300000
259 1255 0.300000
259 1256 0.300000
259 1257 0.300000
259 1258 0.300000
259 1259 0.300000
259 1260 0.300000
259 1261 0.300000
259 1262 0.300000
259 1263 0.300000
259 1264 0.300000
259 1265 0.300000
259 1266 0.300000
259 1267 0.300000
259 1268 0.300000
259 1269 0.300000
259 1270 0.300000
259 1271 0.300000
259 1272 0.300000
259 1273 0.300000
259 1274 0.300000
259 1275 0.300000
259 1276 0.300000
259 1277 0.300000
259 1278 0.300000
259 1279 0.300000
259 1280 0.300000
259 1281 0.300000
259 1282 0.300000
259 1283 0.300000
259 1284 0.300000
259 1285 0.300000
259 1286 0.300000
259 1287 0.300000
259 1288 0.300000
259 1289 0.300000
259 1290 0.300000
259 1291 0.300000
259 1292 0.300000
259 1293 0.300000
259 1294 0.300000
259 1295 0.300000
259 1296 0.300000
259 1297 0.300000
259 1298 0.300000
259 1299 0.300000
259 1300 0.300000
259 1301 0.300000
259 1302 0.300000
259 1303 0.300000
259 1304 0.300000
259 1305 0.300000
259 1306 0.300000
259 1307 0.300000
259 1308 0.300000
259 1309 0.300000
259 1310 0.300000
259 1311 0.300000
259 1312 0.300000
259 1313 0.300000
259 1314 0.300000
259 1315 0.300000
259 1316 0.300000
259 1317 0.300000
259 1318 0.300000
259 1319 0.300000
259 1320 0.300000
259 1321 0.300000
259 1322 0.300000
259 1323 0.300000
259 1324 0.300000
259 1325 0.300000
259 1326 0.300000
259 1327 0.300000
259 1328 0.300000
259 1329 0.300000
259 1330 0.300000
259 1331 0.300000
259 1332 0.300000
259 1333 0.300000
259 1334 0.300000
259 1335 0.300000
259 1336 0.300000
259 1337 0.300000
259 1338 0.300000
259 1339 0.300000
259 1340 0.300000
259 1341 0.300000
259 1342 0.300000
259 1343 0.300000
259 1344 0.300000
259 1345 0.300000
259 1346 0.300000
259 1347 0.300000
259 1348 0.300000
259 1349 0.300000
259 1350 0.300000
259 1351 0.300000
259 1352 0.300000
259 1353 0.300000
259 1354 0.300000
259 1355 0.300000
259 1356 0.300000
259 1357 0.300000
259 1358 0.300000
259 1359 0.300000
259 1360 0.300000
259 1361 0.300000
259 1362 0.300000
259 1363 0.300000
259 1364 0.300000
259 1365 0.300000
259 1366 0.300000
259 1367 0.300000
259 1368 0.300000
259 1369 0.300000
259 1370 0.300000
259 1371 0.300000
259 1372 0.300000
259 1373 0.300000
259 1374 0.300000
259 1375 0.300000
259 1376 0.300000
259 1377 0.300000
259 1378 0.300000
259 1379 0.300000
259 1380 0.300000
259 1381 0.300000
259 1382 0.300000
259 1383 0.300000
259 1384 0.300000
259 1385 0.300000
259 1386 0.300000
259 1387 0.300000
259 1388 0.300000
259 1389 0.300000
259 1390 0.300000
259 1391 0.300000
259 1392 0.300000
259 1393 0.300000
259 1394 0.300000
259 1395 0.300000
259 1396 0.300000
259 1397 0.300000
259 1398 0.300000
259 1399 0.300000
259 1400 0.300000
259 1401 0.300000
259 1402 0.300000
259 1403 0.300000
259 1404 0.300000
259 1405 0.300000
259 1406 0.300000
259 1407 0.300000
259 1408 0.300000
259 1409 0.300000
259 1410 0.300000
259 1411 0.300000
259 1412 0.300000
259 1413 0.300000
259 1414 0.300000
259 1415 0.300000
259 1416 0.300000
259 1417 0.300000
259 1418 0.300000
259 1419 0.300000
259 1420 0.300000
259 1421 0.300000
259 1422 0.300000
259 1423 0.300000
259 1424 0.300000
259 1425 0.300000
259 1426 0.300000
259 1427 0.300000
259 1428 0.300000
259 1429 0.300000
259 1430 0.300000
259 1431 0.300000
259 1432 0.300000
259 1433 0.300000
259 1434 0.300000
259 1435 0.300000
259 1436 0.300000
259 1437 0.300000
259 1438 0.300000
259 1439 0.300000
259 1440 0.300000
259 1441 0.300000
259 1442 0.300000
259 1443 0.300000
259 1444 0.300000
259 1445 0.300000
259 1446 0.300000
259 1447 0.300000
259 1448 0.300000
259 1449 0.300000
259 1450 0.300000
259 1451 0.300000
259 1452 0.300000
259 1453 0.300000
259 1454 0.300000
259 1455 0.300000
259 1456 0.300000
259 1457 0.300000
259 1458 0.300000
259 1459 0.300000
259 1460 0.300000
259 1461 0.300000
259 1462 0.300000
259 1463 0.300000
259 1464 0.300000
259 1465 0.300000
259 1466 0.300000
259 1467 0.300000
259 1468 0.300000
259 1469 0.300000
259 1470 0.300000
259 1471 0.300000
259 1472 0.300000
259 1473 0.300000
259 1474 0.300000
259 1475 0.300000
259 1476 0.300000
259 1477 0.300000
259 1478 0.300000
259 1479 0.300000
259 1480 0.300000
259 1481 0.300000
259 1482 0.300000
259 1483 0.300000
259 1484 0.300000
259 1485 0.300000
259 1486 0.300000
259 1487 0.300000
259 1488 0.300000
259 1489 0.300000
259 1490 0.300000
259 1491 0.300000
259 1492 0.300000
259 1493 0.300000
259 1494 0.300000
259 1495 0.300000
259 1496 0.300000
259 1497 0.300000
259 1498 0.300000
259 1499 0.300000
259 1500 0.300000
259 1501 0.300000
259 1502 0.300000
259 1503 0.300000
259 1504 0.300000
259 1505 0.300000
259 1506 0.300000
259 1507 0.300000
259 1508 0.300000
259 1509 0.300000
259 1510 0.300000
259 1511 0.300000
259 1512 0.300000
259 1513 0.300000
259 1514 0.300000
259 1515 0.300000
259 1516 0.300000
259 1517 0.300000
259 1518 0.300000
259 1519 0.300000
259 1520 0.300000
259 1521 0.300000
259 1522 0.300000
259 1523 0.300000
259 1524 0.300000
259 1525 0.300000
259 1526 0.300000
259 1527 0.300000
259 1528 0.300000
259 1529 0.300000
259 1530 0.300000
259 1531 0.300000
259 1532 0.300000
259 1533 0.300000
259 1534 0.300000
259 1535 0.300000
259 1536 0.300000
259 1537 0.300000
259 1538 0.300000
259 1539 0.300000
259 1540 0.300000
259 1541 0.300000
259 1542 0.300000
259 1543 0.300000
259 1544 0.300000
259 1545 0.300000
259 1546 0.300000
259 1547 0.300000
259 1548 0.300000
259 1549 0.300000
259 1550 0.300000
259 1551 0.300000
259 1552 0.300000
259 1553 0.300000
259 1554 0.300000
259 1555 0.300000
259 1556 0.300000
259 1557 0.300000
259 1558 0.300000
259 1559 0.300000
259 1560 0.300000
259 1561 0.300000
259 1562 0.300000
259 1563 0.300000
259 1564 0.300000
259 1565 0.300000
259 1566 0.300000
259 1567 0.300000
259 1568 0.300000
259 1569 0.300000
259 1570 0.300000
259 1571 0.300000
259 1572 0.300000
259 1573 0.300000
259 1574 0.300000
259 1575 0.300000
259 1576 0.300000
259 1577 0.300000
259 1578 0.300000
259 1579 0.300000
259 1580 0.300000
259 1581 0.300000
259 1582 0.300000
259 1583 0.300000
259 1584 0.300000
259 1585 0.300000
259 1586 0.300000
259 1587 0.300000
259 1588 0.300000
259 1589 0.300000
259 1590 0.300000
259 1591 0.300000
259 1592 0.300000
259 1593 0.300000
259 1594 0.300000
259 1595 0.300000
259 1596 0.300000
259 1597 0.300000
259 1598 0.300000
259 1599 0.300000
259 1600 0.300000
259 1601 0.300000
259 1602 0.300000
259 1603 0.300000
259 1604 0.300000
259 1605 0.300000
259 1606 0.300000
259 1607 0.300000
259 1608 0.300000
259 1609 0.300000
259 1610 0.300000
259 1611 0.300000
259 1612 0.300000
259 1613 0.300000
259 1614 0.300000
259 1615 0.300000
259 1616 0.300000
259 1617 0.300000
259 1618 0.300000
259 1619 0.300000
259 1620 0.300000
259 1621 0.300000
259 1622 0.300000
259 1623 0.300000
259 1624 0.300000
259 1625 0.300000
259 1626 0.300000
259 1627 0.300000
259 1628 0.300000
259 1629 0.300000
259 1630 0.300000
259 1631 0.300000
259 1632 0.300000
259 1633 0.300000
259 1634 0.300000
259 1635 0.300000
259 1636 0.300000
259 1637 0.300000
259 1638 0.300000
259 1639 0.300000
259 1640 0.300000
259 1641 0.300000
259 1642 0.300000
259 1643 0.300000
259 1644 0.300000
259 1645 0.300000
259 1646 0.300000
259 1647 0.300000
259 1648 0.300000
259 1649 0.300000
259 1650 0.300000
259 1651 0.300000
259 1652 0.300000
259 1653 0.300000
259 1654 0.300000
259 1655 0.300000
259 1656 0.300000
259 1657 0.300000
259 1658 0.300000
259 1659 0.300000
259 1660 0.300000
259 1661 0.300000
259 1662 0.300000
259 1663 0.300000
259 1664 0.300000
259 1665 0.300000
259 1666 0.300000
259 1667 0.300000
259 1668 0.300000
259 1669 0.300000
259 1670 0.300000
259 1671 0.300000
259 1672 0.300000
259 1673 0.300000
259 1674 0.300000
259 1675 0.300000
259 1676 0.300000
259 1677 0.300000
259 1678 0.300000
259 1679 0.300000
259 1680 0.300000
259 1681 0.300000
259 1682 0.300000
259 1683 0.300000
259 1684 0.300000
259 1685 0.300000
259 3862 0.300000
259 3863 0.300000
259 3864 0.300000
259 3865 0.300000
259 3866 0.300000
259 3867 0.300000
259 3868 0.300000
259 3869 0.300000
259 3870 0.300000
259 3871 0.300000
259 3872 0.300000
259 3873 0.300000
259 3874 0.300000
259 3875 0.300000
259 3876 0.300000
259 3877 0.300000
259 3879 0.300000
259 3880 0.300000
259 3881 0.300000
259 3882 0.300000
259 3883 0.300000
259 3884 0.300000
259 3885 0.300000
259 3886 0.300000
259 3887 0.300000
259 3888 0.300000
259 3889 0.300000
259 3890 0.300000
259 3891 0.300000
259 3892 0.300000
259 3893 0.300000
259 3894 0.300000
259 3895 0.300000
259 3896 0.300000
259 3897 0.300000
259 3898 0.300000
259 3899 0.300000
259 3900 0.300000
259 3901 0.300000
259 3902 0.300000
259 3903 0.300000
259 3904 0.300000
259 3905 0.300000
259 3906 0.300000
259 3907 0.300000
259 3908 0.300000
259 3909 0.300000
259 3910 0.300000
259 3911 0.300000
259 3912 0.300000
259 3913 0.300000
259 3914 0.300000
259 3915 0.300000
259 3916 0.300000
259 3917 0.300000
259 3918 0.300000
259 3919 0.300000
259 3920 0.300000
259 3921 0.300000
259 3922 0.300000
259 3923 0.300000
259 3924 0.300000
259 3925 0.300000
259 3926 0.300000
259 3927 0.300000
259 3928 0.300000
259 3929 0.300000
259 3930 0.300000
259 3931 0.300000
259 3932 0.300000
259 3933 0.300000
259 3934 0.300000
259 3935 0.300000
259 3936 0.300000
259 3937 0.300000
259 3938 0.300000
259 3939 0.300000
259 3940 0.300000
259 3941 0.300000
259 3942 0.300000
259 3943 0.300000
259 3944 0.300000
259 3945 0.300000
259 3946 0.300000
259 3947 0.300000
259 3948 0.300000
259 3949 0.300000
259 3950 0.300000
259 3951 0.300000
259 3952 0.300000
259 3953 0.300000
259 3954 0.300000
259 3955 0.300000
259 3956 0.300000
259 3957 0.300000
259 3958 0.300000
259 3959 0.300000
259 3960 0.300000
259 3961 0.300000
259 8501 0.600000
259 8510 0.600000
259 8520 0.600000
259 8528 0.600000
259 8529 0.600000
259 8532 0.600000
259 8536 0.600000
259 8543 0.600000
259 8547 0.600000
259 8552 0.600000
259 8571 0.600000
260 1216 0.300000
260 1217 0.300000
260 1218 0.300000
260 1219 0.300000
260 1220 0.300000
260 1221 0.300000
260 1222 0.300000
260 1223 0.300000
260 1224 0.300000
260 1225 0.300000
260 1226 0.300000
260 1227 0.300000
260 1228 0.300000
260 1229 0.300000
260 1230 0.300000
260 1231 0.300000
260 1232 0.300000
260 1233 0.300000
260 1234 0.300000
260 1235 0.300000
260 1236 0.300000
260 1237 0.300000
260 1238 0.300000
260 1239 0.300000
260 1240 0.300000
260 1241 0.300000
260 1242 0.300000
260 1243 0.300000
260 1244 0.300000
260 1245 0.300000
260 1246 0.300000
260 1247 0.300000
260 1248 0.300000
260 1249 0.300000
260 1250 0.300000
260 1251 0.300000
260 1252 0.300000
260 1253 0.300000
260 1254 0.300000
260 1255 0.300000
260 1256 0.300000
260 1257 0.300000
260 1258 0.300000
260 1259 0.300000
260 1260 0.300000
260 1261 0.300000
260 1262 0.300000
260 1263 0.300000
260 1264 0.300000
260 1265 0.300000
260 1266 0.300000
260 1267 0.300000
260 1268 0.300000
260 1269 0.300000
260 1270 0.300000
260 1271 0.300000
260 1272 0.300000
260 1273 0.300000
260 1274 0.300000
260 1275 0.300000
260 1276 0.300000
260 1277 0.300000
260 1278 0.300000
260 1279 0.300000
260 1280 0.300000
260 1281 0.300000
260 1282 0.300000
260 1283 0.300000
260 1284 0.300000
260 1285 0.300000
260 1286 0.300000
260 1287 0.300000
260 1288 0.300000
260 1289 0.300000
260 1290 0.300000
260 1291 0.300000
260 1292 0.300000
260 1293 0.300000
260 1294 0.300000
260 1295 0.300000
260 1296 0.300000
260 1297 0.300000
260 1298 0.300000
260 1299 0.300000
260 1300 0.300000
260 1301 0.300000
260 1302 0.300000
260 1303 0.300000
260 1304 0.300000
260 1305 0.300000
260 1306 0.300000
260 1307 0.300000
260 1308 0.300000
260 1309 0.300000
260 1310 0.300000
260 1311 0.300000
260 1312 0.300000
260 1313 0.300000
260 1314 0.300000
260 1315 0.300000
260 1316 0.300000
260 1317 0.300000
260 1318 0.300000
260 1319 0.300000
260 1320 0.300000
260 1321 0.300000
260 1322 0.300000
260 1323 0.300000
260 1324 0.300000
260 1325 0.300000
260 1326 0.300000
260 1327 0.300000
260 1328 0.300000
260 1329 0.300000
260 1330 0.300000
260 1331 0.300000
260 1332 0.300000
260 1333 0.300000
260 1334 0.300000
260 1335 0.300000
260 1336 0.300000
260 1337 0.300000
260 1338 0.300000
260 1339 0.300000
260 1340 0.300000
260 1341 0.300000
260 1342 0.300000
260 1343 0.300000
260 1344 0.300000
260 1345 0.300000
260 1346 0.300000
260 1347 0.300000
260 1348 0.300000
260 1349 0.300000
260 1350 0.300000
260 1351 0.300000
260 1352 0.300000
260 1353 0.300000
260 1354 0.300000
260 1355 0.300000
260 1356 0.300000
260 1357 0.300000
260 1358 0.300000
260 1359 0.300000
260 1360 0.300000
260 1361 0.300000
260 1362 0.300000
260 1363 0.300000
260 1364 0.300000
260 1365 0.300000
260 1366 0.300000
260 1367 0.300000
260 1368 0.300000
260 1369 0.300000
260 1370 0.300000
260 1371 0.300000
260 1372 0.300000
260 1373 0.300000
260 1374 0.300000
260 1375 0.300000
260 1376 0.300000
260 1377 0.300000
260 1378 0.300000
260 1379 0.300000
260 1380 0.300000
260 1381 0.300000
260 1382 0.300000
260 1383 0.300000
260 1384 0.300000
260 1385 0.300000
260 1386 0.300000
260 1387 0.300000
260 1388 0.300000
260 1389 0.300000
260 1390 0.300000
260 1391 0.300000
260 1392 0.300000
260 1393 0.300000
260 1394 0.300000
260 1395 0.300000
260 1396 0.300000
260 1397 0.300000
260 1398 0.300000
260 1399 0.300000
260 1400 0.300000
260 1401 0.300000
260 1402 0.300000
260 1403 0.300000
260 1404 0.300000
260 1405 0.300000
260 1406 0.300000
260 1407 0.300000
260 1408 0.300000
260 1409 0.300000
260 1410 0.300000
260 1411 0.300000
260 1412 0.300000
260 1413 0.300000
260 1414 0.300000
260 1415 0.300000
260 1416 0.300000
260 1417 0.300000
260 1418 0.300000
260 1419 0.300000
260 1420 0.300000
260 1421 0.300000
260 1422 0.300000
260 1423 0.300000
260 1424 0.300000
260 1425 0.300000
260 1426 0.300000
260 1427 0.300000
260 1428 0.300000
260 1429 0.300000
260 1430 0.300000
260 1431 0.300000
260 1432 0.300000
260 1433 0.300000
260 1434 0.300000
260 1435 0.300000
260 1436 0.300000
260 1437 0.300000
260 1438 0.300000
260 1439 0.300000
260 1440 0.300000
260 1441 0.300000
260 1442 0.300000
260 1443 0.300000
260 1444 0.300000
260 1445 0.300000
260 1446 0.300000
260 1447 0.300000
260 1448 0.300000
260 1449 0.300000
260 1450 0.300000
260 1451 0.300000
260 1452 0.300000
260 1453 0.300000
260 1454 0.300000
260 1455 0.300000
260 1456 0.300000
260 1457 0.300000
260 1458 0.300000
260 1459 0.300000
260 1460 0.300000
260 1461 0.300000
260 1462 0.300000
260 1463 0.300000
260 1464 0.300000
260 1465 0.300000
260 1466 0.300000
260 1467 0.300000
260 1468 0.300000
260 1469 0.300000
260 1470 0.300000
260 1471 0.300000
260 1472 0.300000
260 1473 0.300000
260 1474 0.300000
260 1475 0.300000
260 1476 0.300000
260 1477 0.300000
260 1478 0.300000
260 1479 0.300000
260 1480 0.300000
260 1481 0.300000
260 1482 0.300000
260 1483 0.300000
260 1484 0.300000
260 1485 0.300000
260 1486 0.300000
260 1487 0.300000
260 1488 0.300000
260 1489 0.300000
260 1490 0.300000
260 1491 0.300000
260 1492 0.300000
260 1493 0.300000
260 1494 0.300000
260 1495 0.300000
260 1496 0.300000
260 1497 0.300000
260 1498 0.300000
260 1499 0.300000
260 1500 0.300000
260 1501 0.300000
260 1502 0.300000
260 1503 0.300000
260 1504 0.300000
260 1505 0.300000
260 1506 0.300000
260 1507 0.300000
260 1508 0.300000
260 1509 0.300000
260 1510 0.300000
260 1511 0.300000
260 1512 0.300000
260 1513 0.300000
260 1514 0.300000
260 1515 0.300000
260 1516 0.300000
260 1517 0.300000
260 1518 0.300000
260 1519 0.300000
260 1520 0.300000
260 1521 0.300000
260 1522 0.300000
260 1523 0.300000
260 1524 0.300000
260 1525 0.300000
260 1526 0.300000
260 1527 0.300000
260 1528 0.300000
260 1529 0.300000
260 1530 0.300000
260 1531 0.300000
260 1532 0.300000
260 1533 0.300000
260 1534 0.300000
260 1535 0.300000
260 1536 0.300000
260 1537 0.300000
260 1538 0.300000
260 1539 0.300000
260 1540 0.300000
260 1541 0.300000
260 1542 0.300000
260 1543 0.300000
260 1544 0.300000
260 1545 0.300000
260 1546 0.300000
260 1547 0.300000
260 1548 0.300000
260 1549 0.300000
260 1550 0.300000
260 1551 0.300000
260 1552 0.300000
260 1553 0.300000
260 1554 0.300000
260 1555 0.300000
260 1556 0.300000
260 1557 0.300000
260 1558 0.300000
260 1559 0.300000
260 1560 0.300000
260 1561 0.300000
260 1562 0.300000
260 1563 0.300000
260 1564 0.300000
260 1565 0.300000
260 1566 0.300000
260 1567 0.300000
260 1568 0.300000
260 1569 0.300000
260 1570 0.300000
260 1571 0.300000
260 1572 0.300000
260 1573 0.300000
260 1574 0.300000
260 1575 0.300000
260 1576 0.300000
260 1577 0.300000
260 1578 0.300000
260 1579 0.300000
260 1580 0.300000
260 1581 0.300000
260 1582 0.300000
260 1583 0.300000
260 1584 0.300000
260 1585 0.300000
260 1586 0.300000
260 1587 0.300000
260 1588 0.300000
260 1589 0.300000
260 1590 0.300000
260 1591 0.300000
260 1592 0.300000
260 1593 0.300000
260 1594 0.300000
260 1595 0.300000
260 1596 0.300000
260 1597 0.300000
260 1598 0.300000
260 1599 0.300000
260 1600 0.300000
260 1601 0.300000
260 1602 0.300000
260 1603 0.300000
260 1604 0.300000
260 1605 0.300000
260 1606 0.300000
260 1607 0.300000
260 1609 0.300000
260 1610 0.300000
260 1611 0.300000
260 1612 0.300000
260 1613 0.300000
260 1614 0.300000
260 1615 0.300000
260 1616 0.300000
260 1617 0.300000
260 1618 0.300000
260 1619 0.300000
260 1620 0.300000
260 1621 0.300000
260 1622 0.300000
260 1623 0.300000
260 1624 0.300000
260 1625 0.300000
260 1626 0.300000
260 1627 0.300000
260 1628 0.300000
260 1629 0.300000
260 1630 0.300000
260 1631 0.300000
260 1632 0.300000
260 1633 0.300000
260 1634 0.300000
260 1635 0.300000
260 1636 0.300000
260 1637 0.300000
260 1638 0.300000
260 1639 0.300000
260 1640 0.300000
260 1641 0.300000
260 1642 0.300000
260 1643 0.300000
260 1644 0.300000
260 1645 0.300000
260 1646 0.300000
260 1647 0.300000
260 1648 0.300000
260 1649 0.300000
260 1650 0.300000
260 1651 0.300000
260 1652 0.300000
260 1653 0.300000
260 1654 0.300000
260 1655 0.300000
260 1656 0.300000
260 1657 0.300000
260 1658 0.300000
260 1659 0.300000
260 1660 0.300000
260 1661 0.300000
260 1662 0.300000
260 1663 0.300000
260 1664 0.300000
260 1665 0.300000
260 1666 0.300000
260 1667 0.300000
260 1668 0.300000
260 1669 0.300000
260 1670 0.300000
260 1671 0.300000
260 1672 0.300000
260 1673 0.300000
260 1674 0.300000
260 1675 0.300000
260 1676 0.300000
260 1677 0.300000
260 1678 0.300000
260 1679 0.300000
260 1680 0.300000
260 1681 0.300000
260 1682 0.300000
260 1683 0.300000
260 1684 0.300000
260 1685 0.300000
260 3862 0.300000
260 3863 0.300000
260 3864 0.300000
260 3865 0.300000
260 3866 0.300000
260 3867 0.300000
260 3868 0.300000
260 3869 0.300000
260 3870 0.300000
260 3871 0.300000
260 3872 0.300000
260 3873 0.300000
260 3874 0.300000
260 3875 0.300000
260 3876 0.300000
260 3877 0.300000
260 3878 0.300000
260 3879 0.300000
260 3880 0.300000
260 3881 0.300000
260 3882 0.300000
260 3883 0.300000
260 3884 0.300000
260 3885 0.300000
260 3886 0.300000
260 3887 0.300000
260 3888 0.300000
260 3889 0.300000
260 3890 0.300000
260 3891 0.300000
260 3892 0.300000
260 3893 0.300000
260 3894 0.300000
260 3895 0.300000
260 3896 0.300000
260 3897 0.300000
260 3898 0.300000
260 3899 0.300000
260 3900 0.300000
260 3901 0.300000
260 3902 0.300000
260 3903 0.300000
260 3904 0.300000
260 3905 0.300000
260 3906 0.300000
260 3907 0.300000
260 3908 0.300000
260 3909 0.300000
260 3910 0.300000
260 3911 0.300000
260 3912 0.300000
260 3913 0.300000
260 3914 0.300000
260 3915 0.300000
260 3916 0.300000
260 3917 0.300000
260 3918 0.300000
260 3919 0.300000
260 3920 0.300000
260 3921 0.300000
260 3922 0.300000
260 3923 0.300000
260 3924 0.300000
260 3925 0.300000
260 3926 0.300000
260 3927 0.300000
260 3928 0.300000
260 3929 0.300000
260 3930 0.300000
260 3931 0.300000
260 3932 0.300000
260 3933 0.300000
260 3934 0.300000
260 3935 0.300000
260 3936 0.300000
260 3937 0.300000
260 3938 0.300000
260 3939 0.300000
260 3940 0.300000
260 3941 0.300000
260 3942 0.300000
260 3943 0.300000
260 3944 0.300000
260 3945 0.300000
260 3946 0.300000
260 3947 0.300000
260 3948 0.300000
260 3949 0.300000
260 3950 0.300000
260 3951 0.300000
260 3952 0.300000
260 3953 0.300000
260 3954 0.300000
260 3955 0.300000
260 3956 0.300000
260 3957 0.300000
260 3958 0.300000
260 3959 0.300000
260 3960 0.300000
260 3961 0.300000
260 8502 0.600000
260 8504 0.600000
260 8508 0.600000
260 8510 0.600000
260 8514 0.600000
260 8515 0.600000
260 8517 0.600000
260 8538 0.600000
260 8550 0.600000
260 8552 0.600000
260 8555 0.600000
260 8559 0.600000
260 8561 0.600000
260 8570 0.600000
261 1216 0.300000
261 1217 0.300000
261 1218 0.300000
261 1219 0.300000
261 1220 0.300000
261 1221 0.300000
261 1222 0.300000
261 1223 0.300000
261 1224 0.300000
261 1225 0.300000
261 1226 0.300000
261 1227 0.300000
261 1228 0.300000
261 1229 0.300000
261 1230 0.300000
261 1231 0.300000
261 1232 0.300000
261 1233 0.300000
261 1234 0.300000
261 1235 0.300000
261 1236 0.300000
261 1237 0.300000
261 1238 0.300000
261 1239 0.300000
261 1240 0.300000
261 1241 0.300000
261 1242 0.300000
261 1243 0.300000
261 1244 0.300000
261 1245 0.300000
261 1246 0.300000
261 1247 0.300000
261 1248 0.300000
261 1249 0.300000
261 1250 0.300000
261 1251 0.300000
261 1252 0.300000
261 1253 0.300000
261 1254 0.300000
261 1255 0.300000
261 1256 0.300000
261 1257 0.300000
261 1258 0.300000
261 1259 0.300000
261 1260 0.300000
261 1261 0.300000
261 1262 0.300000
261 1263 0.300000
261 1264 0.300000
261 1265 0.300000
261 1266 0.300000
261 1267 0.300000
261 1268 0.300000
261 1269 0.300000
261 1270 0.300000
261 1271 0.300000
261 1272 0.300000
261 1273 0.300000
261 1274 0.300000
261 1275 0.300000
261 1276 0.300000
261 1277 0.300000
261 1278 0.300000
261 1279 0.300000
261 1280 0.300000
261 1281 0.300000
261 1282 0.300000
261 1283 0.300000
261 1284 0.300000
261 1285 0.300000
261 1286 0.300000
261 1287 0.300000
261 1288 0.300000
261 1289 0.300000
261 1290 0.300000
261 1291 0.300000
261 1292 0.300000
261 1293 0.300000
261 1294 0.300000
261 1295 0.300000
261 1296 0.300000
261 1297 0.300000
261 1298 0.300000
261 1299 0.300000
261 1300 0.300000
261 1301 0.300000
261 1302 0.300000
261 1303 0.300000
261 1304 0.300000
261 1305 0.300000
261 1306 0.300000
261 1307 0.300000
261 1308 0.300000
261 1309 0.300000
261 1310 0.300000
261 1311 0.300000
261 1312 0.300000
261 1313 0.300000
261 1314 0.300000
261 1315 0.300000
261 1316 0.300000
261 1317 0.300000
261 1318 0.300000
261 1319 0.300000
261 1320 0.300000
261 1321 0.300000
261 1322 0.300000
261 1323 0.300000
261 1324 0.300000
261 1325 0.300000
261 1326 0.300000
261 1327 0.300000
261 1328 0.300000
261 1329 0.300000
261 1330 0.300000
261 1331 0.300000
261 1332 0.300000
261 1333 0.300000
261 1334 0.300000
261 1335 0.300000
261 1336 0.300000
261 1337 0.300000
261 1338 0.300000
261 1339 0.300000
261 1340 0.300000
261 1341 0.300000
261 1342 0.300000
261 1343 0.300000
261 1344 0.300000
261 1345 0.300000
261 1346 0.300000
261 1347 0.300000
261 1348 0.300000
261 1349 0.300000
261 1350 0.300000
261 1351 0.300000
261 1352 0.300000
261 1353 0.300000
261 1354 0.300000
261 1355 0.300000
261 1356 0.300000
261 1357 0.300000
261 1358 0.300000
261 1359 0.300000
261 1360 0.300000
261 1361 0.300000
261 1362 0.300000
261 1363 0.300000
261 1364 0.300000
261 1365 0.300000
261 1366 0.300000
261 1367 0.300000
261 1368 0.300000
261 1369 0.300000
261 1370 0.300000
261 1371 0.300000
261 1372 0.300000
261 1373 0.300000
261 1374 0.300000
261 1375 0.300000
261 1376 0.300000
261 1377 0.300000
261 1378 0.300000
261 1379 0.300000
261 1380 0.300000
261 1381 0.300000
261 1382 0.300000
261 1383 0.300000
261 1384 0.300000
261 1385 0.300000
261 1386 0.300000
261 1387 0.300000
261 1388 0.300000
261 1389 0.300000
261 1390 0.300000
261 1391 0.300000
261 1392 0.300000
261 1393 0.300000
261 1394 0.300000
261 1395 0.300000
261 1396 0.300000
261 1397 0.300000
261 1398 0.300000
261 1399 0.300000
261 1400 0.300000
261 1401 0.300000
261 1402 0.300000
261 1403 0.300000
261 1404 0.300000
261 1405 0.300000
261 1406 0.300000
261 1407 0.300000
261 1408 0.300000
261 1409 0.300000
261 1410 0.300000
261 1411 0.300000
261 1412 0.300000
261 1413 0.300000
261 1414 0.300000
261 1415 0.300000
261 1416 0.300000
261 1417 0.300000
261 1418 0.300000
261 1419 0.300000
261 1420 0.300000
261 1421 0.300000
261 1422 0.300000
261 1423 0.300000
261 1424 0.300000
261 1425 0.300000
261 1426 0.300000
261 1427 0.300000
261 1428 0.300000
261 1429 0.300000
261 1430 0.300000
261 1431 0.300000
261 1432 0.300000
261 1433 0.300000
261 1434 0.300000
261 1435 0.300000
261 1436 0.300000
261 1437 0.300000
261 1438 0.300000
261 1439 0.300000
261 1440 0.300000
261 1441 0.300000
261 1442 0.300000
261 1443 0.300000
261 1444 0.300000
261 1445 0.300000
261 1446 0.300000
261 1447 0.300000
261 1448 0.300000
261 1449 0.300000
261 1450 0.300000
261 1451 0.300000
261 1452 0.300000
261 1453 0.300000
261 1454 0.300000
261 1455 0.300000
261 1456 0.300000
261 1457 0.300000
261 1458 0.300000
261 1459 0.300000
261 1460 0.300000
261 1461 0.300000
261 1462 0.300000
261 1463 0.300000
261 1464 0.300000
261 1465 0.300000
261 1466 0.300000
261 1467 0.300000
261 1468 0.300000
261 1469 0.300000
261 1470 0.300000
261 1471 0.300000
261 1472 0.300000
261 1473 0.300000
261 1474 0.300000
261 1475 0.300000
261 1476 0.300000
261 1477 0.300000
261 1478 0.300000
261 1479 0.300000
261 1480 0.300000
261 1481 0.300000
261 1482 0.300000
261 1483 0.300000
261 1484 0.300000
261 1485 0.300000
261 1486 0.300000
261 1487 0.300000
261 1488 0.300000
261 1489 0.300000
261 1490 0.300000
261 1491 0.300000
261 1492 0.300000
261 1493 0.300000
261 1494 0.300000
261 1495 0.300000
261 1496 0.300000
261 1497 0.300000
261 1498 0.300000
261 1499 0.300000
261 1500 0.300000
261 1501 0.300000
261 1502 0.300000
261 1503 0.300000
261 1504 0.300000
261 1505 0.300000
261 1506 0.300000
261 1507 0.300000
261 1508 0.300000
261 1509 0.300000
261 1510 0.300000
261 1511 0.300000
261 1512 0.300000
261 1513 0.300000
261 1514 0.300000
261 1515 0.300000
261 1516 0.300000
261 1517 0.300000
261 1518 0.300000
261 1519 0.300000
261 1520 0.300000
261 1521 0.300000
261 1522 0.300000
261 1523 0.300000
261 1524 0.300000
261 1525 0.300000
261 1526 0.300000
261 1527 0.300000
261 1528 0.300000
261 1529 0.300000
261 1531 0.300000
261 1532 0.300000
261 1533 0.300000
261 1534 0.300000
261 1535 0.300000
261 1536 0.300000
261 1537 0.300000
261 1538 0.300000
261 1539 0.300000
261 1540 0.300000
261 1541 0.300000
261 1542 0.300000
261 1543 0.300000
261 1544 0.300000
261 1545 0.300000
261 1546 0.300000
261 1547 0.300000
261 1548 0.300000
261 1549 0.300000
261 1550 0.300000
261 1551 0.300000
261 1552 0.300000
261 1553 0.300000
261 1554 0.300000
261 1555 0.300000
261 1556 0.300000
261 1557 0.300000
261 1558 0.300000
261 1559 0.300000
261 1560 0.300000
261 1561 0.300000
261 1562 0.300000
261 1563 0.300000
261 1564 0.300000
261 1565 0.300000
261 1566 0.300000
261 1567 0.300000
261 1568 0.300000
261 1569 0.300000
261 1570 0.300000
261 1571 0.300000
261 1572 0.300000
261 1573 0.300000
261 1574 0.300000
261 1575 0.300000
261 1576 0.300000
261 1577 0.300000
261 1578 0.300000
261 1579 0.300000
261 1580 0.300000
261 1581 0.300000
261 1582 0.300000
261 1583 0.300000
261 1584 0.300000
261 1585 0.300000
261 1586 0.300000
261 1587 0.300000
261 1588 0.300000
261 1589 0.300000
261 1590 0.300000
261 1591 0.300000
261 1592 0.300000
261 1593 0.300000
261 1594 0.300000
261 1595 0.300000
261 1596 0.300000
261 1597 0.300000
261 1598 0.300000
261 1599 0.300000
261 1600 0.300000
261 1601 0.300000
261 1602 0.300000
261 1603 0.300000
261 1604 0.300000
261 1605 0.300000
261 1606 0.300000
261 1607 0.300000
261 1608 0.300000
261 1609 0.300000
261 1610 0.300000
261 1611 0.300000
261 1612 0.300000
261 1613 0.300000
261 1614 0.300000
261 1615 0.300000
261 1616 0.300000
261 1617 0.300000
261 1618 0.300000
261 1619 0.300000
261 1620 0.300000
261 1621 0.300000
261 1622 0.300000
261 1623 0.300000
261 1624 0.300000
261 1625 0.300000
261 1626 0.300000
261 1627 0.300000
261 1628 0.300000
261 1629 0.300000
261 1630 0.300000
261 1631 0.300000
261 1632 0.300000
261 1633 0.300000
261 1634 0.300000
261 1635 0.300000
261 1636 0.300000
261 1637 0.300000
261 1638 0.300000
261 1639 0.300000
261 1640 0.300000
261 1641 0.300000
261 1642 0.300000
261 1643 0.300000
261 1644 0.300000
261 1645 0.300000
261 1646 0.300000
261 1647 0.300000
261 1648 0.300000
261 1649 0.300000
261 1650 0.300000
261 1651 0.300000
261 1652 0.300000
261 1653 0.300000
261 1654 0.300000
261 1655 0.300000
261 1656 0.300000
261 1657 0.300000
261 1658 0.300000
261 1659 0.300000
261 1660 0.300000
261 1661 0.300000
261 1662 0.300000
261 1663 0.300000
261 1664 0.300000
261 1665 0.300000
261 1666 0.300000
261 1667 0.300000
261 1668 0.300000
261 1669 0.300000
261 1670 0.300000
261 1671 0.300000
261 1672 0.300000
261 1673 0.300000
261 1674 0.300000
261 1675 0.300000
261 1676 0.300000
261 1677 0.300000
261 1678 0.300000
261 1679 0.300000
261 1680 0.300000
261 1681 0.300000
261 1682 0.300000
261 1683 0.300000
261 1684 0.300000
261 1685 0.300000
261 3862 0.300000
261 3863 0.300000
261 3864 0.300000
261 3865 0.300000
261 3866 0.300000
261 3867 0.300000
261 3868 0.300000
261 3869 0.300000
261 3870 0.300000
261 3871 0.300000
261 3872 0.300000
261 3873 0.300000
261 3874 0.300000
261 3875 0.300000
261 3876 0.300000
261 3877 0.300000
261 3878 0.300000
261 3879 0.300000
261 3880 0.300000
261 3881 0.300000
261 3882 0.300000
261 3883 0.300000
261 3884 0.300000
261 3885 0.300000
261 3886 0.300000
261 3887 0.300000
261 3888 0.300000
261 3889 0.300000
261 3890 0.300000
261 3891 0.300000
261 3892 0.300000
261 3893 0.300000
261 3894 0.300000
261 3895 0.300000
261 3896 0.300000
261 3897 0.300000
261 3898 0.300000
261 3899 0.300000
261 3900 0.300000
261 3901 0.300000
261 3902 0.300000
261 3903 0.300000
261 3904 0.300000
261 3905 0.300000
261 3906 0.300000
261 3907 0.300000
261 3908 0.300000
261 3909 0.300000
261 3910 0.300000
261 3911 0.300000
261 3912 0.300000
261 3913 0.300000
261 3914 0.300000
261 3915 0.300000
261 3916 0.300000
261 3917 0.300000
261 3918 0.300000
261 3919 0.300000
261 3920 0.300000
261 3921 0.300000
261 3922 0.300000
261 3923 0.300000
261 3924 0.300000
261 3925 0.300000
261 3926 0.300000
261 3927 0.300000
261 3928 0.300000
261 3929 0.300000
261 3930 0.300000
261 3931 0.300000
261 3932 0.300000
261 3933 0.300000
261 3934 0.300000
261 3935 0.300000
261 3936 0.300000
261 3937 0.300000
261 3938 0.300000
261 3939 0.300000
261 3940 0.300000
261 3941 0.300000
261 3942 0.300000
261 3943 0.300000
261 3944 0.300000
261 3945 0.300000
261 3946 0.300000
261 3947 0.300000
261 3948 0.300000
261 3949 0.300000
261 3950 0.300000
261 3951 0.300000
261 3952 0.300000
261 3953 0.300000
261 3954 0.300000
261 3955 0.300000
261 3956 0.300000
261 3957 0.300000
261 3958 0.300000
261 3959 0.300000
261 3960 0.300000
261 3961 0.300000
261 8505 0.600000
261 8507 0.600000
261 8510 0.600000
261 8512 0.600000
261 8521 0.600000
261 8524 0.600000
261 8526 0.600000
261 8533 0.600000
261 8534 0.600000
261 8540 0.600000
261 8544 0.600000
261 8547 0.600000
261 8553 0.600000
261 8556 0.600000
261 8558 0.600000
261 8561 0.600000
262 1216 0.300000
262 1217 0.300000
262 1218 0.300000
262 1219 0.300000
262 1220 0.300000
262 1221 0.300000
262 1222 0.300000
262 1223 0.300000
262 1224 0.300000
262 1225 0.300000
262 1226 0.300000
262 1227 0.300000
262 1228 0.300000
262 1229 0.300000
262 1230 0.300000
262 1231 0.300000
262 1232 0.300000
262 1233 0.300000
262 1234 0.300000
262 1235 0.300000
262 1236 0.300000
262 1237 0.300000
262 1238 0.300000
262 1239 0.300000
262 1240 0.300000
262 1241 0.300000
262 1242 0.300000
262 1243 0.300000
262 1244 0.300000
262 1245 0.300000
262 1246 0.300000
262 1247 0.300000
262 1248 0.300000
262 1249 0.300000
262 1250 0.300000
262 1251 0.300000
262 1252 0.300000
262 1253 0.300000
262 1254 0.300000
262 1255 0.300000
262 1256 0.300000
262 1257 0.300000
262 1258 0.300000
262 1259 0.300000
262 1260 0.300000
262 1261 0.300000
262 1262 0.300000
262 1263 0.300000
262 1264 0.300000
262 1265 0.300000
262 1266 0.300000
262 1267 0.300000
262 1268 0.300000
262 1269 0.300000
262 1270 0.300000
262 1271 0.300000
262 1272 0.300000
262 1273 0.300000
262 1274 0.300000
262 1275 0.300000
262 1276 0.300000
262 1277 0.300000
262 1278 0.300000
262 1279 0.300000
262 1280 0.300000
262 1281 0.300000
262 1282 0.300000
262 1283 0.300000
262 1284 0.300000
262 1285 0.300000
262 1286 0.300000
262 1287 0.300000
262 1288 0.300000
262 1289 0.300000
262 1290 0.300000
262 1291 0.300000
262 1292 0.300000
262 1293 0.300000
262 1294 0.300000
262 1295 0.300000
262 1296 0.300000
262 1297 0.300000
262 1298 0.300000
262 1299 0.300000
262 1300 0.300000
262 1301 0.300000
262 1302 0.300000
262 1303 0.300000
262 1304 0.300000
262 1305 0.300000
262 1306 0.300000
262 1307 0.300000
262 1308 0.300000
262 1309 0.300000
262 1310 0.300000
262 1311 0.300000
262 1312 0.300000
262 1313 0.300000
262 1314 0.300000
262 1315 0.300000
262 1316 0.300000
262 1317 0.300000
262 1318 0.300000
262 1319 0.300000
262 1320 0.300000
262 1321 0.300000
262 1322 0.300000
262 1323 0.300000
262 1324 0.300000
262 1325 0.300000
262 1326 0.300000
262 1327 0.300000
262 1328 0.300000
262 1329 0.300000
262 1330 0.300000
262 1331 0.300000
262 1332 0.300000
262 1333 0.300000
262 1334 0.300000
262 1335 0.300000
262 1336 0.300000
262 1337 0.300000
262 1338 0.300000
262 1339 0.300000
262 1340 0.300000
262 1341 0.300000
262 1342 0.300000
262 1343 0.300000
262 1344 0.300000
262 1345 0.300000
262 1346 0.300000
262 1347 0.300000
262 1348 0.300000
262 1349 0.300000
262 1350 0.300000
262 1351 0.300000
262 1352 0.300000
262 1353 0.300000
262 1354 0.300000
262 1355 0.300000
262 1356 0.300000
262 1357 0.300000
262 1358 0.300000
262 1359 0.300000
262 1360 0.300000
262 1361 0.300000
262 1362 0.300000
262 1363 0.300000
262 1364 0.300000
262 1365 0.300000
262 1366 0.300000
262 1367 0.300000
262 1368 0.300000
262 1369 0.300000
262 1370 0.300000
262 1371 0.300000
262 1372 0.300000
262 1373 0.300000
262 1374 0.300000
262 1375 0.300000
262 1376 0.300000
262 1377 0.300000
262 1378 0.300000
262 1379 0.300000
262 1380 0.300000
262 1381 0.300000
262 1382 0.300000
262 1383 0.300000
262 1384 0.300000
262 1385 0.300000
262 1386 0.300000
262 1387 0.300000
262 1388 0.300000
262 1389 0.300000
262 1390 0.300000
262 1391 0.300000
262 1392 0.300000
262 1393 0.300000
262 1394 0.300000
262 1395 0.300000
262 1396 0.300000
262 1397 0.300000
262 1398 0.300000
262 1399 0.300000
262 1400 0.300000
262 1401 0.300000
262 1402 0.300000
262 1403 0.300000
262 1404 0.300000
262 1405 0.300000
262 1406 0.300000
262 1407 0.300000
262 1408 0.300000
262 1409 0.300000
262 1410 0.300000
262 1411 0.300000
262 1412 0.300000
262 1413 0.300000
262 1414 0.300000
262 1415 0.300000
262 1416 0.300000
262 1417 0.300000
262 1418 0.300000
262 1419 0.300000
262 1420 0.300000
262 1421 0.300000
262 1422 0.300000
262 1423 0.300000
262 1424 0.300000
262 1425 0.300000
262 1426 0.300000
262 1427 0.300000
262 1428 0.300000
262 1429 0.300000
262 1430 0.300000
262 1431 0.300000
262 1432 0.300000
262 1433 0.300000
262 1434 0.300000
262 1435 0.300000
262 1436 0.300000
262 1437 0.300000
262 1438 0.300000
262 1439 0.300000
262 1440 0.300000
262 1441 0.300000
262 1442 0.300000
262 1443 0.300000
262 1444 0.300000
262 1445 0.300000
262 1446 0.300000
262 1447 0.300000
262 1448 0.300000
262 1449 0.300000
262 1450 0.300000
262 1451 0.300000
262 1452 0.300000
262 1453 0.300000
262 1454 0.300000
262 1455 0.300000
262 1456 0.300000
262 1457 0.300000
262 1458 0.300000
262 1459 0.300000
262 1460 0.300000
262 1461 0.300000
262 1462 0.300000
262 1463 0.300000
262 1464 0.300000
262 1465 0.300000
262 1466 0.300000
262 1467 0.300000
262 1468 0.300000
262 1469 0.300000
262 1470 0.300000
262 1471 0.300000
262 1472 0.300000
262 1473 0.300000
262 1474 0.300000
262 1475 0.300000
262 1476 0.300000
262 1477 0.300000
262 1478 0.300000
262 1479 0.300000
262 1480 0.300000
262 1481 0.300000
262 1482 0.300000
262 1483 0.300000
262 1484 0.300000
262 1485 0.300000
262 1486 0.300000
262 1487 0.300000
262 1488 0.300000
262 1489 0.300000
262 1490 0.300000
262 1491 0.300000
262 1492 0.300000
262 1493 0.300000
262 1494 0.300000
262 1495 0.300000
262 1496 0.300000
262 1497 0.300000
262 1498 0.300000
262 1499 0.300000
262 1500 0.300000
262 1501 0.300000
262 1502 0.300000
262 1503 0.300000
262 1504 0.300000
262 1505 0.300000
262 1506 0.300000
262 1507 0.300000
262 1508 0.300000
262 1509 0.300000
262 1510 0.300000
262 1511 0.300000
262 1512 0.300000
262 1513 0.300000
262 1514 0.300000
262 1515 0.300000
262 1516 0.300000
262 1517 0.300000
262 1518 0.300000
262 1519 0.300000
262 1520 0.300000
262 1521 0.300000
262 1522 0.300000
262 1523 0.300000
262 1524 0.300000
262 1525 0.300000
262 1526 0.300000
262 1527 0.300000
262 1528 0.300000
262 1529 0.300000
262 1530 0.300000
262 1531 0.300000
262 1532 0.300000
262 1533 0.300000
262 1534 0.300000
262 1535 0.300000
262 1536 0.300000
262 1537 0.300000
262 1538 0.300000
262 1539 0.300000
262 1540 0.300000
262 1541 0.300000
262 1542 0.300000
262 1543 0.300000
262 1544 0.300000
262 1545 0.300000
262 1546 0.300000
262 1547 0.300000
262 1548 0.300000
262 1549 0.300000
262 1550 0.300000
262 1551 0.300000
262 1552 0.300000
262 1553 0.300000
262 1554 0.300000
262 1555 0.300000
262 1556 0.300000
262 1557 0.300000
262 1558 0.300000
262 1559 0.300000
262 1560 0.300000
262 1561 0.300000
262 1562 0.300000
262 1563 0.300000
262 1564 0.300000
262 1565 0.300000
262 1566 0.300000
262 1567 0.300000
262 1568 0.300000
262 1569 0.300000
262 1570 0.300000
262 1571 0.300000
262 1572 0.300000
262 1573 0.300000
262 1574 0.300000
262 1575 0.300000
262 1576 0.300000
262 1577 0.300000
262 1578 0.300000
262 1579 0.300000
262 1580 0.300000
262 1581 0.300000
262 1582 0.300000
262 1583 0.300000
262 1584 0.300000
262 1585 0.300000
262 1586 0.300000
262 1587 0.300000
262 1588 0.300000
262 1589 0.300000
262 1590 0.300000
262 1591 0.300000
262 1592 0.300000
262 1593 0.300000
262 1594 0.300000
262 1595 0.300000
262 1596 0.300000
262 1597 0.300000
262 1598 0.300000
262 1599 0.300000
262 1600 0.300000
262 1601 0.300000
262 1602 0.300000
262 1603 0.300000
262 1604 0.300000
262 1605 0.300000
262 1606 0.300000
262 1607 0.300000
262 1608 0.300000
262 1609 0.300000
262 1610 0.300000
262 1611 0.300000
262 1612 0.300000
262 1613 0.300000
262 1614 0.300000
262 1615 0.300000
262 1616 0.300000
262 1617 0.300000
262 1618 0.300000
262 1619 0.300000
262 1620 0.300000
262 1621 0.300000
262 1622 0.300000
262 1623 0.300000
262 1624 0.300000
262 1625 0.300000
262 1626 0.300000
262 1627 0.300000
262 1628 0.300000
262 1629 0.300000
262 1630 0.300000
262 1631 0.300000
262 1632 0.300000
262 1633 0.300000
262 1634 0.300000
262 1635 0.300000
262 1636 0.300000
262 1637 0.300000
262 1638 0.300000
262 1639 0.300000
262 1640 0.300000
262 1641 0.300000
262 1642 0.300000
262 1643 0.300000
262 1644 0.300000
262 1645 0.300000
262 1646 0.300000
262 1647 0.300000
262 1648 0.300000
262 1649 0.300000
262 1650 0.300000
262 1651 0.300000
262 1652 0.300000
262 1653 0.300000
262 1654 0.300000
262 1655 0.300000
262 1656 0.300000
262 1657 0.300000
262 1658 0.300000
262 1659 0.300000
262 1660 0.300000
262 1661 0.300000
262 1662 0.300000
262 1663 0.300000
262 1664 0.300000
262 1665 0.300000
262 1666 0.300000
262 1667 0.300000
262 1668 0.300000
262 1669 0.300000
262 1670 0.300000
262 1671 0.300000
262 1672 0.300000
262 1673 0.300000
262 1674 0.300000
262 1675 0.300000
262 1676 0.300000
262 1677 0.300000
262 1678 0.300000
262 1679 0.300000
262 1680 0.300000
262 1681 0.300000
262 1682 0.300000
262 1683 0.300000
262 1684 0.300000
262 1685 0.300000
262 3862 0.300000
262 3863 0.300000
262 3864 0.300000
262 3865 0.300000
262 3866 0.300000
262 3867 0.300000
262 3868 0.300000
262 3869 0.300000
262 3870 0.300000
262 3871 0.300000
262 3872 0.300000
262 3873 0.300000
262 3874 0.300000
262 3875 0.300000
262 3876 0.300000
262 3877 0.300000
262 3878 0.300000
262 3879 0.300000
262 3880 0.300000
262 3881 0.300000
262 3882 0.300000
262 3883 0.300000
262 3884 0.300000
262 3885 0.300000
262 3886 0.300000
262 3887 0.300000
262 3888 0.300000
262 3889 0.300000
262 3890 0.300000
262 3891 0.300000
262 3892 0.300000
262 3893 0.300000
262 3894 0.300000
262 3895 0.300000
262 3896 0.300000
262 3897 0.300000
262 3898 0.300000
262 3899 0.300000
262 3900 0.300000
262 3901 0.300000
262 3902 0.300000
262 3903 0.300000
262 3904 0.300000
262 3905 0.300000
262 3906 0.300000
262 3907 0.300000
262 3908 0.300000
262 3909 0.300000
262 3910 0.300000
262 3911 0.300000
262 3912 0.300000
262 3913 0.300000
262 3914 0.300000
262 3915 0.300000
262 3916 0.300000
262 3917 0.300000
262 3918 0.300000
262 3919 0.300000
262 3920 0.300000
262 3921 0.300000
262 3922 0.300000
262 3923 0.300000
262 3924 0.300000
262 3925 0.300000
262 3926 0.300000
262 3927 0.300000
262 3928 0.300000
262 3929 0.300000
262 3930 0.300000
262 3931 0.300000
262 3932 0.300000
262 3934 0.300000
262 3935 0.300000
262 3936 0.300000
262 3937 0.300000
262 3938 0.300000
262 3939 0.300000
262 3940 0.300000
262 3941 0.300000
262 3942 0.300000
262 3943 0.300000
262 3944 0.300000
262 3945 0.300000
262 3946 0.300000
262 3947 0.300000
262 3948 0.300000
262 3949 0.300000
262 3950 0.300000
262 3951 0.300000
262 3952 0.300000
262 3953 0.300000
262 3954 0.300000
262 3955 0.300000
262 3956 0.300000
262 3957 0.300000
262 3958 0.300000
262 3959 0.300000
262 3960 0.300000
262 3961 0.300000
262 8502 0.600000
262 8504 0.600000
262 8513 0.600000
262 8517 0.600000
262 8523 0.600000
262 8525 0.600000
262 8531 0.600000
262 8532 0.600000
262 8541 0.600000
262 8554 0.600000
262 8560 0.600000
262 8564 0.600000
262 8571 0.600000
263 313 1.000000
263 1216 0.300000
263 1217 0.300000
263 1218 0.300000
263 1219 0.300000
263 1220 0.300000
263 1221 0.300000
263 1222 0.300000
263 1223 0.300000
263 1224 0.300000
263 1225 0.300000
263 1226 0.300000
263 1227 0.300000
263 1228 0.300000
263 1229 0.300000
263 1230 0.300000
263 1231 0.300000
263 1232 0.300000
263 1233 0.300000
263 1234 0.300000
263 1235 0.300000
263 1236 0.300000
263 1237 0.300000
263 1238 0.300000
263 1239 0.300000
263 1240 0.300000
263 1241 0.300000
263 1242 0.300000
263 1243 0.300000
263 1244 0.300000
263 1245 0.300000
263 1246 0.300000
263 1247 0.300000
263 1248 0.300000
263 1249 0.300000
263 1250 0.300000
263 1251 0.300000
263 1252 0.300000
263 1253 0.300000
263 1254 0.300000
263 1255 0.300000
263 1256 0.300000
263 1257 0.300000
263 1258 0.300000
263 1259 0.300000
263 1260 0.300000
263 1261 0.300000
263 1262 0.300000
263 1263 0.300000
263 1264 0.300000
263 1265 0.300000
263 1266 0.300000
263 1267 0.300000
263 1268 0.300000
263 1269 0.300000
263 1270 0.300000
263 1271 0.300000
263 1272 0.300000
263 1273 0.300000
263 1274 0.300000
263 1275 0.300000
263 1276 0.300000
263 1277 0.300000
263 1278 0.300000
263 1279 0.300000
263 1280 0.300000
263 1281 0.300000
263 1282 0.300000
263 1283 0.300000
263 1284 0.300000
263 1285 0.300000
263 1286 0.300000
263 1287 0.300000
263 1288 0.300000
263 1289 0.300000
263 1290 0.300000
263 1291 0.300000
263 1292 0.300000
263 1293 0.300000
263 1294 0.300000
263 1295 0.300000
263 1296 0.300000
263 1297 0.300000
263 1298 0.300000
263 1299 0.300000
263 1300 0.300000
263 1301 0.300000
263 1302 0.300000
263 1303 0.300000
263 1304 0.300000
263 1305 0.300000
263 1306 0.300000
263 1307 0.300000
263 1308 0.300000
263 1309 0.300000
263 1310 0.300000
263 1311 0.300000
263 1312 0.300000
263 1313 0.300000
263 1314 0.300000
263 1315 0.300000
263 1316 0.300000
263 1317 0.300000
263 1318 0.300000
263 1319 0.300000
263 1320 0.300000
263 1321 0.300000
263 1322 0.300000
263 1323 0.300000
263 1324 0.300000
263 1325 0.300000
263 1326 0.300000
263 1327 0.300000
263 1328 0.300000
263 1329 0.300000
263 1330 0.300000
263 1331 0.300000
263 1332 0.300000
263 1333 0.300000
263 1334 0.300000
263 1335 0.300000
263 1336 0.300000
263 1337 0.300000
263 1338 0.300000
263 1339 0.300000
263 1340 0.300000
263 1341 0.300000
263 1342 0.300000
263 1343 0.300000
263 1344 0.300000
263 1345 0.300000
263 1346 0.300000
263 1347 0.300000
263 1348 0.300000
263 1349 0.300000
263 1350 0.300000
263 1351 0.300000
263 1352 0.300000
263 1353 0.300000
263 1354 0.300000
263 1355 0.300000
263 1356 0.300000
263 1357 0.300000
263 1358 0.300000
263 1359 0.300000
263 1360 0.300000
263 1361 0.300000
263 1362 0.300000
263 1363 0.300000
263 1364 0.300000
263 1365 0.300000
263 1366 0.300000
263 1367 0.300000
263 1368 0.300000
263 1369 0.300000
263 1370 0.300000
263 1371 0.300000
263 1372 0.300000
263 1373 0.300000
263 1374 0.300000
263 1375 0.300000
263 1376 0.300000
263 1377 0.300000
263 1378 0.300000
263 1379 0.300000
263 1380 0.300000
263 1381 0.300000
263 1382 0.300000
263 1383 0.300000
263 1384 0.300000
263 1385 0.300000
263 1386 0.300000
263 1387 0.300000
263 1388 0.300000
263 1389 0.300000
263 1390 0.300000
263 1391 0.300000
263 1392 0.300000
263 1393 0.300000
263 1394 0.300000
263 1395 0.300000
263 1396 0.300000
263 1397 0.300000
263 1398 0.300000
263 1399 0.300000
263 1400 0.300000
263 1401 0.300000
263 1402 0.300000
263 1403 0.300000
263 1404 0.300000
263 1405 0.300000
263 1406 0.300000
263 1407 0.300000
263 1408 0.300000
263 1409 0.300000
263 1410 0.300000
263 1411 0.300000
263 1412 0.300000
263 1413 0.300000
263 1414 0.300000
263 1415 0.300000
263 1416 0.300000
263 1417 0.300000
263 1418 0.300000
263 1419 0.300000
263 1420 0.300000
263 1421 0.300000
263 1422 0.300000
263 1423 0.300000
263 1424 0.300000
263 1425 0.300000
263 1426 0.300000
263 1427 0.300000
263 1428 0.300000
263 1429 0.300000
263 1430 0.300000
263 1431 0.300000
263 1432 0.300000
263 1433 0.300000
263 1434 0.300000
263 1435 0.300000
263 1436 0.300000
263 1437 0.300000
263 1438 0.300000
263 1439 0.300000
263 1440 0.300000
263 1441 0.300000
263 1442 0.300000
263 1443 0.300000
263 1444 0.300000
263 1445 0.300000
263 1446 0.300000
263 1447 0.300000
263 1448 0.300000
263 1449 0.300000
263 1450 0.300000
263 1451 0.300000
263 1452 0.300000
263 1453 0.300000
263 1454 0.300000
263 1455 0.300000
263 1456 0.300000
263 1457 0.300000
263 1458 0.300000
263 1459 0.300000
263 1460 0.300000
263 1461 0.300000
263 1462 0.300000
263 1463 0.300000
263 1464 0.300000
263 1465 0.300000
263 1466 0.300000
263 1467 0.300000
263 1468 0.300000
263 1469 0.300000
263 1470 0.300000
263 1471 0.300000
263 1472 0.300000
263 1473 0.300000
263 1474 0.300000
263 1475 0.300000
263 1476 0.300000
263 1477 0.300000
263 1478 0.300000
263 1479 0.300000
263 1480 0.300000
263 1481 0.300000
263 1482 0.300000
263 1483 0.300000
263 1484 0.300000
263 1485 0.300000
263 1486 0.300000
263 1487 0.300000
263 1488 0.300000
263 1489 0.300000
263 1490 0.300000
263 1491 0.300000
263 1492 0.300000
263 1493 0.300000
263 1494 0.300000
263 1495 0.300000
263 1496 0.300000
263 1497 0.300000
263 1498 0.300000
263 1499 0.300000
263 1500 0.300000
263 1501 0.300000
263 1502 0.300000
263 1503 0.300000
263 1504 0.300000
263 1505 0.300000
263 1506 0.300000
263 1507 0.300000
263 1508 0.300000
263 1509 0.300000
263 1510 0.300000
263 1511 0.300000
263 1512 0.300000
263 1513 0.300000
263 1514 0.300000
263 1515 0.300000
263 1516 0.300000
263 1517 0.300000
263 1518 0.300000
263 1519 0.300000
263 1520 0.300000
263 1521 0.300000
263 1522 0.300000
263 1523 0.300000
263 1524 0.300000
263 1525 0.300000
263 1526 0.300000
263 1527 0.300000
263 1528 0.300000
263 1529 0.300000
263 1530 0.300000
263 1531 0.300000
263 1532 0.300000
263 1533 0.300000
263 1534 0.300000
263 1535 0.300000
263 1536 0.300000
263 1537 0.300000
263 1538 0.300000
263 1539 0.300000
263 1540 0.300000
263 1541 0.300000
263 1542 0.300000
263 1543 0.300000
263 1544 0.300000
263 1545 0.300000
263 1546 0.300000
263 1547 0.300000
263 1548 0.300000
263 1549 0.300000
263 1550 0.300000
263 1551 0.300000
263 1552 0.300000
263 1553 0.300000
263 1554 0.300000
263 1555 0.300000
263 1556 0.300000
263 1557 0.300000
263 1558 0.300000
263 1559 0.300000
263 1560 0.300000
263 1561 0.300000
263 1562 0.300000
263 1563 0.300000
263 1564 0.300000
263 1565 0.300000
263 1566 0.300000
263 1567 0.300000
263 1568 0.300000
263 1569 0.300000
263 1570 0.300000
263 1571 0.300000
263 1572 0.300000
263 1573 0.300000
263 1574 0.300000
263 1575 0.300000
263 1576 0.300000
263 1577 0.300000
263 1578 0.300000
263 1579 0.300000
263 1580 0.300000
263 1581 0.300000
263 1582 0.300000
263 1583 0.300000
263 1584 0.300000
263 1585 0.300000
263 1586 0.300000
263 1587 0.300000
263 1588 0.300000
263 1589 0.300000
263 1590 0.300000
263 1591 0.300000
263 1592 0.300000
263 1593 0.300000
263 1594 0.300000
263 1595 0.300000
263 1596 0.300000
263 1597 0.300000
263 1598 0.300000
263 1599 0.300000
263 1600 0.300000
263 1601 0.300000
263 1602 0.300000
263 1603 0.300000
263 1604 0.300000
263 1605 0.300000
263 1606 0.300000
263 1607 0.300000
263 1608 0.300000
263 1609 0.300000
263 1610 0.300000
263 1611 0.300000
263 1612 0.300000
263 1613 0.300000
263 1614 0.300000
263 1615 0.300000
263 1616 0.300000
263 1617 0.300000
263 1618 0.300000
263 1619 0.300000
263 1620 0.300000
263 1621 0.300000
263 1622 0.300000
263 1623 0.300000
263 1624 0.300000
263 1625 0.300000
263 1626 0.300000
263 1627 0.300000
263 1628 0.300000
263 1629 0.300000
263 1630 0.300000
263 1631 0.300000
263 1632 0.300000
263 1633 0.300000
263 1634 0.300000
263 1635 0.300000
263 1636 0.300000
263 1637 0.300000
263 1638 0.300000
263 1639 0.300000
263 1640 0.300000
263 1641 0.300000
263 1642 0.300000
263 1643 0.300000
263 1644 0.300000
263 1645 0.300000
263 1646 0.300000
263 1647 0.300000
263 1648 0.300000
263 1649 0.300000
263 1650 0.300000
263 1651 0.300000
263 1652 0.300000
263 1653 0.300000
263 1654 0.300000
263 1655 0.300000
263 1656 0.300000
263 1657 0.300000
263 1658 0.300000
263 1659 0.300000
263 1660 0.300000
263 1661 0.300000
263 1662 0.300000
263 1663 0.300000
263 1664 0.300000
263 1665 0.300000
263 1666 0.300000
263 1667 0.300000
263 1668 0.300000
263 1669 0.300000
263 1670 0.300000
263 1671 0.300000
263 1672 0.300000
263 1673 0.300000
263 1674 0.300000
263 1675 0.300000
263 1676 0.300000
263 1677 0.300000
263 1678 0.300000
263 1679 0.300000
263 1680 0.300000
263 1681 0.300000
263 1682 0.300000
263 1683 0.300000
[truncated: 41,548,017 more chars]
