# Supplementary material for: Risk assessment of Ebola virus disease spreading in Uganda using a two-layer temporal network
Source: Sci Rep. 2019 Nov 5;9:16060. doi: 10.1038/s41598-019-52501-1 (PMC6831630; doi:10.1038/s41598-019-52501-1)
Supplement: Supplementary file 2 — Supporting code and data [file 41598_2019_52501_MOESM2_ESM.zip › Supporting code data/Uganda Ebola Network.xlsx]

## Sheet: Sheet1
District	Longitude	Latitude	Risk	Total Population	District Index
Bundibugyo	30.0667	0.716664	3	224387	1
Bunyangabu	30.2051	0.487	3	181200	2
Bushenyi	30.1833	-0.533331	2	234440	3
Hoima	31.3524	1.43314	3	572986	4
Kabarole	30.3	0.599998	3	469236	5
Kampala	32.5833	0.316665	3	1507080	6
Kamwenge	30.45	0.183333	3	414454	7
Kanungu	29.7897	-0.9575	2	252144	8
Kassanda	31.8197	0.54667	2	100000	9
Kasese	30.0833	0.183333	3	694992	10
Kyegegwa	31.05	0.483331	1	159800	11
Kyenjojo	30.65	0.616664	1	422204	12
Lwengo	31.4167	-0.399998	1	267300	13
Masaka	31.7	-0.366665	1	297004	14
Mbarara	30.6	-0.599998	2	472629	15
Mityana	32.05	0.449998	3	328964	16
Mpigi	32.0837	0.0633	3	250548	17
Mubende	31.6667	0.499998	1	684337	18
Mukono	32.7553	0.35333	2	594804	19
Ntorko	30.4	1.1	1	70900	20
Rukungiri	29.9333	-0.78333	2	314694	21
Sheema	30.3897	0.5515	1	180200	22
Wakiso	32.5	0.166666	3	1997418	23
