# Supplementary material for: Risk assessment of Ebola virus disease spreading in Uganda using a two-layer temporal network
Source: Sci Rep. 2019 Nov 5;9:16060. doi: 10.1038/s41598-019-52501-1 (PMC6831630; doi:10.1038/s41598-019-52501-1)
Supplement: Supplementary file 2 — Supporting code and data [file 41598_2019_52501_MOESM2_ESM.zip › Supporting code data/undirNet_to_edglis.R]

undirNet_to_edglis<-function(Net){
  Neighv=Net[[1]][[1]][1,];
  en=length(Neighv)/2;
  I1=Net[[2]][1,];
  I2=Net[[3]][1,];
  edl=matrix(0,en,2)
  l=0;
  for(n in 1:length(I1)){
    for (i in I1[n]:I2[n]){
      if(Neighv[i]>n){
        l=l+1;
        edl[l,]=c(n,Neighv[i]);
      
      }
      
    }
  }
  
  edl;
}
